# Supplementary material for: Genome-wide open chromatin regions and their effects on the regulation of silk protein genes in Bombyx mori
Source: Sci Rep. 2017 Oct 10;7:12919. doi: 10.1038/s41598-017-13186-6 (PMC5635003; doi:10.1038/s41598-017-13186-6)
Supplement: Supplementary file 2 — Supplementary Tables [file 41598_2017_13186_MOESM2_ESM.xlsx]

## Sheet: Table S1
Supplemental Table S1. Silk gland OCRs harbored Motifs (Known and De nove) summary
Known Motifs								De nove Motifs
Total Target Sequences = 41456, Total Background Sequences = 39510								Total target sequences = 41478. Total background sequences = 39589
Motif Name	Consensus	P-value	Log P-value	# of Target Sequences with Motif(of 41456)	% of Target Sequences with Motif	# of Background Sequences with Motif(of 39510)	% of Background Sequences with Motif	Rank	Motif	P-value	log P-pvalue	% of Targets	% of Background	STD(Bg STD)	Best Match/Details
Egr1(Zf)/K562-Egr1-ChIP-Seq(GSE32465)/Homer	TGCGTGGGYG	1e-1087	-2503	3901	0.0941	960.1	0.0243	1	motif_1_SG	1e-5166	-11900	0.4133	0.1153	51.8bp (65.4bp)	PB0141.1_Isgf3g_2/Jaspar(0.713)
KLF14(Zf)/HEK293-KLF14.GFP-ChIP-Seq(GSE58341)/Homer	RGKGGGCGKGGC	1e-1025	-2362	8745	0.2108	3856.7	0.0974								More Information | Similar Motifs Found
KLF5(Zf)/LoVo-KLF5-ChIP-Seq(GSE49402)/Homer	DGGGYGKGGC	1e-1016	-2341	7556	0.1822	3092	0.0781	2	motif_2_SG	1e-4204	-9680	0.1533	0.0145	56.6bp (65.6bp)	pan/dmmpmm(Bergman)/fly(0.638)
TCFL2(HMG)/K562-TCF7L2-ChIP-Seq(GSE29196)/Homer	ACWTCAAAGG	1e-988	-2277	2554	0.0616	453.2	0.0114								More Information | Similar Motifs Found
Klf4(Zf)/mES-Klf4-ChIP-Seq(GSE11431)/Homer	GCCACACCCA	1e-951	-2190	5467	0.1318	1910.8	0.0483	3	motif_3_SG	1e-3422	-7880	0.1981	0.0361	54.4bp (66.2bp)	NFIX/MA0671.1/Jaspar(0.677)
Sox2(HMG)/mES-Sox2-ChIP-Seq(GSE11431)/Homer	BCCATTGTTC	1e-931	-2145	7856	0.1894	3423.1	0.0865								More Information | Similar Motifs Found
#REF!	RAACAATGGN	1e-850	-1958	9594	0.2313	4779.7	0.1207	4	motif_4_SG	1e-3359	-7740	0.29	0.0811	52.3bp (69.9bp)	STE12/MA0393.1/Jaspar(0.648)
Unknown3/Arabidopsis-Promoters/Homer	AYTAAACCGG	1e-803	-1850	7736	0.1865	3570.7	0.0902								More Information | Similar Motifs Found
Sox10(HMG)/SciaticNerve-Sox3-ChIP-Seq(GSE35132)/Homer	CCWTTGTYYB	1e-779	-1795	10195	0.2458	5376.7	0.1358	5	motif_5_SG	1e-3024	-6960	0.1839	0.0351	54.4bp (69.1bp)	GCR1/MA0304.1/Jaspar(0.733)
Maz(Zf)/HepG2-Maz-ChIP-Seq(GSE31477)/Homer	GGGGGGGG	1e-742	-1709	5753	0.1387	2370.8	0.0599								More Information | Similar Motifs Found
EKLF(Zf)/Erythrocyte-Klf1-ChIP-Seq(GSE20478)/Homer	NWGGGTGTGGCY	1e-700	-1614	3986	0.0961	1367.4	0.0345	6	motif_6_SG	1e-2899	-6680	0.146	0.022	33.0bp (63.3bp)	FUS3/MA0565.1/Jaspar(0.682)
Tcf3(HMG)/mES-Tcf3-ChIP-Seq(GSE11724)/Homer	ASWTCAAAGG	1e-667	-1537	3171	0.0765	961.6	0.0243								More Information | Similar Motifs Found
FOXM1(Forkhead)/MCF7-FOXM1-ChIP-Seq(GSE72977)/Homer	TRTTTACTTW	1e-634	-1462	14848	0.358	9482.6	0.2395	7	motif_7_SG	1e-2843	-6550	0.0986	0.0083	50.0bp (74.6bp)	Stat6/MA0520.1/Jaspar(0.764)
Sox3(HMG)/NPC-Sox3-ChIP-Seq(GSE33059)/Homer	CCWTTGTY	1e-631	-1454	11573	0.279	6823.5	0.1724								More Information | Similar Motifs Found
PABPC1(?)/MEL-PABC1-CLIP-Seq(GSE69755)/Homer	HAATAAAGNN	1e-583	-1344	30855	0.7439	24710.9	0.6242	8	motif_8_SG	1e-2822	-6500	0.1086	0.0109	38.1bp (62.1bp)	POL013.1_MED-1/Jaspar(0.630)
Tcf4(HMG)/Hct116-Tcf4-ChIP-Seq(SRA012054)/Homer	ASATCAAAGGVA	1e-550	-1267	3768	0.0908	1435.1	0.0363								More Information | Similar Motifs Found
HNF6(Homeobox)/Liver-Hnf6-ChIP-Seq(ERP000394)/Homer	NTATYGATCH	1e-546	-1258	9663	0.233	5577.7	0.1409	9	motif_9_SG	1e-2804	-6460	0.3135	0.1074	58.5bp (64.7bp)	br-Z3/dmmpmm(Down)/fly(0.786)
caudal(Homeobox)/Drosophila-Embryos-ChIP-Chip(modEncode)/Homer	GGYCATAAAW	1e-530	-1221	18660	0.4499	13184.5	0.3331								More Information | Similar Motifs Found
Oct2(POU,Homeobox)/Bcell-Oct2-ChIP-Seq(GSE21512)/Homer	ATATGCAAAT	1e-507	-1169	4599	0.1109	2022.1	0.0511	10	motif_10_SG	1e-2793	-6430	0.131	0.0178	45.2bp (61.3bp)	WRKY62/MA1091.1/Jaspar(0.716)
bZIP:IRF(bZIP,IRF)/Th17-BatF-ChIP-Seq(GSE39756)/Homer	NAGTTTCABTHTGACTNW	1e-444	-1024	4741	0.1143	2235.2	0.0565								More Information | Similar Motifs Found
Cdx2(Homeobox)/mES-Cdx2-ChIP-Seq(GSE14586)/Homer	GYMATAAAAH	1e-415	-956.6	17715	0.4271	12846.5	0.3245	11	motif_11_SG	1e-2500	-5760	0.2479	0.0759	48.6bp (68.7bp)	Esrrg/MA0643.1/Jaspar(0.693)
Tcf12(bHLH)/GM12878-Tcf12-ChIP-Seq(GSE32465)/Homer	VCAGCTGYTG	1e-398	-917.1	4055	0.0978	1868.2	0.0472								More Information | Similar Motifs Found
SeqBias: CG bias	SSSSSSSSSS	1e-397	-916.1	24929	0.601	19657	0.4966	12	motif_12_SG	1e-2479	-5710	0.1385	0.0235	37.4bp (64.6bp)	PH0082.1_Irx2/Jaspar(0.707)
DREF/Drosophila-Promoters/Homer	AVYTATCGATAD	1e-365	-841.6	1995	0.0481	657.8	0.0166								More Information | Similar Motifs Found
RBFox2(?)/Heart-RBFox2-CLIP-Seq(GSE57926)/Homer	TGCATGCA	1e-362	-835.2	7227	0.1742	4252.8	0.1074	13	motif_13_SG	1e-2464	-5680	0.1445	0.026	53.7bp (72.2bp)	PB0162.1_Sfpi1_2/Jaspar(0.707)
CEBP(bZIP)/ThioMac-CEBPb-ChIP-Seq(GSE21512)/Homer	ATTGCGCAAC	1e-333	-768.7	9062	0.2185	5802.1	0.1466								More Information | Similar Motifs Found
Mef2c(MADS)/GM12878-Mef2c-ChIP-Seq(GSE32465)/Homer	DCYAAAAATAGM	1e-276	-637.5	8285	0.1997	5397.3	0.1363	14	motif_14_SG	1e-2448	-5640	0.1016	0.0115	65.2bp (71.6bp)	VENTX/MA0724.1/Jaspar(0.632)
TATA-Box(TBP)/Promoter/Homer	CCTTTTAWAGSC	1e-261	-602.8	9712	0.2342	6639.6	0.1677								More Information | Similar Motifs Found
Arnt:Ahr(bHLH)/MCF7-Arnt-ChIP-Seq(Lo_et_al.)/Homer	TBGCACGCAA	1e-244	-561.8	4831	0.1165	2803.4	0.0708	15	motif_15_SG	1e-2412	-5550	0.1406	0.0251	67.1bp (66.8bp)	croc/dmmpmm(Bergman)/fly(0.797)
KLF10(Zf)/HEK293-KLF10.GFP-ChIP-Seq(GSE58341)/Homer	GGGGGTGTGTCC	1e-210	-484.4	1876	0.0452	805.8	0.0204								More Information | Similar Motifs Found
Mef2a(MADS)/HL1-Mef2a.biotin-ChIP-Seq(GSE21529)/Homer	CYAAAAATAG	1e-209	-482.7	5290	0.1275	3273.3	0.0827	16	motif_16_SG	1e-2399	-5530	0.1376	0.0241	47.5bp (63.0bp)	AHL20/MA0933.1/Jaspar(0.767)
E2A(bHLH),near_PU.1/Bcell-PU.1-ChIP-Seq(GSE21512)/Homer	NVCACCTGBN	1e-182	-419.9	5294	0.1276	3382.6	0.0854								More Information | Similar Motifs Found
SeqBias: polyC-repeat	CCCCCCCCCC	1e-167	-384.7	36308	0.8754	32704.1	0.8261	17	motif_17_SG	1e-2390	-5500	0.1256	0.0197	63.2bp (64.1bp)	SUM1/MA0398.1/Jaspar(0.685)
MYB(HTH)/ERMYB-Myb-ChIPSeq(GSE22095)/Homer	GGCVGTTR	1e-147	-339.9	12684	0.3058	9876.4	0.2495								More Information | Similar Motifs Found
HEB(bHLH)/mES-Heb-ChIP-Seq(GSE53233)/Homer	VCAGCTGBNN	1e-146	-337.7	4959	0.1196	3267.5	0.0825	18	motif_18_SG	1e-2253	-5190	0.2486	0.0821	46.4bp (74.6bp)	YPR022C/MA0436.1/Jaspar(0.731)
Pit1(Homeobox)/GCrat-Pit1-ChIP-Seq(GSE58009)/Homer	ATGMATATDC	1e-129	-297.5	12677	0.3056	10009.8	0.2529								More Information | Similar Motifs Found
Mef2b(MADS)/HEK293-Mef2b.V5-ChIP-Seq(GSE67450)/Homer	GCTATTTTTGGM	1e-110	-253.4	8958	0.216	6858	0.1732	19	motif_19_SG	1e-2235	-5150	0.1952	0.0529	53.6bp (66.9bp)	MAC1/MA0326.1/Jaspar(0.656)
IRF1(IRF)/PBMC-IRF1-ChIP-Seq(GSE43036)/Homer	GAAAGTGAAAGT	1e-108	-249.7	1056	0.0255	470.6	0.0119								More Information | Similar Motifs Found
SUT1?/SacCer-Promoters/Homer	CCCCGCGC	1e-107	-247.8	16266	0.3922	13469	0.3402	20	motif_20_SG	1e-2035	-4690	0.1296	0.0254	67.2bp (71.1bp)	HMRA2/MA0318.1/Jaspar(0.767)
RUNX(Runt)/HPC7-Runx1-ChIP-Seq(GSE22178)/Homer	SAAACCACAG	1e-106	-245.3	3077	0.0742	1947.5	0.0492								More Information | Similar Motifs Found
BMYB(HTH)/Hela-BMYB-ChIP-Seq(GSE27030)/Homer	NHAACBGYYV	1e-106	-244.1	10825	0.261	8538.4	0.2157	21	motif_21_SG	1e-2018	-4650	0.3319	0.1438	51.9bp (69.5bp)	PB0126.1_Gata5_2/Jaspar(0.737)
FOXA1(Forkhead)/MCF7-FOXA1-ChIP-Seq(GSE26831)/Homer	WAAGTAAACA	1e-105	-243.5	12574	0.3032	10110.1	0.2554								More Information | Similar Motifs Found
ZNF519(Zf)/HEK293-ZNF519.GFP-ChIP-Seq(GSE58341)/Homer	GAGSCCGAGC	1e-91	-210.6	1416	0.0341	752.6	0.019	22	motif_22_SG	1e-1871	-4310	0.0929	0.0134	66.0bp (66.6bp)	ZBTB18(Zf)/HEK293-ZBTB18.GFP-ChIP-Seq(GSE58341)/Homer(0.698)
SeqBias: CA-repeat	CACACACACA	1e-85	-196.1	25543	0.6158	22500.2	0.5684								More Information | Similar Motifs Found
SpiB(ETS)/OCILY3-SPIB-ChIP-Seq(GSE56857)/Homer	AAAGRGGAAGTG	1e-82	-190.3	1029	0.0248	506.9	0.0128	23	motif_23_SG	1e-1800	-4150	0.0783	0.0094	38.1bp (63.4bp)	Oct2(POU,Homeobox)/Bcell-Oct2-ChIP-Seq(GSE21512)/Homer(0.850)
TATA-box/Drosophila-Promoters/Homer	CTATAAAAGCSV	1e-78	-181.4	1685	0.0406	986.8	0.0249								More Information | Similar Motifs Found
Sp1(Zf)/Promoter/Homer	GGCCCCGCCCCC	1e-78	-180.1	913	0.022	438.4	0.0111	24	motif_24_SG	1e-1777	-4090	0.1019	0.0176	44.5bp (65.9bp)	SMZ/MA0553.1/Jaspar(0.622)
TOD6?/SacCer-Promoters/Homer	GCGATGAGMT	1e-77	-177.3	706	0.017	306.9	0.0078								More Information | Similar Motifs Found
RUNX-AML(Runt)/CD4+-PolII-ChIP-Seq(Barski_et_al.)/Homer	GCTGTGGTTW	1e-70	-161.3	2484	0.0599	1639.9	0.0414	25	motif_25_SG	1e-1717	-3960	0.2015	0.0681	59.3bp (65.1bp)	Deaf1/dmmpmm(Bigfoot)/fly(0.800)
Nkx2.1(Homeobox)/LungAC-Nkx2.1-ChIP-Seq(GSE43252)/Homer	RSCACTYRAG	1e-67	-156.3	11722	0.2826	9703.6	0.2451								More Information | Similar Motifs Found
GAGA-repeat/SacCer-Promoters/Homer	CTYTCTYTCTCTCTC	1e-67	-155.7	17703	0.4268	15237	0.3849	26	motif_26_SG	1e-1581	-3640	0.0996	0.019	51.8bp (72.3bp)	ACE2(MacIsaac)/Yeast(0.811)
Unknown(Homeobox)/Limb-p300-ChIP-Seq/Homer	SSCMATWAAA	1e-67	-155.2	10139	0.2444	8274.1	0.209								More Information | Similar Motifs Found
LIN-39(Homeobox)/cElegans.L3-LIN39-ChIP-Seq(modEncode)/Homer	ATGATTRATG	1e-62	-144.3	14881	0.3588	12667.6	0.32	27	motif_27_SG	1e-1578	-3640	0.2852	0.1272	58.7bp (67.3bp)	prd/dmmpmm(Noyes)/fly(0.723)
IRF:BATF(IRF:bZIP)/pDC-Irf8-ChIP-Seq(GSE66899)/Homer	CTTTCANTATGACTV	1e-60	-139.8	1146	0.0276	647.8	0.0164								More Information | Similar Motifs Found
SeqBias: TA-repeat	TATATATATA	1e-58	-134.3	35830	0.8639	33060	0.8351	28	motif_28_SG	1e-1569	-3610	0.2254	0.0871	61.6bp (65.3bp)	HNF6(Homeobox)/Liver-Hnf6-ChIP-Seq(ERP000394)/Homer(0.820)
Nkx2.2(Homeobox)/NPC-Nkx2.2-ChIP-Seq(GSE61673)/Homer	BTBRAGTGSN	1e-56	-130.1	7124	0.1718	5687.9	0.1437								More Information | Similar Motifs Found
RUNX1(Runt)/Jurkat-RUNX1-ChIP-Seq(GSE29180)/Homer	AAACCACARM	1e-56	-129.6	3690	0.089	2709.2	0.0684	29	motif_29_SG	1e-1560	-3590	0.3099	0.1458	54.3bp (72.0bp)	Unknown2/Drosophila-Promoters/Homer(0.667)
Ptf1a(bHLH)/Panc1-Ptf1a-ChIP-Seq(GSE47459)/Homer	ACAGCTGTTN	1e-53	-122.6	6274	0.1513	4967.3	0.1255								More Information | Similar Motifs Found
CEBP:CEBP(bZIP)/MEF-Chop-ChIP-Seq(GSE35681)/Homer	NTNATGCAAYMNNHTGMAAY	1e-52	-121	1205	0.0291	718	0.0181	30	motif_30_SG	1e-1531	-3530	0.1918	0.0674	53.9bp (66.5bp)	DREB1E/MA0978.1/Jaspar(0.723)
Hoxb4(Homeobox)/ES-Hoxb4-ChIP-Seq(GSE34014)/Homer	TGATTRATGGCY	1e-48	-111.1	1225	0.0295	749.4	0.0189								More Information | Similar Motifs Found
SeqBias: A/T bias	WWWWWWWWWW	1e-42	-98.1	41414	0.9985	39354.8	0.9941	31	motif_31_SG	1e-1484	-3420	0.1838	0.0639	56.5bp (66.4bp)	HOXA5/MA0158.1/Jaspar(0.637)
RUNX2(Runt)/PCa-RUNX2-ChIP-Seq(GSE33889)/Homer	NWAACCACADNN	1e-41	-96.18	3044	0.0734	2265.2	0.0572								More Information | Similar Motifs Found
FOXA1(Forkhead)/LNCAP-FOXA1-ChIP-Seq(GSE27824)/Homer	WAAGTAAACA	1e-41	-94.79	12941	0.312	11157.4	0.2818	32	motif_32_SG	1e-1440	-3320	0.1247	0.0325	51.1bp (60.7bp)	CEP3/MA0282.1/Jaspar(0.935)
PHA-4(Forkhead)/cElegans-Embryos-PHA4-ChIP-Seq(modEncode)/Homer	KTGTTTGC	1e-39	-91.79	22891	0.5519	20558.2	0.5193								More Information | Similar Motifs Found
SeqBias: CG-repeat	CGCGCGCGCG	1e-39	-89.9	3891	0.0938	3013.4	0.0761	33	motif_33_SG	1e-1342	-3090	0.1701	0.0598	58.2bp (71.9bp)	XBP1(MacIsaac)/Yeast(0.798)
GATA3(Zf),DR4/iTreg-Gata3-ChIP-Seq(GSE20898)/Homer	AGATGKDGAGATAAG	1e-31	-71.93	628	0.0151	362.2	0.0092								More Information | Similar Motifs Found
MafA(bZIP)/Islet-MafA-ChIP-Seq(GSE30298)/Homer	TGCTGACTCA	1e-29	-68.26	2356	0.0568	1772.5	0.0448	34	motif_34_SG	1e-1259	-2900	0.056	0.0069	70.4bp (71.5bp)	MYB59/MA1042.1/Jaspar(0.718)
Sox9(HMG)/Limb-SOX9-ChIP-Seq(GSE73225)/Homer	AGGVNCCTTTGT	1e-28	-65.42	3957	0.0954	3172.8	0.0801								More Information | Similar Motifs Found
Rfx1(HTH)/NPC-H3K4me1-ChIP-Seq(GSE16256)/Homer	KGTTGCCATGGCAA	1e-21	-48.77	413	0.01	237.1	0.006	35	motif_35_SG	1e-1105	-2550	0.0862	0.0203	51.4bp (72.5bp)	PB0064.1_Sox14_1/Jaspar(0.873)
Pit1+1bp(Homeobox)/GCrat-Pit1-ChIP-Seq(GSE58009)/Homer	ATGCATAATTCA	1e-17	-40.43	5980	0.1442	5134.4	0.1297								More Information | Similar Motifs Found
CRX(Homeobox)/Retina-Crx-ChIP-Seq(GSE20012)/Homer	GCTAATCC	1e-17	-39.91	11654	0.281	10383.1	0.2623	36	motif_36_SG	1e-918	-2120	0.1318	0.0493	55.0bp (73.1bp)	FIGLA/MA0820.1/Jaspar(0.769)
HOXD13(Homeobox)/Chicken-Hoxd13-ChIP-Seq(GSE38910)/Homer	NCYAATAAAA	1e-16	-38.85	18006	0.4341	16373.8	0.4136								More Information | Similar Motifs Found
E2F7(E2F)/Hela-E2F7-ChIP-Seq(GSE32673)/Homer	VDTTTCCCGCCA	1e-13	-31.17	474	0.0114	314.5	0.0079
Srebp2(bHLH)/HepG2-Srebp2-ChIP-Seq(GSE31477)/Homer	CGGTCACSCCAC	1e-11	-25.97	359	0.0087	234.7	0.0059
HOXB13(Homeobox)/ProstateTumor-HOXB13-ChIP-Seq(GSE56288)/Homer	TTTTATKRGG	1e-10	-25.04	13454	0.3244	12239.4	0.3092
ZNF675(Zf)/HEK293-ZNF675.GFP-ChIP-Seq(GSE58341)/Homer	ARGAGGMCAAAATGW	1e-09	-21.75	476	0.0115	338.1	0.0085
Unknown2/Arabidopsis-Promoters/Homer	AAACGACGTCGTTTT	1e-08	-19	115	0.0028	61.4	0.0016
KANADI1(Myb)/Seedling-KAN1-ChIP-Seq(GSE48081)/Homer	ARGAATAWWN	1e-08	-18.44	10341	0.2493	9402.6	0.2375
PRDM1(Zf)/Hela-PRDM1-ChIP-Seq(GSE31477)/Homer	ACTTTCACTTTC	1e-06	-15.92	1829	0.0441	1547.5	0.0391
Sox4(HMG)/proB-Sox4-ChIP-Seq(GSE50066)/Homer	YCTTTGTTCC	1e-06	-15.11	2613	0.063	2264.4	0.0572
DMRT6(DM)/Testis-DMRT6-ChIP-Seq(GSE60440)/Homer	YDGHTACAWTGTADC	1e-05	-13.8	1466	0.0353	1235.5	0.0312
FOXA1:AR(Forkhead,NR)/LNCAP-AR-ChIP-Seq(GSE27824)/Homer	AGTAAACAAAAAAGAACAND	1e-05	-11.9	866	0.0209	711.1	0.018
GAGA-repeat/Arabidopsis-Promoters/Homer	CTCTCTCTCY	0.0001	-11.01	1033	0.0249	865.2	0.0219
HLH-1(bHLH)/cElegans-Embryo-HLH1-ChIP-Seq(modEncode)/Homer	RACAGCTGTTBH	0.0001	-10.56	2114	0.051	1849.7	0.0467
Srebp1a(bHLH)/HepG2-Srebp1a-ChIP-Seq(GSE31477)/Homer	RTCACSCCAY	0.0001	-10	443	0.0107	349.4	0.0088
Egr2(Zf)/Thymocytes-Egr2-ChIP-Seq(GSE34254)/Homer	NGCGTGGGCGGR	0.0001	-9.476	218	0.0053	159.7	0.004
HRE(HSF)/Striatum-HSF1-ChIP-Seq(GSE38000)/Homer	TTCTAGAABNTTCTA	0.001	-8.777	528	0.0127	429.5	0.0108
Sox6(HMG)/Myotubes-Sox6-ChIP-Seq(GSE32627)/Homer	CCATTGTTNY	0.001	-8.272	8617	0.2078	7952.1	0.2009
SeqBias: G/A bias	RRRRRRRRRR	0.001	-6.991	41455	0.9995	39547.8	0.999
Tgif1(Homeobox)/mES-Tgif1-ChIP-Seq(GSE55404)/Homer	YTGWCADY	0.01	-6.76	10815	0.2607	10063.4	0.2542
Brn2(POU,Homeobox)/NPC-Brn2-ChIP-Seq(GSE35496)/Homer	ATGAATATTC	0.01	-6.219	918	0.0221	796.5	0.0201
E2F1(E2F)/Hela-E2F1-ChIP-Seq(GSE22478)/Homer	CWGGCGGGAA	0.01	-5.344	510	0.0123	434	0.011
SEP3(MADS)/Arabidoposis-Flower-Sep3-ChIP-Seq/Homer	CCAAAAAGGG	0.01	-4.863	7495	0.1807	6973.7	0.1762
OCT:OCT(POU,Homeobox,IR1)/NPC-Brn2-ChIP-Seq(GSE35496)/Homer	ATGAATWATTCATGA	0.1	-4.546	170	0.0041	135.3	0.0034
Nur77(NR)/K562-NR4A1-ChIP-Seq(GSE31363)/Homer	TGACCTTTNCNT	0.1	-4.521	758	0.0183	665.1	0.0168
GLI3(Zf)/Limb-GLI3-ChIP-Chip(GSE11077)/Homer	CGTGGGTGGTCC	0.1	-3.016	182	0.0044	153.9	0.0039
Rbpj1(?)/Panc1-Rbpj1-ChIP-Seq(GSE47459)/Homer	HTTTCCCASG	0.1	-2.866	2303	0.0555	2128.5	0.0538
Tbox:Smad(T-box,MAD)/ESCd5-Smad2_3-ChIP-Seq(GSE29422)/Homer	AGGTGHCAGACA	0.1	-2.66	163	0.0039	138.3	0.0035
SeqBias: C/A-bias	MMMMMMMMMM	0.1	-2.51	41468	0.9998	39572.6	0.9996
Unknown3/Drosophila-Promoters/Homer	ACVAKCTGGCAGCGC	1	-2.193	100	0.0024	84.2	0.0021
EGL-5(Homeobox)/cElegans-L3-EGL5-ChIP-Seq(modEncode)/Homer	ATTTAATGGG	1	-2.048	13379	0.3226	12666.1	0.32
RARg(NR)/ES-RARg-ChIP-Seq(GSE30538)/Homer	AGGTCAAGGTCA	1	-1.129	30	0.0007	26.1	0.0007
Eomes(T-box)/H9-Eomes-ChIP-Seq(GSE26097)/Homer	ATTAACACCT	1	-1.114	9738	0.2348	9257.3	0.2338
Ik-1	NHTTGGGAATRCC	1	-1.048	41477	1	39586.7	1
PAX5(Paired,Homeobox)/GM12878-PAX5-ChIP-Seq(GSE32465)/Homer	GCAGCCAAGCRTGACH	1	-0.9924	348	0.0084	326.9	0.0083
E2F4(E2F)/K562-E2F4-ChIP-Seq(GSE31477)/Homer	GGCGGGAAAH	1	-0.905	1511	0.0364	1433.7	0.0362
E2F6(E2F)/Hela-E2F6-ChIP-Seq(GSE31477)/Homer	GGCGGGAARN	1	-0.6406	575	0.0139	550.4	0.0139
OCT:OCT(POU,Homeobox)/NPC-Brn1-ChIP-Seq(GSE35496)/Homer	ATGAATATTCATGAG	1	-0.5569	69	0.0017	67.6	0.0017
CTCF-SatelliteElement(Zf?)/CD4+-CTCF-ChIP-Seq(Barski_et_al.)/Homer	TGCAGTTCCMVNWRTGGCCA	1	-0.5059	4	0.0001	4	0.0001
Bapx1(Homeobox)/VertebralCol-Bapx1-ChIP-Seq(GSE36672)/Homer	TTRAGTGSYK	1	-0.3805	8195	0.1976	7858.7	0.1985
Gfi1b(Zf)/HPC7-Gfi1b-ChIP-Seq(GSE22178)/Homer	MAATCACTGC	1	-0.3241	1236	0.0298	1199.8	0.0303
Hoxc9(Homeobox)/Ainv15-Hoxc9-ChIP-Seq(GSE21812)/Homer	GGCCATAAATCA	1	-0.3025	4650	0.1121	4477.8	0.1131
NF-E2(bZIP)/K562-NFE2-ChIP-Seq(GSE31477)/Homer	GATGACTCAGCA	1	-0.2211	32	0.0008	35.7	0.0009
Nkx2.5(Homeobox)/HL1-Nkx2.5.biotin-ChIP-Seq(GSE21529)/Homer	RRSCACTYAA	1	-0.1672	7504	0.1809	7238.6	0.1829
IRF4(IRF)/GM12878-IRF4-ChIP-Seq(GSE32465)/Homer	ACTGAAACCA	1	-0.1562	1855	0.0447	1813.2	0.0458
ZSCAN22(Zf)/HEK293-ZSCAN22.GFP-ChIP-Seq(GSE58341)/Homer	SMCAGTCWGAKGGAGGAGGC	1	-0.1562	5	0.0001	7.2	0.0002
PAX6(Paired,Homeobox)/Forebrain-Pax6-ChIP-Seq(GSE66961)/Homer	NGTGTTCAVTSAAGCGKAAA	1	-0.144	179	0.0043	185.6	0.0047
NRF(NRF)/Promoter/Homer	STGCGCATGCGC	1	-0.1106	171	0.0041	179.7	0.0045
SeqBias: GCW-triplet	GCWGCWGCWGCW	1	-0.09366	40561	0.9779	38749.2	0.9788
ABF1/SacCer-Promoters/Homer	CGTRNAAARTGA	1	-0.07277	2080	0.0501	2048.4	0.0517
Nrf2(bZIP)/Lymphoblast-Nrf2-ChIP-Seq(GSE37589)/Homer	HTGCTGAGTCAT	1	-0.03829	25	0.0006	33.9	0.0009
RLR1?/SacCer-Promoters/Homer	WTTTTCYYTTTT	1	-0.02752	9105	0.2195	8845.1	0.2234
PAX5(Paired,Homeobox),condensed/GM12878-PAX5-ChIP-Seq(GSE32465)/Homer	GTCACGCTCSCTGM	1	-0.02611	159	0.0038	176.2	0.0045
SeqBias: polyA-repeat	AAAAAAAAAA	1	-0.01542	41470	0.9998	39583.4	0.9999
Unknown4/Arabidopsis-Promoters/Homer	CKTCKTCTTY	1	-0.008739	2390	0.0576	2390.7	0.0604
GFY-Staf(?,Zf)/Promoter/Homer	RACTACAATTCCCAGAAKGC	1	-0.007634	12	0.0003	21.9	0.0006
RAR:RXR(NR),DR5/ES-RAR-ChIP-Seq(GSE56893)/Homer	RGGTCADNNAGAGGTCAV	1	-0.007288	4	0.0001	10.4	0.0003
Tcf21(bHLH)/ArterySmoothMuscle-Tcf21-ChIP-Seq(GSE61369)/Homer	NAACAGCTGG	1	-0.002108	716	0.0173	758	0.0191
ZNF467(Zf)/HEK293-ZNF467.GFP-ChIP-Seq(GSE58341)/Homer	TGGGGAAGGGCM	1	-0.001147	248	0.006	285	0.0072
Fra1(bZIP)/BT549-Fra1-ChIP-Seq(GSE46166)/Homer	NNATGASTCATH	1	-0.000873	1175	0.0283	1225.2	0.031
E2F(E2F)/Hela-CellCycle-Expression/Homer	TTSGCGCGAAAA	1	-0.000671	351	0.0085	395.1	0.01
LIN-15B(Zf)/cElegans-L3-LIN15B-ChIP-Seq(modEncode)/Homer	CARTGGAGCGCRYTTGCATT	1	-0.000652	1	0	7.6	0.0002
ZNF165(Zf)/WHIM12-ZNF165-ChIP-Seq(GSE65937)/Homer	AAGGKGRCGCAGGCA	1	-0.000324	23	0.0006	41.8	0.0011
Klf9(Zf)/GBM-Klf9-ChIP-Seq(GSE62211)/Homer	GCCACRCCCACY	1	-0.000266	173	0.0042	212	0.0054
EFL-1(E2F)/cElegans-L1-EFL1-ChIP-Seq(modEncode)/Homer	TGCAARYGCGCTCYA	1	-0.000251	13	0.0003	28.9	0.0007
Usf2(bHLH)/C2C12-Usf2-ChIP-Seq(GSE36030)/Homer	GTCACGTGGT	1	-0.000203	588	0.0142	646.5	0.0163
Bach1(bZIP)/K562-Bach1-ChIP-Seq(GSE31477)/Homer	AWWNTGCTGAGTCAT	1	-0.000164	29	0.0007	50.5	0.0013
GFY(?)/Promoter/Homer	ACTACAATTCCC	1	-0.000153	25	0.0006	45.5	0.0012
ISRE(IRF)/ThioMac-LPS-Expression(GSE23622)/Homer	AGTTTCASTTTC	1	-0.000144	157	0.0038	197.7	0.005
ZNF41(Zf)/HEK293-ZNF41.GFP-ChIP-Seq(GSE58341)/Homer	CCTCATGGTGYCYTWYTCCCTTGTG	1	-0.00014	9	0.0002	23.4	0.0006
Myf5(bHLH)/GM-Myf5-ChIP-Seq(GSE24852)/Homer	BAACAGCTGT	1	-0.000125	477	0.0115	535.6	0.0135
IRF2(IRF)/Erythroblas-IRF2-ChIP-Seq(GSE36985)/Homer	GAAASYGAAASY	1	-7.5e-05	300	0.0072	353.7	0.0089
ZBTB18(Zf)/HEK293-ZBTB18.GFP-ChIP-Seq(GSE58341)/Homer	AACATCTGGA	1	-6.3e-05	451	0.0109	512.4	0.0129
Six1(Homeobox)/Myoblast-Six1-ChIP-Chip(GSE20150)/Homer	GKVTCADRTTWC	1	-2.5e-05	688	0.0166	762.1	0.0193
GFX(?)/Promoter/Homer	ATTCTCGCGAGA	1	-8e-06	4	0.0001	18.5	0.0005
TR4(NR),DR1/Hela-TR4-ChIP-Seq(GSE24685)/Homer	GAGGTCAAAGGTCA	1	-7e-06	39	0.0009	69.8	0.0018
ZNF382(Zf)/HEK293-ZNF382.GFP-ChIP-Seq(GSE58341)/Homer	GNCTGTASTRNTGBCTCHTT	1	-4e-06	8	0.0002	26	0.0007
NFAT(RHD)/Jurkat-NFATC1-ChIP-Seq(Jolma_et_al.)/Homer	ATTTTCCATT	1	-1e-06	3014	0.0727	3119.7	0.0788
Nr5a2(NR)/Pancreas-LRH1-ChIP-Seq(GSE34295)/Homer	BTCAAGGTCA	1	-1e-06	941	0.0227	1044.3	0.0264
Unknown-ESC-element(?)/mES-Nanog-ChIP-Seq(GSE11724)/Homer	CACAGCAGGGGG	1	0	133	0.0032	189.1	0.0048
Pax8(Paired,Homeobox)/Thyroid-Pax8-ChIP-Seq(GSE26938)/Homer	GTCATGCHTGRCTGS	1	0	114	0.0027	167.5	0.0042
Nkx3.1(Homeobox)/LNCaP-Nkx3.1-ChIP-Seq(GSE28264)/Homer	AAGCACTTAA	1	0	9756	0.2352	9725.5	0.2457
T1ISRE(IRF)/ThioMac-Ifnb-Expression/Homer	ACTTTCGTTTCT	1	0	22	0.0005	52.5	0.0013
RORgt(NR)/EL4-RORgt.Flag-ChIP-Seq(GSE56019)/Homer	AAYTAGGTCA	1	0	238	0.0057	311.4	0.0079
NeuroD1(bHLH)/Islet-NeuroD1-ChIP-Seq(GSE30298)/Homer	GCCATCTGTT	1	0	741	0.0179	848.2	0.0214
GRHL2(CP2)/HBE-GRHL2-ChIP-Seq(GSE46194)/Homer	AAACYKGTTWDACMRGTTTB	1	0	610	0.0147	712	0.018
ZNF692(Zf)/HEK293-ZNF692.GFP-ChIP-Seq(GSE58341)/Homer	GTGGGCCCCA	1	0	69	0.0017	116.3	0.0029
RAR:RXR(NR),DR5/ES-RAR-ChIP-Seq(GSE56893)/Homer	AGGTCAAGGTCA	1	0	44	0.0011	85.8	0.0022
GSC(Homeobox)/FrogEmbryos-GSC-ChIP-Seq(DRA000576)/Homer	RGGATTAR	1	0	5190	0.1251	5307.4	0.1341
NF1:FOXA1(CTF,Forkhead)/LNCAP-FOXA1-ChIP-Seq(GSE27824)/Homer	WNTGTTTRYTTTGGCA	1	0	100	0.0024	157.4	0.004
DMRT1(DM)/Testis-DMRT1-ChIP-Seq(GSE64892)/Homer	TWGHWACAWTGTWDC	1	0	1583	0.0382	1724.6	0.0436
Rfx5(HTH)/GM12878-Rfx5-ChIP-Seq(GSE31477)/Homer	SCCTAGCAACAG	1	0	279	0.0067	363.5	0.0092
Zfp809(Zf)/ES-Zfp809-ChIP-Seq(GSE70799)/Homer	GGGGCTYGKCTGGGA	1	0	12	0.0003	40.7	0.001
ZNF136(Zf)/HEK293-ZNF136.GFP-ChIP-Seq(GSE58341)/Homer	YTKGATAHAGTATTCTWGGTNGGCA	1	0	423	0.0102	522.5	0.0132
GATA(Zf),IR4/iTreg-Gata3-ChIP-Seq(GSE20898)/Homer	NAGATWNBNATCTNN	1	0	183	0.0044	259.5	0.0066
LXRE(NR),DR4/RAW-LXRb.biotin-ChIP-Seq(GSE21512)/Homer	RGGTTACTANAGGTCA	1	0	42	0.001	87.6	0.0022
Bach2(bZIP)/OCILy7-Bach2-ChIP-Seq(GSE44420)/Homer	TGCTGAGTCA	1	0	79	0.0019	136.7	0.0035
Stat3(Stat)/mES-Stat3-ChIP-Seq(GSE11431)/Homer	CTTCCGGGAA	1	0	559	0.0135	681.4	0.0172
PBX1(Homeobox)/MCF7-PBX1-ChIP-Seq(GSE28007)/Homer	GSCTGTCACTCA	1	0	12	0.0003	46.8	0.0012
ZNF317(Zf)/HEK293-ZNF317.GFP-ChIP-Seq(GSE58341)/Homer	GTCWGCTGTYYCTCT	1	0	36	0.0009	84.4	0.0021
Ap4(bHLH)/AML-Tfap4-ChIP-Seq(GSE45738)/Homer	NAHCAGCTGD	1	0	746	0.018	890.1	0.0225
ZNF322(Zf)/HEK293-ZNF322.GFP-ChIP-Seq(GSE58341)/Homer	GAGCCTGGTACTGWGCCTGR	1	0	15	0.0004	52.1	0.0013
Atoh1(bHLH)/Cerebellum-Atoh1-ChIP-Seq(GSE22111)/Homer	VNRVCAGCTGGY	1	0	982	0.0237	1143.4	0.0289
ETS:RUNX(ETS,Runt)/Jurkat-RUNX1-ChIP-Seq(GSE17954)/Homer	RCAGGATGTGGT	1	0	24	0.0006	68.1	0.0017
MafK(bZIP)/C2C12-MafK-ChIP-Seq(GSE36030)/Homer	GCTGASTCAGCA	1	0	79	0.0019	146	0.0037
PU.1-IRF(ETS:IRF)/Bcell-PU.1-ChIP-Seq(GSE21512)/Homer	MGGAAGTGAAAC	1	0	2188	0.0528	2388.8	0.0603
MyoD(bHLH)/Myotube-MyoD-ChIP-Seq(GSE21614)/Homer	RRCAGCTGYTSY	1	0	412	0.0099	535.6	0.0135
Ets1-distal(ETS)/CD4+-PolII-ChIP-Seq(Barski_et_al.)/Homer	MACAGGAAGT	1	0	163	0.0039	254.2	0.0064
CTCF(Zf)/CD4+-CTCF-ChIP-Seq(Barski_et_al.)/Homer	AYAGTGCCMYCTRGTGGCCA	1	0	26	0.0006	74.7	0.0019
ETS:E-box(ETS,bHLH)/HPC7-Scl-ChIP-Seq(GSE22178)/Homer	AGGAARCAGCTG	1	0	7	0.0002	42.4	0.0011
Tgif2(Homeobox)/mES-Tgif2-ChIP-Seq(GSE55404)/Homer	TGTCANYT	1	0	10169	0.2452	10305.7	0.2603
Unknown6/Drosophila-Promoters/Homer	AATTTTAAAA	1	0	13536	0.3263	13577.9	0.343
TATA-box/SacCer-Promoters/Homer	BBHWTATATA	1	0	7666	0.1848	7872.7	0.1989
OCT4-SOX2-TCF-NANOG(POU,Homeobox,HMG)/mES-Oct4-ChIP-Seq(GSE11431)/Homer	ATTTGCATAACAATG	1	0	2354	0.0568	2588	0.0654
FHY3(FAR1)/Arabidopsis-FHY3-ChIP-Seq(GSE30711)/Homer	HHCACGCGCBTN	1	0	862	0.0208	1040	0.0263
HOXA2(Homeobox)/mES-Hoxa2-ChIP-Seq(Donaldson_et_al.)/Homer	GYCATCMATCAT	1	0	232	0.0056	344	0.0087
NFkB-p65(RHD)/GM12787-p65-ChIP-Seq(GSE19485)/Homer	WGGGGATTTCCC	1	0	438	0.0106	580.9	0.0147
ZNF416(Zf)/HEK293-ZNF416.GFP-ChIP-Seq(GSE58341)/Homer	WDNCTGGGCA	1	0	531	0.0128	684.8	0.0173
NFkB-p65-Rel(RHD)/ThioMac-LPS-Expression(GSE23622)/Homer	GGAAATTCCC	1	0	12	0.0003	55.2	0.0014
SOC1(MADS)/Seedling-SOC1-ChIP-Seq(GSE45846)/Homer	TWCCAWWTWTGG	1	0	1546	0.0373	1769.9	0.0447
ZBTB33(Zf)/GM12878-ZBTB33-ChIP-Seq(GSE32465)/Homer	GGVTCTCGCGAGAAC	1	0	14	0.0003	62	0.0016
Reverb(NR),DR2/RAW-Reverba.biotin-ChIP-Seq(GSE45914)/Homer	GTRGGTCASTGGGTCA	1	0	16	0.0004	67.9	0.0017
NRF1(NRF)/MCF7-NRF1-ChIP-Seq(Unpublished)/Homer	CTGCGCATGCGC	1	0	25	0.0006	83.1	0.0021
Ascl1(bHLH)/NeuralTubes-Ascl1-ChIP-Seq(GSE55840)/Homer	NNVVCAGCTGBN	1	0	1165	0.0281	1388.9	0.0351
E2A(bHLH)/proBcell-E2A-ChIP-Seq(GSE21978)/Homer	DNRCAGCTGY	1	0	1083	0.0261	1309.7	0.0331
AP-1(bZIP)/ThioMac-PU.1-ChIP-Seq(GSE21512)/Homer	VTGACTCATC	1	0	871	0.021	1334.2	0.0337
AP-2gamma(AP2)/MCF7-TFAP2C-ChIP-Seq(GSE21234)/Homer	SCCTSAGGSCAW	1	0	270	0.0065	504.1	0.0127
AP-2alpha(AP2)/Hela-AP2alpha-ChIP-Seq(GSE31477)/Homer	ATGCCCTGAGGC	1	0	138	0.0033	333.9	0.0084
ARE(NR)/LNCAP-AR-ChIP-Seq(GSE27824)/Homer	RGRACASNSTGTYCYB	1	0	35	0.0008	188.2	0.0048
AR-halfsite(NR)/LNCaP-AR-ChIP-Seq(GSE27824)/Homer	CCAGGAACAG	1	0	3656	0.0881	5891.4	0.1488
Atf1(bZIP)/K562-ATF1-ChIP-Seq(GSE31477)/Homer	GATGACGTCA	1	0	1689	0.0407	2877.7	0.0727
Atf2(bZIP)/3T3L1-Atf2-ChIP-Seq(GSE56872)/Homer	NRRTGACGTCAT	1	0	395	0.0095	849.5	0.0215
Atf3(bZIP)/GBM-ATF3-ChIP-Seq(GSE33912)/Homer	DATGASTCATHN	1	0	444	0.0107	1275.1	0.0322
Atf4(bZIP)/MEF-Atf4-ChIP-Seq(GSE35681)/Homer	MTGATGCAAT	1	0	497	0.012	1373	0.0347
Atf7(bZIP)/3T3L1-Atf7-ChIP-Seq(GSE56872)/Homer	NGRTGACGTCAY	1	0	602	0.0145	1558.3	0.0394
BATF(bZIP)/Th17-BATF-ChIP-Seq(GSE39756)/Homer	DATGASTCAT	1	0	759	0.0183	1261.9	0.0319
Bcl6(Zf)/Liver-Bcl6-ChIP-Seq(GSE31578)/Homer	NNNCTTTCCAGGAAA	1	0	2058	0.0496	2431.3	0.0614
bHLHE40(bHLH)/HepG2-BHLHE40-ChIP-Seq(GSE31477)/Homer	KCACGTGMCN	1	0	167	0.004	686.7	0.0173
BMAL1(bHLH)/Liver-Bmal1-ChIP-Seq(GSE39860)/Homer	GNCACGTG	1	0	3086	0.0744	3939.9	0.0995
BORIS(Zf)/K562-CTCFL-ChIP-Seq(GSE32465)/Homer	CNNBRGCGCCCCCTGSTGGC	1	0	16	0.0004	76.9	0.0019
Brachyury(T-box)/Mesoendoderm-Brachyury-ChIP-exo(GSE54963)/Homer	ANTTMRCASBNNNGTGYKAAN	1	0	130	0.0031	577.4	0.0146
Brn1(POU,Homeobox)/NPC-Brn1-ChIP-Seq(GSE35496)/Homer	TATGCWAATBAV	1	0	1215	0.0293	1896.1	0.0479
CEBP:AP1(bZIP)/ThioMac-CEBPb-ChIP-Seq(GSE21512)/Homer	DRTGTTGCAA	1	0	2234	0.0539	3483.5	0.088
Chop(bZIP)/MEF-Chop-ChIP-Seq(GSE35681)/Homer	ATTGCATCAT	1	0	253	0.0061	814.5	0.0206
CHR(?)/Hela-CellCycle-Expression/Homer	SRGTTTCAAA	1	0	4053	0.0977	4796.3	0.1212
CLOCK(bHLH)/Liver-Clock-ChIP-Seq(GSE39860)/Homer	GHCACGTG	1	0	551	0.0133	1240.9	0.0313
c-Myc(bHLH)/LNCAP-cMyc-ChIP-Seq(Unpublished)/Homer	VCCACGTG	1	0	455	0.011	1220	0.0308
c-Myc(bHLH)/mES-cMyc-ChIP-Seq(GSE11431)/Homer	VVCCACGTGG	1	0	219	0.0053	693.7	0.0175
CRE(bZIP)/Promoter/Homer	CSGTGACGTCAC	1	0	209	0.005	575.8	0.0145
Mouse_Recombination_Hotspot(Zf)/Testis-DMC1-ChIP-Seq(GSE24438)/Homer	ACTYKNATTCGTGNTACTTC	1	0	45	0.0011	180.1	0.0045
EBF(EBF)/proBcell-EBF-ChIP-Seq(GSE21978)/Homer	DGTCCCYRGGGA	1	0	17	0.0004	77	0.0019
EBF1(EBF)/Near-E2A-ChIP-Seq(GSE21512)/Homer	GTCCCCWGGGGA	1	0	59	0.0014	466.3	0.0118
EBNA1(EBV-virus)/Raji-EBNA1-ChIP-Seq(GSE30709)/Homer	GGYAGCAYDTGCTDCCCNNN	1	0	0	0	3.7	0.0001
E-box(bHLH)/Promoter/Homer	SSGGTCACGTGA	1	0	37	0.0009	110.5	0.0028
EHF(ETS)/LoVo-EHF-ChIP-Seq(GSE49402)/Homer	AVCAGGAAGT	1	0	731	0.0176	1853.7	0.0468
ELF1(ETS)/Jurkat-ELF1-ChIP-Seq(SRA014231)/Homer	AVCCGGAAGT	1	0	342	0.0082	783.8	0.0198
ELF5(ETS)/T47D-ELF5-ChIP-Seq(GSE30407)/Homer	ACVAGGAAGT	1	0	415	0.01	1147.6	0.029
Elk1(ETS)/Hela-Elk1-ChIP-Seq(GSE31477)/Homer	HACTTCCGGY	1	0	1148	0.0277	1411.1	0.0356
Elk4(ETS)/Hela-Elk4-ChIP-Seq(GSE31477)/Homer	NRYTTCCGGY	1	0	1274	0.0307	1858.4	0.0469
ERE(NR),IR3/MCF7-ERa-ChIP-Seq(Unpublished)/Homer	VAGGTCACNSTGACC	1	0	68	0.0016	217.7	0.0055
ERG(ETS)/VCaP-ERG-ChIP-Seq(GSE14097)/Homer	ACAGGAAGTG	1	0	748	0.018	1631.7	0.0412
Erra(NR)/HepG2-Erra-ChIP-Seq(GSE31477)/Homer	CAAAGGTCAG	1	0	1253	0.0302	2520	0.0637
Esrrb(NR)/mES-Esrrb-ChIP-Seq(GSE11431)/Homer	KTGACCTTGA	1	0	624	0.015	1131.7	0.0286
ETS1(ETS)/Jurkat-ETS1-ChIP-Seq(GSE17954)/Homer	ACAGGAAGTG	1	0	523	0.0126	1171.9	0.0296
ETS(ETS)/Promoter/Homer	AACCGGAAGT	1	0	203	0.0049	491.2	0.0124
ETV1(ETS)/GIST48-ETV1-ChIP-Seq(GSE22441)/Homer	AACCGGAAGT	1	0	1164	0.0281	1919	0.0485
Etv2(ETS)/ES-ER71-ChIP-Seq(GSE59402)/Homer(0.967)	NNAYTTCCTGHN	1	0	442	0.0107	971.1	0.0245
EWS:ERG-fusion(ETS)/CADO_ES1-EWS:ERG-ChIP-Seq(SRA014231)/Homer	ATTTCCTGTN	1	0	576	0.0139	1198.9	0.0303
EWS:FLI1-fusion(ETS)/SK_N_MC-EWS:FLI1-ChIP-Seq(SRA014231)/Homer	VACAGGAAAT	1	0	264	0.0064	687.9	0.0174
Fli1(ETS)/CD8-FLI-ChIP-Seq(GSE20898)/Homer	NRYTTCCGGH	1	0	1575	0.038	2553.1	0.0645
Fosl2(bZIP)/3T3L1-Fosl2-ChIP-Seq(GSE56872)/Homer	NATGASTCABNN	1	0	95	0.0023	362.9	0.0092
Foxa2(Forkhead)/Liver-Foxa2-ChIP-Seq(GSE25694)/Homer	CYTGTTTACWYW	1	0	3257	0.0785	4818.3	0.1217
Fox:Ebox(Forkhead,bHLH)/Panc1-Foxa2-ChIP-Seq(GSE47459)/Homer	NNNVCTGWGYAAACASN	1	0	1093	0.0264	3082.6	0.0779
Foxh1(Forkhead)/hESC-FOXH1-ChIP-Seq(GSE29422)/Homer	NNTGTGGATTSS	1	0	2207	0.0532	2901	0.0733
FoxL2(Forkhead)/Ovary-FoxL2-ChIP-Seq(GSE60858)/Homer	WWTRTAAACAVG	1	0	7301	0.176	8950.7	0.2261
Foxo1(Forkhead)/RAW-Foxo1-ChIP-Seq(Fan_et_al.)/Homer	CTGTTTAC	1	0	4219	0.1017	6232.4	0.1574
FOXP1(Forkhead)/H9-FOXP1-ChIP-Seq(GSE31006)/Homer	NYYTGTTTACHN	1	0	2535	0.0611	2953.7	0.0746
FXR(NR),IR1/Liver-FXR-ChIP-Seq(Chong_et_al.)/Homer	AGGTCANTGACCTB	1	0	52	0.0013	476.3	0.012
GABPA(ETS)/Jurkat-GABPa-ChIP-Seq(GSE17954)/Homer	RACCGGAAGT	1	0	373	0.009	1165.1	0.0294
Gata2(Zf)/K562-GATA2-ChIP-Seq(GSE18829)/Homer	BBCTTATCTS	1	0	1199	0.0289	2204.1	0.0557
GATA3(Zf),DR8/iTreg-Gata3-ChIP-Seq(GSE20898)/Homer	AGATSTNDNNDSAGATAASN	1	0	63	0.0015	167.1	0.0042
GATA(Zf),IR3/iTreg-Gata3-ChIP-Seq(GSE20898)/Homer	NNNNNBAGATAWYATCTVHN	1	0	212	0.0051	470.8	0.0119
GATA3(Zf)/iTreg-Gata3-ChIP-Seq(GSE20898)/Homer	AGATAASR	1	0	5419	0.1307	7853.9	0.1984
Gata4(Zf)/Heart-Gata4-ChIP-Seq(GSE35151)/Homer	NBWGATAAGR	1	0	2661	0.0642	4526.1	0.1143
Gata1(Zf)/K562-GATA1-ChIP-Seq(GSE18829)/Homer	SAGATAAGRV	1	0	1062	0.0256	1909	0.0482
GATA:SCL(Zf,bHLH)/Ter119-SCL-ChIP-Seq(GSE18720)/Homer	CRGCTGBNGNSNNSAGATAA	1	0	42	0.001	126.1	0.0032
GRE(NR),IR3/A549-GR-ChIP-Seq(GSE32465)/Homer	NRGVACABNVTGTYCY	1	0	21	0.0005	128.7	0.0032
GRE(NR),IR3/RAW264.7-GRE-ChIP-Seq(Unpublished)/Homer	VAGRACAKWCTGTYC	1	0	148	0.0036	424.7	0.0107
HIF-1a(bHLH)/MCF7-HIF1a-ChIP-Seq(GSE28352)/Homer	TACGTGCV	1	0	1031	0.0249	1665.4	0.0421
HIF-1b(HLH)/T47D-HIF1b-ChIP-Seq(GSE59937)/Homer	RTACGTGC	1	0	3052	0.0736	5520.5	0.1395
HIF2a(bHLH)/785_O-HIF2a-ChIP-Seq(GSE34871)/Homer	GCACGTACCC	1	0	1475	0.0356	2179.5	0.0551
Hnf1(Homeobox)/Liver-Foxa2-Chip-Seq(GSE25694)/Homer	GGTTAAWCATTAA	1	0	1393	0.0336	2165.8	0.0547
HNF4a(NR),DR1/HepG2-HNF4a-ChIP-Seq(GSE25021)/Homer	CARRGKBCAAAGTYCA	1	0	176	0.0042	485.9	0.0123
HOXA9(Homeobox)/HSC-Hoxa9-ChIP-Seq(GSE33509)/Homer	GGCCATAAATCA	1	0	4210	0.1015	5285.8	0.1335
HRE(HSF)/HepG2-HSF1-ChIP-Seq(GSE31477)/Homer	BSTTCTRGAABVTTCYAGAA	1	0	25	0.0006	153.3	0.0039
Isl1(Homeobox)/Neuron-Isl1-ChIP-Seq(GSE31456)/Homer	CTAATKGV	1	0	12479	0.3009	13000.3	0.3284
Jun-AP1(bZIP)/K562-cJun-ChIP-Seq(GSE31477)/Homer	GATGASTCATCN	1	0	52	0.0013	233.3	0.0059
c-Jun-CRE(bZIP)/K562-cJun-ChIP-Seq(GSE31477)/Homer	ATGACGTCATCY	1	0	397	0.0096	917.3	0.0232
JunD(bZIP)/K562-JunD-ChIP-Seq/Homer	ATGACGTCATCN	1	0	51	0.0012	305.4	0.0077
Lhx1(Homeobox)/EmbryoCarcinoma-Lhx1-ChIP-Seq(GSE70957)/Homer	NNYTAATTAR	1	0	11044	0.2663	13094.7	0.3308
Lhx2(Homeobox)/HFSC-Lhx2-ChIP-Seq(GSE48068)/Homer	TAATTAGN	1	0	8297	0.2	11101.4	0.2804
Lhx3(Homeobox)/Neuron-Lhx3-ChIP-Seq(GSE31456)/Homer	ADBTAATTAR	1	0	12881	0.3106	16292.3	0.4116
MafF(bZIP)/HepG2-MafF-ChIP-Seq(GSE31477)/Homer	HWWGTCAGCAWWTTT	1	0	487	0.0117	1059.7	0.0268
Max(bHLH)/K562-Max-ChIP-Seq(GSE31477)/Homer	RCCACGTGGYYN	1	0	395	0.0095	1153.7	0.0291
Mef2d(MADS)/Retina-Mef2d-ChIP-Seq(GSE61391)/Homer	GCTATTTTTAGC	1	0	1284	0.031	1582.9	0.04
Meis1(Homeobox)/MastCells-Meis1-ChIP-Seq(GSE48085)/Homer	VGCTGWCAVB	1	0	1201	0.029	2610.3	0.0659
MITF(bHLH)/MastCells-MITF-ChIP-Seq(GSE48085)/Homer	RTCATGTGAC	1	0	1518	0.0366	2122.7	0.0536
AMYB(HTH)/Testes-AMYB-ChIP-Seq(GSE44588)/Homer	TGGCAGTTGG	1	0	3912	0.0943	5219.9	0.1319
MyoG(bHLH)/C2C12-MyoG-ChIP-Seq(GSE36024)/Homer	AACAGCTG	1	0	694	0.0167	896.1	0.0226
Nanog(Homeobox)/mES-Nanog-ChIP-Seq(GSE11724)/Homer	RGCCATTAAC	1	0	17645	0.4254	19192.3	0.4848
NF1-halfsite(CTF)/LNCaP-NF1-ChIP-Seq(Unpublished)/Homer	YTGCCAAG	1	0	825	0.0199	2057	0.052
NF1(CTF)/LNCAP-NF1-ChIP-Seq(Unpublished)/Homer	CYTGGCABNSTGCCAR	1	0	60	0.0014	204.8	0.0052
NFAT:AP1(RHD,bZIP)/Jurkat-NFATC1-ChIP-Seq(Jolma_et_al.)/Homer	SARTGGAAAAWRTGAGTCAB	1	0	170	0.0041	350	0.0088
NFY(CCAAT)/Promoter/Homer	RGCCAATSRG	1	0	1782	0.043	2218.6	0.056
Nkx6.1(Homeobox)/Islet-Nkx6.1-ChIP-Seq(GSE40975)/Homer	GKTAATGR	1	0	19810	0.4776	22184.8	0.5604
n-Myc(bHLH)/mES-nMyc-ChIP-Seq(GSE11431)/Homer	VRCCACGTGG	1	0	317	0.0076	1130.2	0.0285
NPAS2(bHLH)/Liver-NPAS2-ChIP-Seq(GSE39860)/Homer	KCCACGTGAC	1	0	1268	0.0306	2020.2	0.051
Nr5a2(NR)/mES-Nr5a2-ChIP-Seq(GSE19019)/Homer	BTCAAGGTCA	1	0	425	0.0102	655.4	0.0166
Oct4(POU,Homeobox)/mES-Oct4-ChIP-Seq(GSE11431)/Homer	ATTTGCATAW	1	0	1307	0.0315	2675.5	0.0676
Oct4:Sox17(POU,Homeobox,HMG)/F9-Sox17-ChIP-Seq(GSE44553)/Homer	CCATTGTATGCAAAT	1	0	588	0.0142	991.5	0.025
Oct6(POU,Homeobox)/NPC-Oct6-ChIP-Seq(GSE35496)/Homer	WATGCAAATGAG	1	0	2213	0.0534	2617.9	0.0661
Olig2(bHLH)/Neuron-Olig2-ChIP-Seq(GSE30882)/Homer	RCCATMTGTT	1	0	3433	0.0828	4546.2	0.1148
Otx2(Homeobox)/EpiLC-Otx2-ChIP-Seq(GSE56098)/Homer	NYTAATCCYB	1	0	2245	0.0541	2980.7	0.0753
NFkB-p50,p52(RHD)/Monocyte-p50-ChIP-Chip(Schreiber_et_al.)/Homer	GGGGGAATCCCC	1	0	6	0.0001	67.8	0.0017
p53(p53)/Saos-p53-ChIP-Seq(GSE15780)/Homer	RRCATGYCYRGRCATGYYYN	1	0	18	0.0004	99	0.0025
p53(p53)/mES-cMyc-ChIP-Seq(GSE11431)/Homer	ACATGCCCGGGCAT	1	0	0	0	5.3	0.0001
p53(p53)/Saos-p53-ChIP-Seq/Homer	RRCATGYCYRGRCATGYYYN	1	0	18	0.0004	99	0.0025
p63(p53)/Keratinocyte-p63-ChIP-Seq(GSE17611)/Homer	NNDRCATGYCYNRRCATGYH	1	0	92	0.0022	289.7	0.0073
PAX3:FKHR-fusion(Paired,Homeobox)/Rh4-PAX3:FKHR-ChIP-Seq(GSE19063)/Homer	ACCRTGACTAATTNN	1	0	558	0.0135	1001.9	0.0253
Pax7(Paired,Homeobox),longest/Myoblast-Pax7-ChIP-Seq(GSE25064)/Homer	NTAATTDGCYAATTANNWWD	1	0	177	0.0043	630.6	0.0159
Pax7(Paired,Homeobox),long/Myoblast-Pax7-ChIP-Seq(GSE25064)/Homer	TAATCHGATTAC	1	0	115	0.0028	527	0.0133
Pax7(Paired,Homeobox)/Myoblast-Pax7-ChIP-Seq(GSE25064)/Homer	TAATCAATTA	1	0	797	0.0192	1642.8	0.0415
Pbx3(Homeobox)/GM12878-PBX3-ChIP-Seq(GSE32465)/Homer	SCTGTCAMTCAN	1	0	112	0.0027	289.9	0.0073
Pdx1(Homeobox)/Islet-Pdx1-ChIP-Seq(SRA008281)/Homer	YCATYAATCA	1	0	5704	0.1375	6247.6	0.1578
PGR(NR)/EndoStromal-PGR-ChIP-Seq(GSE69539)/Homer	AAGAACATWHTGTTC	1	0	285	0.0069	778.5	0.0197
Phox2a(Homeobox)/Neuron-Phox2a-ChIP-Seq(GSE31456)/Homer	YTAATYNRATTA	1	0	3073	0.0741	7000.7	0.1768
Pitx1(Homeobox)/Chicken-Pitx1-ChIP-Seq(GSE38910)/Homer	TAATCCCN	1	0	17124	0.4129	17997.3	0.4546
Pknox1(Homeobox)/ES-Prep1-ChIP-Seq(GSE63282)/Homer	SCTGTCAVTCAV	1	0	131	0.0032	330.1	0.0083
PPARE(NR),DR1/3T3L1-Pparg-ChIP-Seq(GSE13511)/Homer	TGACCTTTGCCCCA	1	0	262	0.0063	742.3	0.0188
PRDM14(Zf)/H1-PRDM14-ChIP-Seq(GSE22767)/Homer	RGGTCTCTAACY	1	0	259	0.0062	536.9	0.0136
PRDM9(Zf)/Testis-DMC1-ChIP-Seq(GSE35498)/Homer	ADGGYAGYAGCATCT	1	0	266	0.0064	438.6	0.0111
PR(NR)/T47D-PR-ChIP-Seq(GSE31130)/Homer	VAGRACAKNCTGTBC	1	0	2441	0.0589	4719.8	0.1192
PU.1:IRF8(ETS:IRF)/pDC-Irf8-ChIP-Seq(GSE66899)/Homer	GGAAGTGAAAST	1	0	321	0.0077	509.9	0.0129
PU.1(ETS)/ThioMac-PU.1-ChIP-Seq(GSE21512)/Homer	AGAGGAAGTG	1	0	199	0.0048	325.3	0.0082
RBPJ:Ebox(?,bHLH)/Panc1-Rbpj1-ChIP-Seq(GSE47459)/Homer	GGGRAARRGRMCAGMTG	1	0	45	0.0011	139.6	0.0035
REST-NRSF(Zf)/Jurkat-NRSF-ChIP-Seq/Homer	GGMGCTGTCCATGGTGCTGA	1	0	0	0	0.7	0
Rfx2(HTH)/LoVo-RFX2-ChIP-Seq(GSE49402)/Homer	GTTGCCATGGCAACM	1	0	11	0.0003	84.5	0.0021
RFX(HTH)/K562-RFX3-ChIP-Seq(SRA012198)/Homer	CGGTTGCCATGGCAAC	1	0	6	0.0001	60.9	0.0015
RXR(NR),DR1/3T3L1-RXR-ChIP-Seq(GSE13511)/Homer	TAGGGCAAAGGTCA	1	0	217	0.0052	756.7	0.0191
SCL(bHLH)/HPC7-Scl-ChIP-Seq(GSE13511)/Homer	AVCAGCTG	1	0	3050	0.0735	5174.5	0.1307
Smad2(MAD)/ES-SMAD2-ChIP-Seq(GSE29422)/Homer	CTGTCTGG	1	0	1093	0.0264	2338.4	0.0591
Smad3(MAD)/NPC-Smad3-ChIP-Seq(GSE36673)/Homer	TWGTCTGV	1	0	3316	0.0799	4560.6	0.1152
Smad4(MAD)/ESC-SMAD4-ChIP-Seq(GSE29422)/Homer	VBSYGTCTGG	1	0	1713	0.0413	2633.7	0.0665
SPDEF(ETS)/VCaP-SPDEF-ChIP-Seq(SRA014231)/Homer	ASWTCCTGBT	1	0	400	0.0096	1254.6	0.0317
CArG(MADS)/PUER-Srf-ChIP-Seq(Sullivan_et_al.)/Homer	CCATATATGGNM	1	0	271	0.0065	730.2	0.0184
ZNF143|STAF(Zf)/CUTLL-ZNF143-ChIP-Seq(GSE29600)/Homer	ATTTCCCAGVAKSCY	1	0	31	0.0007	110.6	0.0028
STAT1(Stat)/HelaS3-STAT1-ChIP-Seq(GSE12782)/Homer	NATTTCCNGGAAAT	1	0	540	0.013	869.1	0.022
Stat3+il21(Stat)/CD4-Stat3-ChIP-Seq(GSE19198)/Homer	SVYTTCCNGGAARB	1	0	859	0.0207	1230.7	0.0311
STAT4(Stat)/CD4-Stat4-ChIP-Seq(GSE22104)/Homer	NYTTCCWGGAAR	1	0	1596	0.0385	2730.5	0.069
STAT5(Stat)/mCD4+-Stat5-ChIP-Seq(GSE12346)/Homer	RTTTCTNAGAAA	1	0	489	0.0118	702.3	0.0177
STAT6(Stat)/Macrophage-Stat6-ChIP-Seq(GSE38377)/Homer	TTCCKNAGAA	1	0	1376	0.0332	1774	0.0448
STAT6(Stat)/CD4-Stat6-ChIP-Seq(GSE22104)/Homer	ABTTCYYRRGAA	1	0	1506	0.0363	2151.3	0.0543
Tbet(T-box)/CD8-Tbet-ChIP-Seq(GSE33802)/Homer	AGGTGTGAAM	1	0	2768	0.0667	3598.1	0.0909
Tbx20(T-box)/Heart-Tbx20-ChIP-Seq(GSE29636)/Homer	GGTGYTGACAGS	1	0	45	0.0011	223.1	0.0056
Tbx5(T-box)/HL1-Tbx5.biotin-ChIP-Seq(GSE21529)/Homer	AGGTGTCA	1	0	7199	0.1736	7624.3	0.1926
Tcfcp2l1(CP2)/mES-Tcfcp2l1-ChIP-Seq(GSE11431)/Homer	NRAACCRGTTYRAACCRGYT	1	0	56	0.0014	151.8	0.0038
TEAD2(TEA)/Py2T-Tead2-ChIP-Seq(GSE55709)/Homer	CCWGGAATGY	1	0	247	0.006	733.9	0.0185
TEAD4(TEA)/Tropoblast-Tead4-ChIP-Seq(GSE37350)/Homer	CCWGGAATGY	1	0	526	0.0127	1391.1	0.0351
TEAD(TEA)/Fibroblast-PU.1-ChIP-Seq(Unpublished)/Homer	YCWGGAATGY	1	0	637	0.0154	1491.6	0.0377
Tlx?(NR)/NPC-H3K4me1-ChIP-Seq(GSE16256)/Homer	CTGGCAGSCTGCCA	1	0	33	0.0008	143.8	0.0036
THRa(NR)/C17.2-THRa-ChIP-Seq(GSE38347)/Homer	GGTCANYTGAGGWCA	1	0	114	0.0027	315.5	0.008
USF1(bHLH)/GM12878-Usf1-ChIP-Seq(GSE32465)/Homer	SGTCACGTGR	1	0	153	0.0037	730.9	0.0185
VDR(NR),DR3/GM10855-VDR+vitD-ChIP-Seq(GSE22484)/Homer	ARAGGTCANWGAGTTCANNN	1	0	77	0.0019	243.1	0.0061
X-box(HTH)/NPC-H3K4me1-ChIP-Seq(GSE16256)/Homer	GGTTGCCATGGCAA	1	0	36	0.0009	132.5	0.0033
YY1(Zf)/Promoter/Homer	CAAGATGGCGGC	1	0	35	0.0008	104.5	0.0026
ZBTB12(Zf)/HEK293-ZBTB12.GFP-ChIP-Seq(GSE58341)/Homer	NGNTCTAGAACCNGV	1	0	123	0.003	402.2	0.0102
ZFP3(Zf)/HEK293-ZFP3.GFP-ChIP-Seq(GSE58341)/Homer	GGGTTTTGAAGGATGARTAGGAGTT	1	0	0	0	2.3	0.0001
ZFX(Zf)/mES-Zfx-ChIP-Seq(GSE11431)/Homer	AGGCCTRG	1	0	459	0.0111	869.5	0.022
Zic(Zf)/Cerebellum-ZIC1.2-ChIP-Seq(GSE60731)/Homer	CCTGCTGAGH	1	0	474	0.0114	1074.4	0.0271
ZNF16(Zf)/HEK293-ZNF16.GFP-ChIP-Seq(GSE58341)/Homer	MACCTTCYATGGCTCCCTAKTGCCY	1	0	0	0	0.6	0
ZNF189(Zf)/HEK293-ZNF189.GFP-ChIP-Seq(GSE58341)/Homer	TGGAACAGMA	1	0	400	0.0096	858.8	0.0217
Znf263(Zf)/K562-Znf263-ChIP-Seq(GSE31477)/Homer	CVGTSCTCCC	1	0	852	0.0205	1265.8	0.032
ZNF264(Zf)/HEK293-ZNF264.GFP-ChIP-Seq(GSE58341)/Homer	RGGGCACTAACY	1	0	458	0.011	1088	0.0275
ZNF415(Zf)/HEK293-ZNF415.GFP-ChIP-Seq(GSE58341)/Homer	GRTGMTRGAGCC	1	0	100	0.0024	313.7	0.0079
ZNF528(Zf)/HEK293-ZNF528.GFP-ChIP-Seq(GSE58341)/Homer	AGAAATGACTTCCCT	1	0	0	0	3.6	0.0001
ZNF669(Zf)/HEK293-ZNF669.GFP-ChIP-Seq(GSE58341)/Homer	GARTGGTCATCGCCC	1	0	67	0.0016	248.4	0.0063
ZNF711(Zf)/SHSY5Y-ZNF711-ChIP-Seq(GSE20673)/Homer	AGGCCTAG	1	0	596	0.0144	1465	0.037
AARE(HLH)/mES-cMyc-ChIP-Seq/Homer	GATTGCATCA	1	0	90	0.0022	265.6	0.0067
SeqBias: GA-repeat	GAGAGAGAGA	1	0	14776	0.3562	16158.4	0.4082
Tal1	CATCTG	1	0	1248	0.0301	1795.2	0.0453
Dorsal(RHD)/Embryo-dl-ChIP-Seq(GSE65441)/Homer	GGGAAAAMCCCG	1	0	96	0.0023	310.7	0.0078
E-box/Drosophila-Promoters/Homer	AACAGCTGTTHN	1	0	110	0.0027	277.5	0.007
Trl(Zf)/S2-GAGAfactor-ChIP-Seq(GSE40646)/Homer	RGAGAGAG	1	0	1656	0.0399	2448.5	0.0619
Initiator/Drosophila-Promoters/Homer	NTCAGTYG	1	0	4757	0.1147	6613.4	0.1671
Unknown1(NR/Ini-like)/Drosophila-Promoters/Homer	MYGGTCACACTG	1	0	50	0.0012	336.4	0.0085
Unknown2/Drosophila-Promoters/Homer	CATCMCTA	1	0	965	0.0233	1784.9	0.0451
Unknown4/Drosophila-Promoters/Homer	AAAAATACCRMA	1	0	782	0.0189	1577.9	0.0399
Unknown5/Drosophila-Promoters/Homer	GCTGATAASV	1	0	1528	0.0368	2658.4	0.0672
Zelda(Zf)/Embryo-zld-ChIP-Seq(GSE65441)/Homer	KBCTACCTGW	1	0	404	0.0097	962.9	0.0243
E-box/Arabidopsis-Promoters/Homer	GCCACGTG	1	0	421	0.0102	1245.7	0.0315
IBL1(bHLH)/Seedling-IBL1-ChIP-Seq(GSE51120)/Homer	CACGTGCC	1	0	2720	0.0656	3862.3	0.0976
LHY(Myb)/Seedling-LHY-ChIP-Seq(GSE52175)/Homer	ADAAATATCT	1	0	6187	0.1492	7723.8	0.1951
PCF/Arabidopsis-Promoters/Homer	NNWWWTGGGCYTDDN	1	0	182	0.0044	495.2	0.0125
PIF4(bHLH)/Seedling-PIF4-ChIP-Seq(GSE35315)/Homer	NNBCACGTGN	1	0	745	0.018	2036.1	0.0514
PIF5ox(bHLH)/Arabidopsis-PIF5ox-ChIP-Seq(GSE35062)/Homer	BCACGTGVDN	1	0	842	0.0203	1689	0.0427
SPCH(bHLH)/Seedling-SPCH-ChIP-Seq(GSE57497)/Homer	WNBCACGTGA	1	0	2477	0.0597	3188.4	0.0805
Unknown1/Arabidopsis-Promoters/Homer	RGGGTAWWWTHGTAA	1	0	122	0.0029	313.8	0.0079
CES-1(Homeobox)/cElegans-L1-CES1-ChIP-Seq(modEncode)/Homer	AAATTSAATTTN	1	0	5479	0.1321	9205	0.2325
DPL-1(E2F)/cElegans-Adult-ChIP-Seq(modEncode)/Homer	TAGCGCGC	1	0	1529	0.0369	2150.9	0.0543
ELT-3(Gata)/cElegans-L1-ELT3-ChIP-Seq(modEncode)/Homer	AWTGATAAGA	1	0	2546	0.0614	3162.6	0.0799
GEI-11(Myb?)/cElegans-L4-GEI11-ChIP-Seq(modEncode)/Homer	CCGACAYYTYACGGG	1	0	32	0.0008	105.4	0.0027
PQM-1(?)/cElegans-L3-ChIP-Seq(modEncode)/Homer	ACTGATAAGA	1	0	1979	0.0477	2303.5	0.0582
Cbf1(bHLH)/Yeast-Cbf1-ChIP-Seq(GSE29506)/Homer	TCACGTGAYH	1	0	126	0.003	572.8	0.0145
Pho2(bHLH)/Yeast-Pho2-ChIP-Seq(GSE29506)/Homer	CCCACGTGCT	1	0	245	0.0059	781.4	0.0197
Pho4(bHLH)/Yeast-Pho4-ChIP-Seq(GSE29506)/Homer	AAGCACGTGBGD	1	0	145	0.0035	451.6	0.0114
REB1/SacCer-Promoters/Homer	KCCGGGTAAYRR	1	0	230	0.0055	521.8	0.0132
SFP1/SacCer-Promoters/Homer	DDAAAAATTTTY	1	0	1307	0.0315	1618.7	0.0409

## Sheet: Table S2
Supplemental Table S2. BmE OCRs harbored Motifs (Known and De nove) summary
Known Motifs								De nove Motifs
Total Target Sequences = 69520, Total Background Sequences = 66502								Total target sequences = 69527. Total background sequences = 66534
Motif Name	Consensus	P-value	Log P-value	# of Target Sequences with Motif(of 69520)	% of Target Sequences with Motif	# of Background Sequences with Motif(of 66502)	% of Background Sequences with Motif	Rank	Motif	P-value	log P-pvalue	% of Targets	% of Background	STD(Bg STD)	Best Match/Details
KLF14(Zf)/HEK293-KLF14.GFP-ChIP-Seq(GSE58341)/Homer	RGKGGGCGKGGC	1e-2590	-5964	22156	0.3187	10168.2	0.1529	1	Mo tif_1_BmE	1e-7016	-16160	0.3704	0.1098	46.6bp (72.2bp)	ftz/dmmpmm(SeSiMCMC)/fly(0.607)
Klf4(Zf)/mES-Klf4-ChIP-Seq(GSE11431)/Homer	GCCACACCCA	1e-2128	-4901	14139	0.2034	5510.7	0.0829								More Information | Similar Motifs Found
KLF5(Zf)/LoVo-KLF5-ChIP-Seq(GSE49402)/Homer	DGGGYGKGGC	1e-2125	-4894	18399	0.2647	8332.3	0.1253	2	Mo tif_2_BmE	1e-6940	-15980	0.4247	0.1444	50.5bp (73.6bp)	EDT1/MA0990.1/Jaspar(0.783)
Unknown3/Arabidopsis-Promoters/Homer	AYTAAACCGG	1e-1955	-4502	18064	0.2598	8400.9	0.1263								More Information | Similar Motifs Found
Maz(Zf)/HepG2-Maz-ChIP-Seq(GSE31477)/Homer	GGGGGGGG	1e-1707	-3933	14726	0.2118	6542.3	0.0984	3	Mo tif_3_BmE	1e-5910	-13610	0.4658	0.1898	48.7bp (70.1bp)	Tcf12/MA0521.1/Jaspar(0.704)
EKLF(Zf)/Erythrocyte-Klf1-ChIP-Seq(GSE20478)/Homer	NWGGGTGTGGCY	1e-1647	-3795	10351	0.1489	3838	0.0577								More Information | Similar Motifs Found
TCFL2(HMG)/K562-TCF7L2-ChIP-Seq(GSE29196)/Homer	ACWTCAAAGG	1e-1403	-3233	3496	0.0503	594.6	0.0089	4	Mo tif_4_BmE	1e-5595	-12890	0.4437	0.1795	57.0bp (66.4bp)	prd/dmmpmm(Down)/fly(0.649)
Tcf12(bHLH)/GM12878-Tcf12-ChIP-Seq(GSE32465)/Homer	VCAGCTGYTG	1e-1211	-2790	11099	0.1597	4983.1	0.0749								More Information | Similar Motifs Found
Egr1(Zf)/K562-Egr1-ChIP-Seq(GSE32465)/Homer	TGCGTGGGYG	1e-1091	-2514	5617	0.0808	1802.8	0.0271	5	Mo tif_5_BmE	1e-5407	-12450	0.1334	0.0152	48.0bp (65.0bp)	SeqBias: polyA-repeat(0.731)
E2A(bHLH),near_PU.1/Bcell-PU.1-ChIP-Seq(GSE21512)/Homer	NVCACCTGBN	1e-869	-2001	14727	0.2118	8369.3	0.1258								More Information | Similar Motifs Found
caudal(Homeobox)/Drosophila-Embryos-ChIP-Chip(modEncode)/Homer	GGYCATAAAW	1e-868	-1999	29777	0.4283	20896.1	0.3142	6	Mo tif_6_BmE	1e-5194	-11960	0.4351	0.1809	51.9bp (75.0bp)	Scr/dmmpmm(Noyes)/fly(0.738)
Sox2(HMG)/mES-Sox2-ChIP-Seq(GSE11431)/Homer	BCCATTGTTC	1e-849	-1956	10658	0.1533	5412.7	0.0814								More Information | Similar Motifs Found
Tcf3(HMG)/mES-Tcf3-ChIP-Seq(GSE11724)/Homer	ASWTCAAAGG	1e-811	-1869	4216	0.0606	1352.8	0.0203	7	Mo tif_7_BmE	1e-4896	-11270	0.3649	0.1374	55.6bp (71.7bp)	AARE(HLH)/mES-cMyc-ChIP-Seq/Homer(0.634)
PABPC1(?)/MEL-PABC1-CLIP-Seq(GSE69755)/Homer	HAATAAAGNN	1e-745	-1716	45962	0.6611	36723	0.5521								More Information | Similar Motifs Found
FOXM1(Forkhead)/MCF7-FOXM1-ChIP-Seq(GSE72977)/Homer	TRTTTACTTW	1e-734	-1692	19943	0.2869	12976.6	0.1951	8	Mo tif_8_BmE	1e-4857	-11180	0.1176	0.0129	39.8bp (63.8bp)	FUS3/MA0565.1/Jaspar(0.647)
Cdx2(Homeobox)/mES-Cdx2-ChIP-Seq(GSE14586)/Homer	GYMATAAAAH	1e-720	-1659	28087	0.404	20034.5	0.3012								More Information | Similar Motifs Found
MYB(HTH)/ERMYB-Myb-ChIPSeq(GSE22095)/Homer	GGCVGTTR	1e-719	-1658	27085	0.3896	19151.9	0.2879	9	Mo tif_9_BmE	1e-4839	-11140	0.136	0.0187	59.1bp (62.5bp)	Foxd3/MA0041.1/Jaspar(0.739)
Sox15(HMG)/CPA-Sox15-ChIP-Seq(GSE62909)/Homer	RAACAATGGN	1e-702	-1618	12607	0.1813	7230.6	0.1087								More Information | Similar Motifs Found
SeqBias: CG bias	SSSSSSSSSS	1e-680	-1567	49176	0.7074	40291.1	0.6058	10	Mo tif_10_BmE	1e-4628	-10660	0.15	0.0248	49.2bp (63.1bp)	PABPC1(?)/MEL-PABC1-CLIP-Seq(GSE69755)/Homer(0.702)
Nkx2.2(Homeobox)/NPC-Nkx2.2-ChIP-Seq(GSE61673)/Homer	BTBRAGTGSN	1e-672	-1548	18219	0.2621	11789.1	0.1772								More Information | Similar Motifs Found
Sox10(HMG)/SciaticNerve-Sox3-ChIP-Seq(GSE35132)/Homer	CCWTTGTYYB	1e-670	-1544	14261	0.2051	8610.2	0.1295	11	Mo tif_11_BmE	1e-4572	-10530	0.2527	0.0735	55.2bp (77.2bp)	MET28/MA0332.1/Jaspar(0.709)
BMYB(HTH)/Hela-BMYB-ChIP-Seq(GSE27030)/Homer	NHAACBGYYV	1e-649	-1496	24171	0.3477	16918.6	0.2544								More Information | Similar Motifs Found
HEB(bHLH)/mES-Heb-ChIP-Seq(GSE53233)/Homer	VCAGCTGBNN	1e-647	-1490	13247	0.1906	7894.3	0.1187	12	Mo tif_12_BmE	1e-4561	-10500	0.286	0.0928	46.2bp (76.8bp)	SUM1/SUM1_YPD/16-SUM1(Harbison)/Yeast(0.800)
Oct2(POU,Homeobox)/Bcell-Oct2-ChIP-Seq(GSE21512)/Homer	ATATGCAAAT	1e-613	-1412	6220	0.0895	2859.5	0.043								More Information | Similar Motifs Found
HNF6(Homeobox)/Liver-Hnf6-ChIP-Seq(ERP000394)/Homer	NTATYGATCH	1e-590	-1359	13001	0.187	7889.7	0.1186	13	Mo tif_13_BmE	1e-4499	-10360	0.0912	0.0074	43.0bp (55.7bp)	POL013.1_MED-1/Jaspar(0.642)
Tcf4(HMG)/Hct116-Tcf4-ChIP-Seq(SRA012054)/Homer	ASATCAAAGGVA	1e-584	-1346	5004	0.072	2124.7	0.0319								More Information | Similar Motifs Found
DREF/Drosophila-Promoters/Homer	AVYTATCGATAD	1e-523	-1206	2596	0.0373	801	0.012	14	Mo tif_14_BmE	1e-4405	-10140	0.3638	0.1454	50.9bp (72.2bp)	CHR(?)/Hela-CellCycle-Expression/Homer(0.723)
Nkx2.1(Homeobox)/LungAC-Nkx2.1-ChIP-Seq(GSE43252)/Homer	RSCACTYRAG	1e-517	-1192	26817	0.3858	19894.7	0.2991								More Information | Similar Motifs Found
CEBP(bZIP)/ThioMac-CEBPb-ChIP-Seq(GSE21512)/Homer	ATTGCGCAAC	1e-442	-1019	13916	0.2002	9177.1	0.138	15	Mo tif_15_BmE	1e-4189	-9648	0.2235	0.0624	52.6bp (79.1bp)	dsx/dmmpmm(Bergman)/fly(0.742)
bZIP:IRF(bZIP,IRF)/Th17-BatF-ChIP-Seq(GSE39756)/Homer	NAGTTTCABTHTGACTNW	1e-427	-985.3	6310	0.0908	3336.9	0.0502								More Information | Similar Motifs Found
Ptf1a(bHLH)/Panc1-Ptf1a-ChIP-Seq(GSE47459)/Homer	ACAGCTGTTN	1e-393	-907.2	16361	0.2353	11433.5	0.1719	16	Mo tif_16_BmE	1e-4079	-9392	0.2955	0.106	44.7bp (76.2bp)	CREB1/MA0018.2/Jaspar(0.723)
Sox3(HMG)/NPC-Sox3-ChIP-Seq(GSE33059)/Homer	CCWTTGTY	1e-353	-813.2	15657	0.2252	11043.5	0.166								More Information | Similar Motifs Found
Mef2c(MADS)/GM12878-Mef2c-ChIP-Seq(GSE32465)/Homer	DCYAAAAATAGM	1e-336	-775.6	11087	0.1595	7325.8	0.1101	17	Mo tif_17_BmE	1e-3603	-8296	0.1083	0.016	57.5bp (63.6bp)	ZBTB12(Zf)/HEK293-ZBTB12.GFP-ChIP-Seq(GSE58341)/Homer(0.768)
Nkx2.5(Homeobox)/HL1-Nkx2.5.biotin-ChIP-Seq(GSE21529)/Homer	RRSCACTYAA	1e-326	-751.6	19337	0.2782	14362.6	0.2159								More Information | Similar Motifs Found
SpiB(ETS)/OCILY3-SPIB-ChIP-Seq(GSE56857)/Homer	AAAGRGGAAGTG	1e-314	-725.1	2179	0.0313	822.3	0.0124	18	Mo tif_18_BmE	1e-3351	-7718	0.2598	0.0958	58.0bp (74.3bp)	MZF1/MA0056.1/Jaspar(0.634)
Bapx1(Homeobox)/VertebralCol-Bapx1-ChIP-Seq(GSE36672)/Homer	TTRAGTGSYK	1e-276	-636	20420	0.2937	15635.8	0.2351								More Information | Similar Motifs Found
SUT1?/SacCer-Promoters/Homer	CCCCGCGC	1e-259	-596.6	34981	0.5032	29143.5	0.4382	19	Mo tif_19_BmE	1e-3257	-7502	0.1004	0.0152	46.6bp (62.9bp)	WRKY62/MA1091.1/Jaspar(0.738)
SeqBias: polyC-repeat	CCCCCCCCCC	1e-253	-584.7	64075	0.9217	58683.6	0.8823								More Information | Similar Motifs Found
Unknown(Homeobox)/Limb-p300-ChIP-Seq/Homer	SSCMATWAAA	1e-231	-532.2	18336	0.2638	14101.1	0.212	20	Mo tif_20_BmE	1e-3224	-7426	0.2752	0.1081	45.2bp (75.6bp)	ALFIN1(HD-PHD)/Medicago sativa/AthaMap(0.765)
GAGA-repeat/SacCer-Promoters/Homer	CTYTCTYTCTCTCTC	1e-227	-524.1	28419	0.4088	23266.6	0.3498								More Information | Similar Motifs Found
RBFox2(?)/Heart-RBFox2-CLIP-Seq(GSE57926)/Homer	TGCATGCA	1e-213	-490.6	9889	0.1422	6939.2	0.1043	21	Mo tif_21_BmE	1e-3032	-6983	0.0858	0.0116	51.5bp (66.0bp)	eve/dmmpmm(Pollard)/fly(0.738)
KLF10(Zf)/HEK293-KLF10.GFP-ChIP-Seq(GSE58341)/Homer	GGGGGTGTGTCC	1e-209	-483	2987	0.043	1545.2	0.0232								More Information | Similar Motifs Found
Sp1(Zf)/Promoter/Homer	GGCCCCGCCCCC	1e-192	-443.6	2474	0.0356	1232.5	0.0185	22	Mo tif_22_BmE	1e-3015	-6945	0.1227	0.0257	50.5bp (69.0bp)	hb/dmmpmm(Down)/fly(0.745)
Eomes(T-box)/H9-Eomes-ChIP-Seq(GSE26097)/Homer	ATTAACACCT	1e-188	-434.7	20631	0.2968	16478	0.2477								More Information | Similar Motifs Found
ZNF519(Zf)/HEK293-ZNF519.GFP-ChIP-Seq(GSE58341)/Homer	GAGSCCGAGC	1e-184	-424.8	3673	0.0528	2112.5	0.0318	23	Mo tif_23_BmE	1e-2844	-6550	0.1181	0.0252	66.8bp (63.2bp)	br-Z4/dmmpmm(Pollard)/fly(0.790)
Isl1(Homeobox)/Neuron-Isl1-ChIP-Seq(GSE31456)/Homer	CTAATKGV	1e-171	-394.1	26469	0.3807	21972.3	0.3303								More Information | Similar Motifs Found
Nkx3.1(Homeobox)/LNCaP-Nkx3.1-ChIP-Seq(GSE28264)/Homer	AAGCACTTAA	1e-167	-385.6	22716	0.3268	18558.7	0.279	24	Mo tif_24_BmE	1e-2838	-6536	0.2194	0.0796	47.2bp (78.6bp)	GCR1/MA0304.1/Jaspar(0.702)
Arnt:Ahr(bHLH)/MCF7-Arnt-ChIP-Seq(Lo_et_al.)/Homer	TBGCACGCAA	1e-159	-366.6	6924	0.0996	4776.8	0.0718								More Information | Similar Motifs Found
Mef2a(MADS)/HL1-Mef2a.biotin-ChIP-Seq(GSE21529)/Homer	CYAAAAATAG	1e-142	-327	6635	0.0954	4631.7	0.0696	25	Mo tif_25_BmE	1e-2813	-6478	0.0885	0.0137	52.2bp (63.1bp)	NFAT(RHD)/Jurkat-NFATC1-ChIP-Seq(Jolma_et_al.)/Homer(0.815)
SeqBias: CA-repeat	CACACACACA	1e-111	-257.2	41312	0.5943	36713	0.552								More Information | Similar Motifs Found
FOXA1(Forkhead)/MCF7-FOXA1-ChIP-Seq(GSE26831)/Homer	WAAGTAAACA	1e-96	-222.2	16797	0.2416	13889.4	0.2088	26	Mo tif_26_BmE	1e-2724	-6273	0.0791	0.011	51.9bp (60.2bp)	bin/dmmpmm(Bergman)/fly(0.820)
TATA-Box(TBP)/Promoter/Homer	CCTTTTAWAGSC	1e-95	-220	12512	0.18	10046	0.151								More Information | Similar Motifs Found
Mef2b(MADS)/HEK293-Mef2b.V5-ChIP-Seq(GSE67450)/Homer	GCTATTTTTGGM	1e-89	-207.1	12396	0.1783	9998.2	0.1503	27	Mo tif_27_BmE	1e-2522	-5809	0.2288	0.0914	53.8bp (78.5bp)	TOD6?/SacCer-Promoters/Homer(0.661)
HOXD13(Homeobox)/Chicken-Hoxd13-ChIP-Seq(GSE38910)/Homer	NCYAATAAAA	1e-76	-176.9	28974	0.4168	25428.1	0.3823								More Information | Similar Motifs Found
SeqBias: TA-repeat	TATATATATA	1e-76	-176	55261	0.7949	50917.8	0.7655	28	Mo tif_28_BmE	1e-2440	-5619	0.0888	0.0163	45.9bp (64.8bp)	Kr/dmmpmm(Papatsenko)/fly(0.684)
IRF1(IRF)/PBMC-IRF1-ChIP-Seq(GSE43036)/Homer	GAAAGTGAAAGT	1e-69	-161.2	1316	0.0189	742.9	0.0112								More Information | Similar Motifs Found
Pit1(Homeobox)/GCrat-Pit1-ChIP-Seq(GSE58009)/Homer	ATGMATATDC	1e-59	-137.8	16557	0.2382	14127.2	0.2124	29	Mo tif_29_BmE	1e-2437	-5612	0.0696	0.0095	45.7bp (65.1bp)	PB0098.1_Zfp410_1/Jaspar(0.761)
MafA(bZIP)/Islet-MafA-ChIP-Seq(GSE30298)/Homer	TGCTGACTCA	1e-56	-130.7	5192	0.0747	3979.4	0.0598								More Information | Similar Motifs Found
SeqBias: CG-repeat	CGCGCGCGCG	1e-55	-128.1	8613	0.1239	6989.1	0.1051	30	Mo tif_30_BmE	1e-2334	-5375	0.2125	0.0846	42.1bp (76.5bp)	YAP3/MA0416.1/Jaspar(0.836)
SeqBias: A/T bias	WWWWWWWWWW	1e-54	-125.5	69279	0.9965	65968.3	0.9918								More Information | Similar Motifs Found
RUNX(Runt)/HPC7-Runx1-ChIP-Seq(GSE22178)/Homer	SAAACCACAG	1e-54	-125.4	4288	0.0617	3223.6	0.0485	31	Mo tif_31_BmE	1e-2273	-5236	0.1669	0.0574	61.2bp (79.0bp)	POL009.1_DCE_S_II/Jaspar(0.762)
IRF:BATF(IRF:bZIP)/pDC-Irf8-ChIP-Seq(GSE66899)/Homer	CTTTCANTATGACTV	1e-53	-122.7	1758	0.0253	1141.6	0.0172								More Information | Similar Motifs Found
HOXB13(Homeobox)/ProstateTumor-HOXB13-ChIP-Seq(GSE56288)/Homer	TTTTATKRGG	1e-48	-111.4	23617	0.3397	20864.2	0.3137	32	Mo tif_32_BmE	1e-2208	-5085	0.0494	0.0047	56.2bp (69.8bp)	Mef2b(MADS)/HEK293-Mef2b.V5-ChIP-Seq(GSE67450)/Homer(0.718)
LIN-39(Homeobox)/cElegans.L3-LIN39-ChIP-Seq(modEncode)/Homer	ATGATTRATG	1e-37	-86.56	19624	0.2823	17335.2	0.2606								More Information | Similar Motifs Found
RUNX1(Runt)/Jurkat-RUNX1-ChIP-Seq(GSE29180)/Homer	AAACCACARM	1e-34	-79.21	5423	0.078	4396.2	0.0661	33	Mo tif_33_BmE	1e-2073	-4774	0.0767	0.0143	42.9bp (62.4bp)	exd/MA0222.1/Jaspar(0.812)
Sox9(HMG)/Limb-SOX9-ChIP-Seq(GSE73225)/Homer	AGGVNCCTTTGT	1e-32	-74.63	7917	0.1139	6653.4	0.1								More Information | Similar Motifs Found
Tbx5(T-box)/HL1-Tbx5.biotin-ChIP-Seq(GSE21529)/Homer	AGGTGTCA	1e-31	-73	17003	0.2446	15011.9	0.2257	34	Mo tif_34_BmE	1e-2052	-4726	0.1182	0.0336	56.7bp (74.3bp)	PB0079.1_Sry_1/Jaspar(0.864)
TOD6?/SacCer-Promoters/Homer	GCGATGAGMT	1e-30	-69.43	816	0.0117	508.2	0.0076								More Information | Similar Motifs Found
RLR1?/SacCer-Promoters/Homer	WTTTTCYYTTTT	1e-28	-65.3	13386	0.1926	11724.1	0.1763	35	Mo tif_35_BmE	1e-2024	-4661	0.0504	0.0056	35.9bp (57.8bp)	CEP3/MA0282.1/Jaspar(0.884)
FOXA1(Forkhead)/LNCAP-FOXA1-ChIP-Seq(GSE27824)/Homer	WAAGTAAACA	1e-25	-57.93	17450	0.251	15569.6	0.2341								More Information | Similar Motifs Found
TATA-box/Drosophila-Promoters/Homer	CTATAAAAGCSV	1e-24	-57.13	1656	0.0238	1217.1	0.0183	36	Mo tif_36_BmE	1e-2017	-4645	0.0521	0.0061	41.4bp (65.8bp)	MOT2/MA0379.1/Jaspar(0.635)
DMRT6(DM)/Testis-DMRT6-ChIP-Seq(GSE60440)/Homer	YDGHTACAWTGTADC	1e-23	-54.33	2352	0.0338	1819.7	0.0274								More Information | Similar Motifs Found
Unknown4/Arabidopsis-Promoters/Homer	CKTCKTCTTY	1e-22	-52.9	4751	0.0683	3938.8	0.0592	37	Mo tif_37_BmE	1e-1726	-3976	0.1446	0.0536	64.1bp (79.7bp)	SMZ/MA0553.1/Jaspar(0.736)
ZNF675(Zf)/HEK293-ZNF675.GFP-ChIP-Seq(GSE58341)/Homer	ARGAGGMCAAAATGW	1e-21	-49.31	731	0.0105	480.4	0.0072								More Information | Similar Motifs Found
RUNX-AML(Runt)/CD4+-PolII-ChIP-Seq(Barski_et_al.)/Homer	GCTGTGGTTW	1e-17	-40.36	3284	0.0472	2701.3	0.0406	38	Mo tif_38_BmE	1e-1707	-3932	0.0489	0.0066	71.5bp (55.9bp)	PB0139.1_Irf5_2/Jaspar(0.657)
SeqBias: G/A bias	RRRRRRRRRR	1e-13	-30.86	69496	0.9997	66435	0.9988								More Information | Similar Motifs Found
Egr2(Zf)/Thymocytes-Egr2-ChIP-Seq(GSE34254)/Homer	NGCGTGGGCGGR	1e-09	-21.7	509	0.0073	366.2	0.0055	39	Mo tif_39_BmE	1e-1667	-3839	0.0414	0.0046	42.7bp (62.4bp)	ERF039/MA0995.1/Jaspar(0.733)
PRDM1(Zf)/Hela-PRDM1-ChIP-Seq(GSE31477)/Homer	ACTTTCACTTTC	1e-09	-20.87	2763	0.0397	2357.5	0.0354								More Information | Similar Motifs Found
HRE(HSF)/Striatum-HSF1-ChIP-Seq(GSE38000)/Homer	TTCTAGAABNTTCTA	1e-07	-17.72	850	0.0122	670.1	0.0101
Srebp2(bHLH)/HepG2-Srebp2-ChIP-Seq(GSE31477)/Homer	CGGTCACSCCAC	1e-07	-17.01	631	0.0091	484.6	0.0073
KANADI1(Myb)/Seedling-KAN1-ChIP-Seq(GSE48081)/Homer	ARGAATAWWN	1e-06	-16.01	15146	0.2179	13956.6	0.2098
E2F7(E2F)/Hela-E2F7-ChIP-Seq(GSE32673)/Homer	VDTTTCCCGCCA	1e-06	-14.49	690	0.0099	545.5	0.0082
Rfx1(HTH)/NPC-H3K4me1-ChIP-Seq(GSE16256)/Homer	KGTTGCCATGGCAA	1e-05	-12.87	561	0.0081	440.9	0.0066
Unknown2/Arabidopsis-Promoters/Homer	AAACGACGTCGTTTT	0.0001	-9.736	154	0.0022	106.8	0.0016
SeqBias: C/A-bias	MMMMMMMMMM	0.001	-9.187	69508	0.9998	66484.5	0.9996
RUNX2(Runt)/PCa-RUNX2-ChIP-Seq(GSE33889)/Homer	NWAACCACADNN	0.001	-8.941	4058	0.0584	3670.4	0.0552
CEBP:CEBP(bZIP)/MEF-Chop-ChIP-Seq(GSE35681)/Homer	NTNATGCAAYMNNHTGMAAY	0.001	-8.102	1065	0.0153	916.6	0.0138
Nur77(NR)/K562-NR4A1-ChIP-Seq(GSE31363)/Homer	TGACCTTTNCNT	0.001	-7.818	1134	0.0163	981.6	0.0148
SeqBias: polyA-repeat	AAAAAAAAAA	0.01	-4.645	69513	0.9999	66498.3	0.9998
HLH-1(bHLH)/cElegans-Embryo-HLH1-ChIP-Seq(modEncode)/Homer	RACAGCTGTTBH	0.1	-4.485	3766	0.0542	3474.9	0.0522
PHA-4(Forkhead)/cElegans-Embryos-PHA4-ChIP-Seq(modEncode)/Homer	KTGTTTGC	0.1	-3.918	32775	0.4715	31098.6	0.4676
Pit1+1bp(Homeobox)/GCrat-Pit1-ChIP-Seq(GSE58009)/Homer	ATGCATAATTCA	0.1	-3.181	7176	0.1032	6733.6	0.1012
GAGA-repeat/Arabidopsis-Promoters/Homer	CTCTCTCTCY	0.1	-2.84	1879	0.027	1734.1	0.0261
FOXA1:AR(Forkhead,NR)/LNCAP-AR-ChIP-Seq(GSE27824)/Homer	AGTAAACAAAAAAGAACAND	0.1	-2.307	1103	0.0159	1015.8	0.0153
E2F(E2F)/Hela-CellCycle-Expression/Homer	TTSGCGCGAAAA	1	-2.119	673	0.0097	615.1	0.0092
ABF1/SacCer-Promoters/Homer	CGTRNAAARTGA	1	-1.321	3836	0.0552	3634.1	0.0546
GATA3(Zf),DR4/iTreg-Gata3-ChIP-Seq(GSE20898)/Homer	AGATGKDGAGATAAG	1	-1.054	594	0.0085	559.7	0.0084
Ik-1	NHTTGGGAATRCC	1	-1.045	69519	1	66512.5	1
Srebp1a(bHLH)/HepG2-Srebp1a-ChIP-Seq(GSE31477)/Homer	RTCACSCCAY	1	-1.026	686	0.0099	647.2	0.0097
PAX5(Paired,Homeobox),condensed/GM12878-PAX5-ChIP-Seq(GSE32465)/Homer	GTCACGCTCSCTGM	1	-0.796	466	0.0067	443.5	0.0067
ETS:RUNX(ETS,Runt)/Jurkat-RUNX1-ChIP-Seq(GSE17954)/Homer	RCAGGATGTGGT	1	-0.7576	113	0.0016	107.6	0.0016
Brn2(POU,Homeobox)/NPC-Brn2-ChIP-Seq(GSE35496)/Homer	ATGAATATTC	1	-0.5793	1097	0.0158	1054.4	0.0159
Hoxb4(Homeobox)/ES-Hoxb4-ChIP-Seq(GSE34014)/Homer	TGATTRATGGCY	1	-0.5727	1153	0.0166	1108.1	0.0167
OCT:OCT(POU,Homeobox,IR1)/NPC-Brn2-ChIP-Seq(GSE35496)/Homer	ATGAATWATTCATGA	1	-0.4987	192	0.0028	187.9	0.0028
RARg(NR)/ES-RARg-ChIP-Seq(GSE30538)/Homer	AGGTCAAGGTCA	1	-0.3001	48	0.0007	50.1	0.0008
NFAT(RHD)/Jurkat-NFATC1-ChIP-Seq(Jolma_et_al.)/Homer	ATTTTCCATT	1	-0.2529	4977	0.0716	4811.1	0.0723
GLI3(Zf)/Limb-GLI3-ChIP-Chip(GSE11077)/Homer	CGTGGGTGGTCC	1	-0.2353	440	0.0063	437.1	0.0066
SEP3(MADS)/Arabidoposis-Flower-Sep3-ChIP-Seq/Homer	CCAAAAAGGG	1	-0.1558	11146	0.1603	10762.4	0.1618
STAT6(Stat)/Macrophage-Stat6-ChIP-Seq(GSE38377)/Homer	TTCCKNAGAA	1	-0.076	2742	0.0394	2695.2	0.0405
DMRT1(DM)/Testis-DMRT1-ChIP-Seq(GSE64892)/Homer	TWGHWACAWTGTWDC	1	-0.06523	2501	0.036	2465.5	0.0371
Unknown6/Drosophila-Promoters/Homer	AATTTTAAAA	1	-0.06196	18202	0.2618	17587.5	0.2644
Unknown3/Drosophila-Promoters/Homer	ACVAKCTGGCAGCGC	1	-0.05155	195	0.0028	209	0.0031
SeqBias: GCW-triplet	GCWGCWGCWGCW	1	-0.01083	68647	0.9875	65740.5	0.9884
E2F1(E2F)/Hela-E2F1-ChIP-Seq(GSE22478)/Homer	CWGGCGGGAA	1	-0.01042	791	0.0114	820.1	0.0123
E2F4(E2F)/K562-E2F4-ChIP-Seq(GSE31477)/Homer	GGCGGGAAAH	1	-0.001123	2904	0.0418	2935.3	0.0441
ZNF41(Zf)/HEK293-ZNF41.GFP-ChIP-Seq(GSE58341)/Homer	CCTCATGGTGYCYTWYTCCCTTGTG	1	-0.000864	26	0.0004	43.4	0.0007
Tbox:Smad(T-box,MAD)/ESCd5-Smad2_3-ChIP-Seq(GSE29422)/Homer	AGGTGHCAGACA	1	-0.000563	209	0.003	248.6	0.0037
Oct6(POU,Homeobox)/NPC-Oct6-ChIP-Seq(GSE35496)/Homer	WATGCAAATGAG	1	-0.000416	3650	0.0525	3683.5	0.0554
CTCF-SatelliteElement(Zf?)/CD4+-CTCF-ChIP-Seq(Barski_et_al.)/Homer	TGCAGTTCCMVNWRTGGCCA	1	-0.000384	6	0.0001	18	0.0003
Nrf2(bZIP)/Lymphoblast-Nrf2-ChIP-Seq(GSE37589)/Homer	HTGCTGAGTCAT	1	-0.000327	30	0.0004	50.2	0.0008
Rbpj1(?)/Panc1-Rbpj1-ChIP-Seq(GSE47459)/Homer	HTTTCCCASG	1	-6.1e-05	3396	0.0488	3462.6	0.0521
NF-E2(bZIP)/K562-NFE2-ChIP-Seq(GSE31477)/Homer	GATGACTCAGCA	1	-5.4e-05	43	0.0006	70.1	0.0011
Stat3(Stat)/mES-Stat3-ChIP-Seq(GSE11431)/Homer	CTTCCGGGAA	1	-3.9e-05	1084	0.0156	1165.8	0.0175
T1ISRE(IRF)/ThioMac-Ifnb-Expression/Homer	ACTTTCGTTTCT	1	-3.2e-05	35	0.0005	61.3	0.0009
Sox6(HMG)/Myotubes-Sox6-ChIP-Seq(GSE32627)/Homer	CCATTGTTNY	1	-1.6e-05	12233	0.176	12106.5	0.182
STAT6(Stat)/CD4-Stat6-ChIP-Seq(GSE22104)/Homer	ABTTCYYRRGAA	1	-1.6e-05	2992	0.043	3080.2	0.0463
OCT:OCT(POU,Homeobox)/NPC-Brn1-ChIP-Seq(GSE35496)/Homer	ATGAATATTCATGAG	1	-4e-06	45	0.0006	78.7	0.0012
ISRE(IRF)/ThioMac-LPS-Expression(GSE23622)/Homer	AGTTTCASTTTC	1	-3e-06	292	0.0042	360	0.0054
GFY-Staf(?,Zf)/Promoter/Homer	RACTACAATTCCCAGAAKGC	1	-1e-06	21	0.0003	48.9	0.0007
IRF2(IRF)/Erythroblas-IRF2-ChIP-Seq(GSE36985)/Homer	GAAASYGAAASY	1	-1e-06	572	0.0082	664.9	0.01
ZNF692(Zf)/HEK293-ZNF692.GFP-ChIP-Seq(GSE58341)/Homer	GTGGGCCCCA	1	0	189	0.0027	253.5	0.0038
LIN-15B(Zf)/cElegans-L3-LIN15B-ChIP-Seq(modEncode)/Homer	CARTGGAGCGCRYTTGCATT	1	0	2	0	19.1	0.0003
Zfp809(Zf)/ES-Zfp809-ChIP-Seq(GSE70799)/Homer	GGGGCTYGKCTGGGA	1	0	43	0.0006	86.6	0.0013
ZSCAN22(Zf)/HEK293-ZSCAN22.GFP-ChIP-Seq(GSE58341)/Homer	SMCAGTCWGAKGGAGGAGGC	1	0	6	0.0001	30.6	0.0005
TR4(NR),DR1/Hela-TR4-ChIP-Seq(GSE24685)/Homer	GAGGTCAAAGGTCA	1	0	87	0.0013	145.5	0.0022
ZNF382(Zf)/HEK293-ZNF382.GFP-ChIP-Seq(GSE58341)/Homer	GNCTGTASTRNTGBCTCHTT	1	0	9	0.0001	38	0.0006
GFY(?)/Promoter/Homer	ACTACAATTCCC	1	0	35	0.0005	81.3	0.0012
RAR:RXR(NR),DR5/ES-RAR-ChIP-Seq(GSE56893)/Homer	RGGTCADNNAGAGGTCAV	1	0	9	0.0001	40.1	0.0006
GFX(?)/Promoter/Homer	ATTCTCGCGAGA	1	0	12	0.0002	47.5	0.0007
Sox4(HMG)/proB-Sox4-ChIP-Seq(GSE50066)/Homer	YCTTTGTTCC	1	0	3387	0.0487	3604.4	0.0542
ZNF165(Zf)/WHIM12-ZNF165-ChIP-Seq(GSE65937)/Homer	AAGGKGRCGCAGGCA	1	0	41	0.0006	94.9	0.0014
OCT4-SOX2-TCF-NANOG(POU,Homeobox,HMG)/mES-Oct4-ChIP-Seq(GSE11431)/Homer	ATTTGCATAACAATG	1	0	2781	0.04	3000.7	0.0451
EFL-1(E2F)/cElegans-L1-EFL1-ChIP-Seq(modEncode)/Homer	TGCAARYGCGCTCYA	1	0	18	0.0003	59.5	0.0009
Stat3+il21(Stat)/CD4-Stat3-ChIP-Seq(GSE19198)/Homer	SVYTTCCNGGAARB	1	0	1879	0.027	2089.6	0.0314
LXRE(NR),DR4/RAW-LXRb.biotin-ChIP-Seq(GSE21512)/Homer	RGGTTACTANAGGTCA	1	0	63	0.0009	128	0.0019
E2F6(E2F)/Hela-E2F6-ChIP-Seq(GSE31477)/Homer	GGCGGGAARN	1	0	858	0.0123	1029.5	0.0155
PAX6(Paired,Homeobox)/Forebrain-Pax6-ChIP-Seq(GSE66961)/Homer	NGTGTTCAVTSAAGCGKAAA	1	0	265	0.0038	384.9	0.0058
SFP1/SacCer-Promoters/Homer	DDAAAAATTTTY	1	0	1648	0.0237	1879.8	0.0283
IRF4(IRF)/GM12878-IRF4-ChIP-Seq(GSE32465)/Homer	ACTGAAACCA	1	0	2670	0.0384	2941.2	0.0442
Bach1(bZIP)/K562-Bach1-ChIP-Seq(GSE31477)/Homer	AWWNTGCTGAGTCAT	1	0	29	0.0004	88.5	0.0013
NF1:FOXA1(CTF,Forkhead)/LNCAP-FOXA1-ChIP-Seq(GSE27824)/Homer	WNTGTTTRYTTTGGCA	1	0	151	0.0022	263.1	0.004
AP-1(bZIP)/ThioMac-PU.1-ChIP-Seq(GSE21512)/Homer	VTGACTCATC	1	0	1241	0.0179	2024.6	0.0304
AP-2gamma(AP2)/MCF7-TFAP2C-ChIP-Seq(GSE21234)/Homer	SCCTSAGGSCAW	1	0	434	0.0062	1154.9	0.0174
AP-2alpha(AP2)/Hela-AP2alpha-ChIP-Seq(GSE31477)/Homer	ATGCCCTGAGGC	1	0	240	0.0035	761.8	0.0115
Ap4(bHLH)/AML-Tfap4-ChIP-Seq(GSE45738)/Homer	NAHCAGCTGD	1	0	1245	0.0179	2000.1	0.0301
ARE(NR)/LNCAP-AR-ChIP-Seq(GSE27824)/Homer	RGRACASNSTGTYCYB	1	0	55	0.0008	343.3	0.0052
AR-halfsite(NR)/LNCaP-AR-ChIP-Seq(GSE27824)/Homer	CCAGGAACAG	1	0	5959	0.0857	10415.4	0.1566
Ascl1(bHLH)/NeuralTubes-Ascl1-ChIP-Seq(GSE55840)/Homer	NNVVCAGCTGBN	1	0	2718	0.0391	3141	0.0472
Atf1(bZIP)/K562-ATF1-ChIP-Seq(GSE31477)/Homer	GATGACGTCA	1	0	2658	0.0382	4581.6	0.0689
Atf2(bZIP)/3T3L1-Atf2-ChIP-Seq(GSE56872)/Homer	NRRTGACGTCAT	1	0	801	0.0115	1548.5	0.0233
Atf3(bZIP)/GBM-ATF3-ChIP-Seq(GSE33912)/Homer	DATGASTCATHN	1	0	653	0.0094	1913.6	0.0288
Atf4(bZIP)/MEF-Atf4-ChIP-Seq(GSE35681)/Homer	MTGATGCAAT	1	0	965	0.0139	1937.5	0.0291
Atf7(bZIP)/3T3L1-Atf7-ChIP-Seq(GSE56872)/Homer	NGRTGACGTCAY	1	0	1658	0.0238	2974.5	0.0447
Atoh1(bHLH)/Cerebellum-Atoh1-ChIP-Seq(GSE22111)/Homer	VNRVCAGCTGGY	1	0	1950	0.028	2406.4	0.0362
Bach2(bZIP)/OCILy7-Bach2-ChIP-Seq(GSE44420)/Homer	TGCTGAGTCA	1	0	104	0.0015	259.8	0.0039
BATF(bZIP)/Th17-BATF-ChIP-Seq(GSE39756)/Homer	DATGASTCAT	1	0	1061	0.0153	1883.6	0.0283
Bcl6(Zf)/Liver-Bcl6-ChIP-Seq(GSE31578)/Homer	NNNCTTTCCAGGAAA	1	0	3159	0.0454	3559.4	0.0535
bHLHE40(bHLH)/HepG2-BHLHE40-ChIP-Seq(GSE31477)/Homer	KCACGTGMCN	1	0	400	0.0058	1271.2	0.0191
BMAL1(bHLH)/Liver-Bmal1-ChIP-Seq(GSE39860)/Homer	GNCACGTG	1	0	5080	0.0731	6903.9	0.1038
BORIS(Zf)/K562-CTCFL-ChIP-Seq(GSE32465)/Homer	CNNBRGCGCCCCCTGSTGGC	1	0	40	0.0006	204.4	0.0031
Brachyury(T-box)/Mesoendoderm-Brachyury-ChIP-exo(GSE54963)/Homer	ANTTMRCASBNNNGTGYKAAN	1	0	266	0.0038	927.3	0.0139
Brn1(POU,Homeobox)/NPC-Brn1-ChIP-Seq(GSE35496)/Homer	TATGCWAATBAV	1	0	2133	0.0307	2728.6	0.041
CEBP:AP1(bZIP)/ThioMac-CEBPb-ChIP-Seq(GSE21512)/Homer	DRTGTTGCAA	1	0	3710	0.0534	5552.4	0.0835
Chop(bZIP)/MEF-Chop-ChIP-Seq(GSE35681)/Homer	ATTGCATCAT	1	0	364	0.0052	1172.8	0.0176
CHR(?)/Hela-CellCycle-Expression/Homer	SRGTTTCAAA	1	0	6412	0.0922	6942.9	0.1044
CLOCK(bHLH)/Liver-Clock-ChIP-Seq(GSE39860)/Homer	GHCACGTG	1	0	891	0.0128	2225.8	0.0335
c-Myc(bHLH)/LNCAP-cMyc-ChIP-Seq(Unpublished)/Homer	VCCACGTG	1	0	771	0.0111	2291.7	0.0345
c-Myc(bHLH)/mES-cMyc-ChIP-Seq(GSE11431)/Homer	VVCCACGTGG	1	0	422	0.0061	1354.6	0.0204
CRE(bZIP)/Promoter/Homer	CSGTGACGTCAC	1	0	300	0.0043	1121.8	0.0169
CRX(Homeobox)/Retina-Crx-ChIP-Seq(GSE20012)/Homer	GCTAATCC	1	0	15923	0.229	16493.7	0.248
CTCF(Zf)/CD4+-CTCF-ChIP-Seq(Barski_et_al.)/Homer	AYAGTGCCMYCTRGTGGCCA	1	0	67	0.001	188.7	0.0028
Mouse_Recombination_Hotspot(Zf)/Testis-DMC1-ChIP-Seq(GSE24438)/Homer	ACTYKNATTCGTGNTACTTC	1	0	102	0.0015	240	0.0036
RAR:RXR(NR),DR5/ES-RAR-ChIP-Seq(GSE56893)/Homer	AGGTCAAGGTCA	1	0	70	0.001	172.1	0.0026
E2A(bHLH)/proBcell-E2A-ChIP-Seq(GSE21978)/Homer	DNRCAGCTGY	1	0	2370	0.0341	2995.8	0.045
EBF(EBF)/proBcell-EBF-ChIP-Seq(GSE21978)/Homer	DGTCCCYRGGGA	1	0	35	0.0005	169.6	0.0026
EBF1(EBF)/Near-E2A-ChIP-Seq(GSE21512)/Homer	GTCCCCWGGGGA	1	0	139	0.002	936.2	0.0141
EBNA1(EBV-virus)/Raji-EBNA1-ChIP-Seq(GSE30709)/Homer	GGYAGCAYDTGCTDCCCNNN	1	0	0	0	16.2	0.0002
E-box(bHLH)/Promoter/Homer	SSGGTCACGTGA	1	0	53	0.0008	216.4	0.0033
EHF(ETS)/LoVo-EHF-ChIP-Seq(GSE49402)/Homer	AVCAGGAAGT	1	0	1267	0.0182	3126.3	0.047
ELF1(ETS)/Jurkat-ELF1-ChIP-Seq(SRA014231)/Homer	AVCCGGAAGT	1	0	586	0.0084	1381.3	0.0208
ELF5(ETS)/T47D-ELF5-ChIP-Seq(GSE30407)/Homer	ACVAGGAAGT	1	0	705	0.0101	1853	0.0279
Elk1(ETS)/Hela-Elk1-ChIP-Seq(GSE31477)/Homer	HACTTCCGGY	1	0	2274	0.0327	2707.5	0.0407
Elk4(ETS)/Hela-Elk4-ChIP-Seq(GSE31477)/Homer	NRYTTCCGGY	1	0	2572	0.037	3534.5	0.0531
ERE(NR),IR3/MCF7-ERa-ChIP-Seq(Unpublished)/Homer	VAGGTCACNSTGACC	1	0	136	0.002	425.6	0.0064
ERG(ETS)/VCaP-ERG-ChIP-Seq(GSE14097)/Homer	ACAGGAAGTG	1	0	1317	0.0189	2739.7	0.0412
Erra(NR)/HepG2-Erra-ChIP-Seq(GSE31477)/Homer	CAAAGGTCAG	1	0	2211	0.0318	4700.8	0.0707
Unknown-ESC-element(?)/mES-Nanog-ChIP-Seq(GSE11724)/Homer	CACAGCAGGGGG	1	0	269	0.0039	411.3	0.0062
Esrrb(NR)/mES-Esrrb-ChIP-Seq(GSE11431)/Homer	KTGACCTTGA	1	0	1168	0.0168	2062.8	0.031
ETS1(ETS)/Jurkat-ETS1-ChIP-Seq(GSE17954)/Homer	ACAGGAAGTG	1	0	1077	0.0155	2101.2	0.0316
Ets1-distal(ETS)/CD4+-PolII-ChIP-Seq(Barski_et_al.)/Homer	MACAGGAAGT	1	0	197	0.0028	439	0.0066
ETS:E-box(ETS,bHLH)/HPC7-Scl-ChIP-Seq(GSE22178)/Homer	AGGAARCAGCTG	1	0	13	0.0002	77.5	0.0012
ETS(ETS)/Promoter/Homer	AACCGGAAGT	1	0	328	0.0047	885.2	0.0133
ETV1(ETS)/GIST48-ETV1-ChIP-Seq(GSE22441)/Homer	AACCGGAAGT	1	0	2007	0.0289	3285.4	0.0494
Etv2(ETS)/ES-ER71-ChIP-Seq(GSE59402)/Homer(0.967)	NNAYTTCCTGHN	1	0	629	0.009	1709.1	0.0257
EWS:ERG-fusion(ETS)/CADO_ES1-EWS:ERG-ChIP-Seq(SRA014231)/Homer	ATTTCCTGTN	1	0	949	0.0137	1910.5	0.0287
EWS:FLI1-fusion(ETS)/SK_N_MC-EWS:FLI1-ChIP-Seq(SRA014231)/Homer	VACAGGAAAT	1	0	558	0.008	1200	0.018
Fli1(ETS)/CD8-FLI-ChIP-Seq(GSE20898)/Homer	NRYTTCCGGH	1	0	3888	0.0559	4896.4	0.0736
Fosl2(bZIP)/3T3L1-Fosl2-ChIP-Seq(GSE56872)/Homer	NATGASTCABNN	1	0	142	0.002	542.5	0.0082
Foxa2(Forkhead)/Liver-Foxa2-ChIP-Seq(GSE25694)/Homer	CYTGTTTACWYW	1	0	4760	0.0685	7265.4	0.1092
Fox:Ebox(Forkhead,bHLH)/Panc1-Foxa2-ChIP-Seq(GSE47459)/Homer	NNNVCTGWGYAAACASN	1	0	1826	0.0263	4889.2	0.0735
Foxh1(Forkhead)/hESC-FOXH1-ChIP-Seq(GSE29422)/Homer	NNTGTGGATTSS	1	0	3072	0.0442	4574.9	0.0688
FoxL2(Forkhead)/Ovary-FoxL2-ChIP-Seq(GSE60858)/Homer	WWTRTAAACAVG	1	0	9302	0.1338	12631.1	0.1899
Foxo1(Forkhead)/RAW-Foxo1-ChIP-Seq(Fan_et_al.)/Homer	CTGTTTAC	1	0	6348	0.0913	10318.2	0.1551
FOXP1(Forkhead)/H9-FOXP1-ChIP-Seq(GSE31006)/Homer	NYYTGTTTACHN	1	0	3241	0.0466	4648.7	0.0699
Fra1(bZIP)/BT549-Fra1-ChIP-Seq(GSE46166)/Homer	NNATGASTCATH	1	0	1161	0.0167	1780	0.0268
FXR(NR),IR1/Liver-FXR-ChIP-Seq(Chong_et_al.)/Homer	AGGTCANTGACCTB	1	0	110	0.0016	780.4	0.0117
GABPA(ETS)/Jurkat-GABPa-ChIP-Seq(GSE17954)/Homer	RACCGGAAGT	1	0	707	0.0102	2071.5	0.0311
Gata2(Zf)/K562-GATA2-ChIP-Seq(GSE18829)/Homer	BBCTTATCTS	1	0	1908	0.0274	3739.8	0.0562
GATA3(Zf),DR8/iTreg-Gata3-ChIP-Seq(GSE20898)/Homer	AGATSTNDNNDSAGATAASN	1	0	110	0.0016	274.4	0.0041
GATA(Zf),IR3/iTreg-Gata3-ChIP-Seq(GSE20898)/Homer	NNNNNBAGATAWYATCTVHN	1	0	293	0.0042	701.9	0.0106
GATA(Zf),IR4/iTreg-Gata3-ChIP-Seq(GSE20898)/Homer	NAGATWNBNATCTNN	1	0	230	0.0033	384.5	0.0058
GATA3(Zf)/iTreg-Gata3-ChIP-Seq(GSE20898)/Homer	AGATAASR	1	0	7603	0.1094	12338.6	0.1855
Gata4(Zf)/Heart-Gata4-ChIP-Seq(GSE35151)/Homer	NBWGATAAGR	1	0	4266	0.0614	7339.9	0.1104
Gata1(Zf)/K562-GATA1-ChIP-Seq(GSE18829)/Homer	SAGATAAGRV	1	0	1721	0.0248	3230	0.0486
GATA:SCL(Zf,bHLH)/Ter119-SCL-ChIP-Seq(GSE18720)/Homer	CRGCTGBNGNSNNSAGATAA	1	0	73	0.0011	248.2	0.0037
Gfi1b(Zf)/HPC7-Gfi1b-ChIP-Seq(GSE22178)/Homer	MAATCACTGC	1	0	1608	0.0231	1976.3	0.0297
GRE(NR),IR3/A549-GR-ChIP-Seq(GSE32465)/Homer	NRGVACABNVTGTYCY	1	0	37	0.0005	212.3	0.0032
GRE(NR),IR3/RAW264.7-GRE-ChIP-Seq(Unpublished)/Homer	VAGRACAKWCTGTYC	1	0	271	0.0039	726.1	0.0109
GRHL2(CP2)/HBE-GRHL2-ChIP-Seq(GSE46194)/Homer	AAACYKGTTWDACMRGTTTB	1	0	1031	0.0148	1308.7	0.0197
GSC(Homeobox)/FrogEmbryos-GSC-ChIP-Seq(DRA000576)/Homer	RGGATTAR	1	0	6607	0.095	8020.2	0.1206
HIF-1a(bHLH)/MCF7-HIF1a-ChIP-Seq(GSE28352)/Homer	TACGTGCV	1	0	1865	0.0268	2804.4	0.0422
HIF-1b(HLH)/T47D-HIF1b-ChIP-Seq(GSE59937)/Homer	RTACGTGC	1	0	5091	0.0732	9578.9	0.144
HIF2a(bHLH)/785_O-HIF2a-ChIP-Seq(GSE34871)/Homer	GCACGTACCC	1	0	2804	0.0403	3836.8	0.0577
Hnf1(Homeobox)/Liver-Foxa2-Chip-Seq(GSE25694)/Homer	GGTTAAWCATTAA	1	0	1716	0.0247	2836.2	0.0426
HNF4a(NR),DR1/HepG2-HNF4a-ChIP-Seq(GSE25021)/Homer	CARRGKBCAAAGTYCA	1	0	292	0.0042	870.7	0.0131
HOXA2(Homeobox)/mES-Hoxa2-ChIP-Seq(Donaldson_et_al.)/Homer	GYCATCMATCAT	1	0	314	0.0045	524.2	0.0079
HOXA9(Homeobox)/HSC-Hoxa9-ChIP-Seq(GSE33509)/Homer	GGCCATAAATCA	1	0	6343	0.0912	8241.8	0.1239
Hoxc9(Homeobox)/Ainv15-Hoxc9-ChIP-Seq(GSE21812)/Homer	GGCCATAAATCA	1	0	5630	0.081	6505.6	0.0978
HRE(HSF)/HepG2-HSF1-ChIP-Seq(GSE31477)/Homer	BSTTCTRGAABVTTCYAGAA	1	0	82	0.0012	288.2	0.0043
Jun-AP1(bZIP)/K562-cJun-ChIP-Seq(GSE31477)/Homer	GATGASTCATCN	1	0	88	0.0013	361.1	0.0054
c-Jun-CRE(bZIP)/K562-cJun-ChIP-Seq(GSE31477)/Homer	ATGACGTCATCY	1	0	1280	0.0184	1926.1	0.029
JunD(bZIP)/K562-JunD-ChIP-Seq/Homer	ATGACGTCATCN	1	0	81	0.0012	468.6	0.007
Klf9(Zf)/GBM-Klf9-ChIP-Seq(GSE62211)/Homer	GCCACRCCCACY	1	0	387	0.0056	573.2	0.0086
Lhx1(Homeobox)/EmbryoCarcinoma-Lhx1-ChIP-Seq(GSE70957)/Homer	NNYTAATTAR	1	0	16330	0.2349	18683.3	0.2809
Lhx2(Homeobox)/HFSC-Lhx2-ChIP-Seq(GSE48068)/Homer	TAATTAGN	1	0	13210	0.19	16493.7	0.248
Lhx3(Homeobox)/Neuron-Lhx3-ChIP-Seq(GSE31456)/Homer	ADBTAATTAR	1	0	19357	0.2784	23728	0.3567
Nr5a2(NR)/Pancreas-LRH1-ChIP-Seq(GSE34295)/Homer	BTCAAGGTCA	1	0	1845	0.0265	2174.3	0.0327
MafF(bZIP)/HepG2-MafF-ChIP-Seq(GSE31477)/Homer	HWWGTCAGCAWWTTT	1	0	839	0.0121	1590.3	0.0239
MafK(bZIP)/C2C12-MafK-ChIP-Seq(GSE36030)/Homer	GCTGASTCAGCA	1	0	116	0.0017	262	0.0039
Max(bHLH)/K562-Max-ChIP-Seq(GSE31477)/Homer	RCCACGTGGYYN	1	0	690	0.0099	2098.2	0.0315
Mef2d(MADS)/Retina-Mef2d-ChIP-Seq(GSE61391)/Homer	GCTATTTTTAGC	1	0	1426	0.0205	2180.4	0.0328
Meis1(Homeobox)/MastCells-Meis1-ChIP-Seq(GSE48085)/Homer	VGCTGWCAVB	1	0	1812	0.0261	4437.6	0.0667
MITF(bHLH)/MastCells-MITF-ChIP-Seq(GSE48085)/Homer	RTCATGTGAC	1	0	2548	0.0367	3638.7	0.0547
AMYB(HTH)/Testes-AMYB-ChIP-Seq(GSE44588)/Homer	TGGCAGTTGG	1	0	7807	0.1123	9495.5	0.1428
Myf5(bHLH)/GM-Myf5-ChIP-Seq(GSE24852)/Homer	BAACAGCTGT	1	0	794	0.0114	1227.6	0.0185
MyoD(bHLH)/Myotube-MyoD-ChIP-Seq(GSE21614)/Homer	RRCAGCTGYTSY	1	0	758	0.0109	1201.9	0.0181
MyoG(bHLH)/C2C12-MyoG-ChIP-Seq(GSE36024)/Homer	AACAGCTG	1	0	1275	0.0183	2057.3	0.0309
Nanog(Homeobox)/mES-Nanog-ChIP-Seq(GSE11724)/Homer	RGCCATTAAC	1	0	30619	0.4404	31996.9	0.4811
NeuroD1(bHLH)/Islet-NeuroD1-ChIP-Seq(GSE30298)/Homer	GCCATCTGTT	1	0	1518	0.0218	1815.3	0.0273
NF1-halfsite(CTF)/LNCaP-NF1-ChIP-Seq(Unpublished)/Homer	YTGCCAAG	1	0	1346	0.0194	3537.4	0.0532
NF1(CTF)/LNCAP-NF1-ChIP-Seq(Unpublished)/Homer	CYTGGCABNSTGCCAR	1	0	131	0.0019	443.5	0.0067
NFAT:AP1(RHD,bZIP)/Jurkat-NFATC1-ChIP-Seq(Jolma_et_al.)/Homer	SARTGGAAAAWRTGAGTCAB	1	0	255	0.0037	425.3	0.0064
NFkB-p65-Rel(RHD)/ThioMac-LPS-Expression(GSE23622)/Homer	GGAAATTCCC	1	0	20	0.0003	101.2	0.0015
NFY(CCAAT)/Promoter/Homer	RGCCAATSRG	1	0	2763	0.0397	3597.8	0.0541
Nkx6.1(Homeobox)/Islet-Nkx6.1-ChIP-Seq(GSE40975)/Homer	GKTAATGR	1	0	30010	0.4317	33497.9	0.5036
n-Myc(bHLH)/mES-nMyc-ChIP-Seq(GSE11431)/Homer	VRCCACGTGG	1	0	561	0.0081	2146	0.0323
NPAS2(bHLH)/Liver-NPAS2-ChIP-Seq(GSE39860)/Homer	KCCACGTGAC	1	0	2077	0.0299	3565.9	0.0536
Nr5a2(NR)/mES-Nr5a2-ChIP-Seq(GSE19019)/Homer	BTCAAGGTCA	1	0	907	0.013	1371.9	0.0206
NRF1(NRF)/MCF7-NRF1-ChIP-Seq(Unpublished)/Homer	CTGCGCATGCGC	1	0	50	0.0007	164.6	0.0025
NRF(NRF)/Promoter/Homer	STGCGCATGCGC	1	0	211	0.003	340	0.0051
Oct4(POU,Homeobox)/mES-Oct4-ChIP-Seq(GSE11431)/Homer	ATTTGCATAW	1	0	1992	0.0287	3987.1	0.0599
Oct4:Sox17(POU,Homeobox,HMG)/F9-Sox17-ChIP-Seq(GSE44553)/Homer	CCATTGTATGCAAAT	1	0	1013	0.0146	1431.2	0.0215
Olig2(bHLH)/Neuron-Olig2-ChIP-Seq(GSE30882)/Homer	RCCATMTGTT	1	0	6471	0.0931	8369.1	0.1258
Otx2(Homeobox)/EpiLC-Otx2-ChIP-Seq(GSE56098)/Homer	NYTAATCCYB	1	0	3187	0.0458	4464.9	0.0671
NFkB-p50,p52(RHD)/Monocyte-p50-ChIP-Chip(Schreiber_et_al.)/Homer	GGGGGAATCCCC	1	0	13	0.0002	168.4	0.0025
p53(p53)/Saos-p53-ChIP-Seq(GSE15780)/Homer	RRCATGYCYRGRCATGYYYN	1	0	26	0.0004	150.5	0.0023
p53(p53)/mES-cMyc-ChIP-Seq(GSE11431)/Homer	ACATGCCCGGGCAT	1	0	0	0	7.2	0.0001
p53(p53)/Saos-p53-ChIP-Seq/Homer	RRCATGYCYRGRCATGYYYN	1	0	26	0.0004	150.5	0.0023
p63(p53)/Keratinocyte-p63-ChIP-Seq(GSE17611)/Homer	NNDRCATGYCYNRRCATGYH	1	0	128	0.0018	498.5	0.0075
NFkB-p65(RHD)/GM12787-p65-ChIP-Seq(GSE19485)/Homer	WGGGGATTTCCC	1	0	719	0.0103	925.6	0.0139
PAX3:FKHR-fusion(Paired,Homeobox)/Rh4-PAX3:FKHR-ChIP-Seq(GSE19063)/Homer	ACCRTGACTAATTNN	1	0	771	0.0111	1601.9	0.0241
PAX5(Paired,Homeobox)/GM12878-PAX5-ChIP-Seq(GSE32465)/Homer	GCAGCCAAGCRTGACH	1	0	524	0.0075	755.6	0.0114
Pax7(Paired,Homeobox),longest/Myoblast-Pax7-ChIP-Seq(GSE25064)/Homer	NTAATTDGCYAATTANNWWD	1	0	264	0.0038	797	0.012
Pax7(Paired,Homeobox),long/Myoblast-Pax7-ChIP-Seq(GSE25064)/Homer	TAATCHGATTAC	1	0	161	0.0023	700.7	0.0105
Pax7(Paired,Homeobox)/Myoblast-Pax7-ChIP-Seq(GSE25064)/Homer	TAATCAATTA	1	0	984	0.0142	2142.1	0.0322
Pax8(Paired,Homeobox)/Thyroid-Pax8-ChIP-Seq(GSE26938)/Homer	GTCATGCHTGRCTGS	1	0	157	0.0023	349.1	0.0052
PBX1(Homeobox)/MCF7-PBX1-ChIP-Seq(GSE28007)/Homer	GSCTGTCACTCA	1	0	21	0.0003	84.3	0.0013
Pbx3(Homeobox)/GM12878-PBX3-ChIP-Seq(GSE32465)/Homer	SCTGTCAMTCAN	1	0	207	0.003	486.3	0.0073
Pdx1(Homeobox)/Islet-Pdx1-ChIP-Seq(SRA008281)/Homer	YCATYAATCA	1	0	7190	0.1034	8866.5	0.1333
PGR(NR)/EndoStromal-PGR-ChIP-Seq(GSE69539)/Homer	AAGAACATWHTGTTC	1	0	454	0.0065	1206	0.0181
Phox2a(Homeobox)/Neuron-Phox2a-ChIP-Seq(GSE31456)/Homer	YTAATYNRATTA	1	0	4001	0.0576	9103.3	0.1369
Pitx1(Homeobox)/Chicken-Pitx1-ChIP-Seq(GSE38910)/Homer	TAATCCCN	1	0	23286	0.335	27643.1	0.4156
Pknox1(Homeobox)/ES-Prep1-ChIP-Seq(GSE63282)/Homer	SCTGTCAVTCAV	1	0	232	0.0033	547	0.0082
PPARE(NR),DR1/3T3L1-Pparg-ChIP-Seq(GSE13511)/Homer	TGACCTTTGCCCCA	1	0	723	0.0104	1338.7	0.0201
PRDM14(Zf)/H1-PRDM14-ChIP-Seq(GSE22767)/Homer	RGGTCTCTAACY	1	0	446	0.0064	1009.9	0.0152
PRDM9(Zf)/Testis-DMC1-ChIP-Seq(GSE35498)/Homer	ADGGYAGYAGCATCT	1	0	395	0.0057	941	0.0141
PR(NR)/T47D-PR-ChIP-Seq(GSE31130)/Homer	VAGRACAKNCTGTBC	1	0	3938	0.0566	7671	0.1153
PU.1:IRF8(ETS:IRF)/pDC-Irf8-ChIP-Seq(GSE66899)/Homer	GGAAGTGAAAST	1	0	442	0.0064	829.2	0.0125
PU.1-IRF(ETS:IRF)/Bcell-PU.1-ChIP-Seq(GSE21512)/Homer	MGGAAGTGAAAC	1	0	2901	0.0417	3850.3	0.0579
PU.1(ETS)/ThioMac-PU.1-ChIP-Seq(GSE21512)/Homer	AGAGGAAGTG	1	0	311	0.0045	609.9	0.0092
RBPJ:Ebox(?,bHLH)/Panc1-Rbpj1-ChIP-Seq(GSE47459)/Homer	GGGRAARRGRMCAGMTG	1	0	83	0.0012	248.2	0.0037
REST-NRSF(Zf)/Jurkat-NRSF-ChIP-Seq/Homer	GGMGCTGTCCATGGTGCTGA	1	0	0	0	1	0
Reverb(NR),DR2/RAW-Reverba.biotin-ChIP-Seq(GSE45914)/Homer	GTRGGTCASTGGGTCA	1	0	29	0.0004	131	0.002
Rfx2(HTH)/LoVo-RFX2-ChIP-Seq(GSE49402)/Homer	GTTGCCATGGCAACM	1	0	26	0.0004	171	0.0026
RFX(HTH)/K562-RFX3-ChIP-Seq(SRA012198)/Homer	CGGTTGCCATGGCAAC	1	0	22	0.0003	139.7	0.0021
Rfx5(HTH)/GM12878-Rfx5-ChIP-Seq(GSE31477)/Homer	SCCTAGCAACAG	1	0	406	0.0058	754.8	0.0113
RORgt(NR)/EL4-RORgt.Flag-ChIP-Seq(GSE56019)/Homer	AAYTAGGTCA	1	0	294	0.0042	485.1	0.0073
RXR(NR),DR1/3T3L1-RXR-ChIP-Seq(GSE13511)/Homer	TAGGGCAAAGGTCA	1	0	677	0.0097	1442.8	0.0217
SCL(bHLH)/HPC7-Scl-ChIP-Seq(GSE13511)/Homer	AVCAGCTG	1	0	5615	0.0808	9893.7	0.1487
Six1(Homeobox)/Myoblast-Six1-ChIP-Chip(GSE20150)/Homer	GKVTCADRTTWC	1	0	859	0.0124	1276.1	0.0192
Smad2(MAD)/ES-SMAD2-ChIP-Seq(GSE29422)/Homer	CTGTCTGG	1	0	1916	0.0276	4572.1	0.0687
Smad3(MAD)/NPC-Smad3-ChIP-Seq(GSE36673)/Homer	TWGTCTGV	1	0	4835	0.0695	8157.9	0.1227
Smad4(MAD)/ESC-SMAD4-ChIP-Seq(GSE29422)/Homer	VBSYGTCTGG	1	0	2895	0.0416	5100.7	0.0767
SPDEF(ETS)/VCaP-SPDEF-ChIP-Seq(SRA014231)/Homer	ASWTCCTGBT	1	0	877	0.0126	2144.4	0.0322
CArG(MADS)/PUER-Srf-ChIP-Seq(Sullivan_et_al.)/Homer	CCATATATGGNM	1	0	383	0.0055	1156.8	0.0174
ZNF143|STAF(Zf)/CUTLL-ZNF143-ChIP-Seq(GSE29600)/Homer	ATTTCCCAGVAKSCY	1	0	31	0.0004	161.1	0.0024
STAT1(Stat)/HelaS3-STAT1-ChIP-Seq(GSE12782)/Homer	NATTTCCNGGAAAT	1	0	852	0.0123	1186.9	0.0178
STAT4(Stat)/CD4-Stat4-ChIP-Seq(GSE22104)/Homer	NYTTCCWGGAAR	1	0	2830	0.0407	4269.7	0.0642
STAT5(Stat)/mCD4+-Stat5-ChIP-Seq(GSE12346)/Homer	RTTTCTNAGAAA	1	0	780	0.0112	1046.8	0.0157
Tbet(T-box)/CD8-Tbet-ChIP-Seq(GSE33802)/Homer	AGGTGTGAAM	1	0	4514	0.0649	5894.3	0.0886
Tbx20(T-box)/Heart-Tbx20-ChIP-Seq(GSE29636)/Homer	GGTGYTGACAGS	1	0	67	0.001	402.1	0.006
Tcf21(bHLH)/ArterySmoothMuscle-Tcf21-ChIP-Seq(GSE61369)/Homer	NAACAGCTGG	1	0	1224	0.0176	1769.8	0.0266
Tcfcp2l1(CP2)/mES-Tcfcp2l1-ChIP-Seq(GSE11431)/Homer	NRAACCRGTTYRAACCRGYT	1	0	96	0.0014	267.3	0.004
TEAD2(TEA)/Py2T-Tead2-ChIP-Seq(GSE55709)/Homer	CCWGGAATGY	1	0	399	0.0057	1323	0.0199
TEAD4(TEA)/Tropoblast-Tead4-ChIP-Seq(GSE37350)/Homer	CCWGGAATGY	1	0	873	0.0126	2345.7	0.0353
TEAD(TEA)/Fibroblast-PU.1-ChIP-Seq(Unpublished)/Homer	YCWGGAATGY	1	0	863	0.0124	2369.7	0.0356
Tgif1(Homeobox)/mES-Tgif1-ChIP-Seq(GSE55404)/Homer	YTGWCADY	1	0	14320	0.206	14988	0.2253
Tgif2(Homeobox)/mES-Tgif2-ChIP-Seq(GSE55404)/Homer	TGTCANYT	1	0	14053	0.2021	15645.5	0.2352
Tlx?(NR)/NPC-H3K4me1-ChIP-Seq(GSE16256)/Homer	CTGGCAGSCTGCCA	1	0	110	0.0016	250.5	0.0038
THRa(NR)/C17.2-THRa-ChIP-Seq(GSE38347)/Homer	GGTCANYTGAGGWCA	1	0	236	0.0034	580.2	0.0087
USF1(bHLH)/GM12878-Usf1-ChIP-Seq(GSE32465)/Homer	SGTCACGTGR	1	0	276	0.004	1380.6	0.0208
Usf2(bHLH)/C2C12-Usf2-ChIP-Seq(GSE36030)/Homer	GTCACGTGGT	1	0	883	0.0127	1156.6	0.0174
VDR(NR),DR3/GM10855-VDR+vitD-ChIP-Seq(GSE22484)/Homer	ARAGGTCANWGAGTTCANNN	1	0	108	0.0016	388.7	0.0058
X-box(HTH)/NPC-H3K4me1-ChIP-Seq(GSE16256)/Homer	GGTTGCCATGGCAA	1	0	53	0.0008	226.4	0.0034
YY1(Zf)/Promoter/Homer	CAAGATGGCGGC	1	0	39	0.0006	210.8	0.0032
ZBTB12(Zf)/HEK293-ZBTB12.GFP-ChIP-Seq(GSE58341)/Homer	NGNTCTAGAACCNGV	1	0	270	0.0039	819.5	0.0123
ZBTB18(Zf)/HEK293-ZBTB18.GFP-ChIP-Seq(GSE58341)/Homer	AACATCTGGA	1	0	732	0.0105	1067	0.016
ZBTB33(Zf)/GM12878-ZBTB33-ChIP-Seq(GSE32465)/Homer	GGVTCTCGCGAGAAC	1	0	34	0.0005	148.9	0.0022
ZFP3(Zf)/HEK293-ZFP3.GFP-ChIP-Seq(GSE58341)/Homer	GGGTTTTGAAGGATGARTAGGAGTT	1	0	0	0	0	0
ZFX(Zf)/mES-Zfx-ChIP-Seq(GSE11431)/Homer	AGGCCTRG	1	0	755	0.0109	1859	0.0279
Zic(Zf)/Cerebellum-ZIC1.2-ChIP-Seq(GSE60731)/Homer	CCTGCTGAGH	1	0	1770	0.0255	2364.8	0.0356
ZNF136(Zf)/HEK293-ZNF136.GFP-ChIP-Seq(GSE58341)/Homer	YTKGATAHAGTATTCTWGGTNGGCA	1	0	470	0.0068	764.6	0.0115
ZNF16(Zf)/HEK293-ZNF16.GFP-ChIP-Seq(GSE58341)/Homer	MACCTTCYATGGCTCCCTAKTGCCY	1	0	0	0	1.5	0
ZNF189(Zf)/HEK293-ZNF189.GFP-ChIP-Seq(GSE58341)/Homer	TGGAACAGMA	1	0	897	0.0129	1706.9	0.0257
Znf263(Zf)/K562-Znf263-ChIP-Seq(GSE31477)/Homer	CVGTSCTCCC	1	0	1608	0.0231	2668.8	0.0401
ZNF264(Zf)/HEK293-ZNF264.GFP-ChIP-Seq(GSE58341)/Homer	RGGGCACTAACY	1	0	914	0.0131	2114.1	0.0318
ZNF317(Zf)/HEK293-ZNF317.GFP-ChIP-Seq(GSE58341)/Homer	GTCWGCTGTYYCTCT	1	0	54	0.0008	156.9	0.0024
ZNF322(Zf)/HEK293-ZNF322.GFP-ChIP-Seq(GSE58341)/Homer	GAGCCTGGTACTGWGCCTGR	1	0	32	0.0005	102.6	0.0015
ZNF415(Zf)/HEK293-ZNF415.GFP-ChIP-Seq(GSE58341)/Homer	GRTGMTRGAGCC	1	0	151	0.0022	617.6	0.0093
ZNF416(Zf)/HEK293-ZNF416.GFP-ChIP-Seq(GSE58341)/Homer	WDNCTGGGCA	1	0	790	0.0114	1225.5	0.0184
ZNF467(Zf)/HEK293-ZNF467.GFP-ChIP-Seq(GSE58341)/Homer	TGGGGAAGGGCM	1	0	366	0.0053	655	0.0098
ZNF528(Zf)/HEK293-ZNF528.GFP-ChIP-Seq(GSE58341)/Homer	AGAAATGACTTCCCT	1	0	0	0	5.1	0.0001
ZNF669(Zf)/HEK293-ZNF669.GFP-ChIP-Seq(GSE58341)/Homer	GARTGGTCATCGCCC	1	0	147	0.0021	497.4	0.0075
ZNF711(Zf)/SHSY5Y-ZNF711-ChIP-Seq(GSE20673)/Homer	AGGCCTAG	1	0	1024	0.0147	3086.2	0.0464
AARE(HLH)/mES-cMyc-ChIP-Seq/Homer	GATTGCATCA	1	0	175	0.0025	386.4	0.0058
SeqBias: GA-repeat	GAGAGAGAGA	1	0	23827	0.3427	25642.1	0.3855
Tal1	CATCTG	1	0	2522	0.0363	3393.1	0.051
Dorsal(RHD)/Embryo-dl-ChIP-Seq(GSE65441)/Homer	GGGAAAAMCCCG	1	0	137	0.002	476.8	0.0072
E-box/Drosophila-Promoters/Homer	AACAGCTGTTHN	1	0	198	0.0028	634.1	0.0095
Trl(Zf)/S2-GAGAfactor-ChIP-Seq(GSE40646)/Homer	RGAGAGAG	1	0	2889	0.0416	4680.6	0.0704
Initiator/Drosophila-Promoters/Homer	NTCAGTYG	1	0	7363	0.1059	10907	0.164
Unknown1(NR/Ini-like)/Drosophila-Promoters/Homer	MYGGTCACACTG	1	0	75	0.0011	521.2	0.0078
Unknown2/Drosophila-Promoters/Homer	CATCMCTA	1	0	1867	0.0269	3358	0.0505
Unknown4/Drosophila-Promoters/Homer	AAAAATACCRMA	1	0	1037	0.0149	2216.4	0.0333
Unknown5/Drosophila-Promoters/Homer	GCTGATAASV	1	0	3055	0.0439	4992.5	0.0751
Zelda(Zf)/Embryo-zld-ChIP-Seq(GSE65441)/Homer	KBCTACCTGW	1	0	903	0.013	1839.8	0.0277
E-box/Arabidopsis-Promoters/Homer	GCCACGTG	1	0	902	0.013	2466.1	0.0371
FHY3(FAR1)/Arabidopsis-FHY3-ChIP-Seq(GSE30711)/Homer	HHCACGCGCBTN	1	0	1494	0.0215	1978.8	0.0298
IBL1(bHLH)/Seedling-IBL1-ChIP-Seq(GSE51120)/Homer	CACGTGCC	1	0	4304	0.0619	7364.4	0.1107
LHY(Myb)/Seedling-LHY-ChIP-Seq(GSE52175)/Homer	ADAAATATCT	1	0	9462	0.1361	11777.1	0.1771
PCF/Arabidopsis-Promoters/Homer	NNWWWTGGGCYTDDN	1	0	422	0.0061	906.8	0.0136
PIF4(bHLH)/Seedling-PIF4-ChIP-Seq(GSE35315)/Homer	NNBCACGTGN	1	0	1272	0.0183	3518.8	0.0529
PIF5ox(bHLH)/Arabidopsis-PIF5ox-ChIP-Seq(GSE35062)/Homer	BCACGTGVDN	1	0	1229	0.0177	3002	0.0451
SOC1(MADS)/Seedling-SOC1-ChIP-Seq(GSE45846)/Homer	TWCCAWWTWTGG	1	0	2125	0.0306	2713.8	0.0408
SPCH(bHLH)/Seedling-SPCH-ChIP-Seq(GSE57497)/Homer	WNBCACGTGA	1	0	4082	0.0587	5597.1	0.0842
Unknown1/Arabidopsis-Promoters/Homer	RGGGTAWWWTHGTAA	1	0	164	0.0024	504	0.0076
CES-1(Homeobox)/cElegans-L1-CES1-ChIP-Seq(modEncode)/Homer	AAATTSAATTTN	1	0	6802	0.0978	12139.6	0.1825
DPL-1(E2F)/cElegans-Adult-ChIP-Seq(modEncode)/Homer	TAGCGCGC	1	0	3415	0.0491	4295.5	0.0646
EGL-5(Homeobox)/cElegans-L3-EGL5-ChIP-Seq(modEncode)/Homer	ATTTAATGGG	1	0	18747	0.2697	18876.5	0.2838
ELT-3(Gata)/cElegans-L1-ELT3-ChIP-Seq(modEncode)/Homer	AWTGATAAGA	1	0	3021	0.0435	4556.8	0.0685
GEI-11(Myb?)/cElegans-L4-GEI11-ChIP-Seq(modEncode)/Homer	CCGACAYYTYACGGG	1	0	37	0.0005	181.9	0.0027
PQM-1(?)/cElegans-L3-ChIP-Seq(modEncode)/Homer	ACTGATAAGA	1	0	2282	0.0328	3386.6	0.0509
Cbf1(bHLH)/Yeast-Cbf1-ChIP-Seq(GSE29506)/Homer	TCACGTGAYH	1	0	319	0.0046	1002.1	0.0151
Pho2(bHLH)/Yeast-Pho2-ChIP-Seq(GSE29506)/Homer	CCCACGTGCT	1	0	627	0.009	1668.7	0.0251
Pho4(bHLH)/Yeast-Pho4-ChIP-Seq(GSE29506)/Homer	AAGCACGTGBGD	1	0	268	0.0039	837.7	0.0126
REB1/SacCer-Promoters/Homer	KCCGGGTAAYRR	1	0	330	0.0047	806.6	0.0121
TATA-box/SacCer-Promoters/Homer	BBHWTATATA	1	0	9958	0.1432	10980.4	0.1651

## Sheet: Table S3
Supplemental Table S3 Silk gland and BmE specific motifs
Silk gland	Motif Type	BmE	Motif Type
Nkx2.5	Homeobox	TATA-box	promotor
Bapx1	Homeobox	TOD6
Eomes	T-box	RUNX-AML	Runt
Isl1	Homeobox	LIN-39	Homeobox
Nkx3.1	Homeobox	RUNX1	Runt
HOXD13	Homeobox
MafA	bZIP

## Sheet: Table S4
Supplemental Table S4 1782 Differentially expressed genes FPKM value and P-value
test_id	gene_id	gene	locus	sample_1	sample_2	status	value_1	value_2	log2(fold_change)	test_stat	p_value	q_value	significant
BMgn004614	BMgn004614	BMgn004614	chr27:12563747-12565936	SG	CELL	OK	0.460675	407.98	9.79053	12.7846	5e-05	0.000166596	yes
BMgn013448	BMgn013448	BMgn013448	chr6:776226-783532	SG	CELL	OK	1.68337	878.556	9.02764	15.7501	5e-05	0.000166596	yes
BMgn002018	BMgn002018	BMgn002018	chr1:2489753-2548751	SG	CELL	OK	0.335564	165.426	8.94539	17.9422	5e-05	0.000166596	yes
BMgn002114	BMgn002114	BMgn002114	chr1:2589019-2620621	SG	CELL	OK	0.474709	272.246	9.16365	16.334	5e-05	0.000166596	yes
BMgn004577	BMgn004577	BMgn004577	chr27:10922318-10932451	SG	CELL	OK	0.758012	328.835	8.76093	11.629	5e-05	0.000166596	yes
BMgn008668	BMgn008668	BMgn008668	chr7:14837369-14863466	SG	CELL	OK	0.139806	61.6098	8.78359	6.97875	0.0125	0.0240264	yes
BMgn001096	BMgn001096	BMgn001096	chr13:16403753-16423266	SG	CELL	OK	1.14862	188.419	7.3579	17.585	5e-05	0.000166596	yes
BMgn004000	BMgn004000	BMgn004000	chr19:9984600-9999024	SG	CELL	OK	0.499931	275.604	9.10665	10.093	0.00105	0.00271556	yes
BMgn006693	BMgn006693	BMgn006693	chr10:2346140-2371939	SG	CELL	OK	0.290879	78.9748	8.08483	10.92	5e-05	0.000166596	yes
BMgn006296	BMgn006296	BMgn006296	chr6:13661670-13769252	SG	CELL	OK	1.25762	276.468	7.78028	9.58724	5e-05	0.000166596	yes
BMgn006456	BMgn006456	BMgn006456	chr6:4608854-4618895	SG	CELL	OK	0.340074	198.319	9.18776	9.84539	0.0007	0.0018759	yes
BMgn014005	BMgn014005	BMgn014005	chr28:3820457-3839528	SG	CELL	OK	0.433628	214.096	8.94758	10.6206	0.0002	0.000601078	yes
BMgn015933	BMgn015933	BMgn015933	chr12:20015210-20018433	SG	CELL	OK	0.169147	145.542	9.74895	5.35981	0.01015	0.0200796	yes
BMgn013934	BMgn013934	BMgn013934	chr28:490598-499580	SG	CELL	OK	0.714691	224.279	8.29376	10.3914	5e-05	0.000166596	yes
BMgn007662	BMgn007662	BMgn007662	chr15:2991267-3024911	SG	CELL	OK	0.191593	75.3827	8.62005	7.04267	0.00595	0.0125489	yes
BMgn003014	BMgn003014	BMgn003014	chr4:14314579-14316982	SG	CELL	OK	0.767052	213.762	8.12246	9.32657	0.0002	0.000601078	yes
BMgn010461	BMgn010461	BMgn010461	chr12:2279801-2289082	SG	CELL	OK	0.589396	108.884	7.52934	9.29797	0.00015	0.000461494	yes
BMgn004613	BMgn004613	BMgn004613	chr27:12572176-12574613	SG	CELL	OK	1.40827	957.208	9.40876	12.0289	0.0001	0.000318521	yes
BMgn001167	BMgn001167	BMgn001167	chr13:10621093-10622866	SG	CELL	OK	7.0248	392.893	5.80553	13.4976	5e-05	0.000166596	yes
BMgn001613	BMgn001613	BMgn001613	chr11:3904852-3909022	SG	CELL	OK	0.745958	168.934	7.82315	8.65001	0.00075	0.00199972	yes
BMgn001166	BMgn001166	BMgn001166	chr13:10734706-10737838	SG	CELL	OK	3.1866	188.791	5.88863	13.5583	5e-05	0.000166596	yes
BMgn006582	BMgn006582	BMgn006582	chr10:5232245-5253410	SG	CELL	OK	0.0818173	28.0126	8.41945	6.63573	0.0125	0.0240264	yes
BMgn002690	BMgn002690	BMgn002690	chr5:5887743-5901064	SG	CELL	OK	0.216387	102.919	8.89368	5.36187	0.01015	0.0200796	yes
BMgn010925	BMgn010925	BMgn010925	chr22:19630919-19645711	SG	CELL	OK	0.844949	46.6792	5.78777	8.33193	5e-05	0.000166596	yes
BMgn003763	BMgn003763	BMgn003763	chr4:19419918-19428439	SG	CELL	OK	0.754603	77.0473	6.67388	11.0656	5e-05	0.000166596	yes
BMgn012333	BMgn012333	BMgn012333	chr1:17275591-17284717	SG	CELL	OK	0.739381	86.5118	6.87043	10.6193	5e-05	0.000166596	yes
BMgn014009	BMgn014009	BMgn014009	chr28:4010579-4052315	SG	CELL	OK	0.181014	24.576	7.085	7.77046	0.00105	0.00271556	yes
BMgn005310	BMgn005310	BMgn005310	chr8:11879071-11890265	SG	CELL	OK	0.336559	64.1478	7.57439	6.94927	0.0032	0.00720608	yes
BMgn010939	BMgn010939	BMgn010939	chr22:20051305-20053698	SG	CELL	OK	0.419548	65.0318	7.27616	8.56807	0.00055	0.00150804	yes
BMgn005130	BMgn005130	BMgn005130	chr25:10905494-10921625	SG	CELL	OK	2.61363	162.564	5.95881	13.2577	5e-05	0.000166596	yes
BMgn008920	BMgn008920	BMgn008920	chr3:12216269-12235887	SG	CELL	OK	0.0652563	16.5756	7.98873	6.29995	0.01185	0.0229211	yes
BMgn009639	BMgn009639	BMgn009639	chr2:8135813-8156398	SG	CELL	OK	1.17636	66.2612	5.81576	9.96875	5e-05	0.000166596	yes
BMgn008319	BMgn008319	BMgn008319	chr18:11218668-11221227	SG	CELL	OK	0.617212	57.3639	6.53823	9.51478	5e-05	0.000166596	yes
BMgn012328	BMgn012328	BMgn012328	chr1:17058196-17063187	SG	CELL	OK	5.13538	313.378	5.93129	13.0482	5e-05	0.000166596	yes
BMgn008286	BMgn008286	BMgn008286	chr18:13348650-13369493	SG	CELL	OK	0	93.7459	inf	#NAME?	5e-05	0.000166596	yes
BMgn001183	BMgn001183	BMgn001183	chr13:10067295-10076715	SG	CELL	OK	3.88096	103.598	4.73844	12.2211	5e-05	0.000166596	yes
BMgn009442	BMgn009442	BMgn009442	chr14:3359874-3371710	SG	CELL	OK	0	19.9253	inf	#NAME?	5e-05	0.000166596	yes
BMgn014115	BMgn014115	BMgn014115	chr8:2299116-2312985	SG	CELL	OK	0.141384	37.894	8.0662	4.0948	0.01015	0.0200796	yes
BMgn006042	BMgn006042	BMgn006042	chr4:1146328-1159412	SG	CELL	OK	0.396752	53.5628	7.07685	9.72524	5e-05	0.000166596	yes
BMgn006936	BMgn006936	BMgn006936	chr10:11512028-11519442	SG	CELL	OK	6.58002	250.213	5.24892	12.5842	5e-05	0.000166596	yes
BMgn000452	BMgn000452	BMgn000452	chr22:6275297-6316113	SG	CELL	OK	1.55494	78.9297	5.66564	7.09071	5e-05	0.000166596	yes
BMgn003700	BMgn003700	BMgn003700	chr5:12336858-12353024	SG	CELL	OK	0.686402	38.0654	5.79328	10.863	5e-05	0.000166596	yes
BMgn013818	BMgn013818	BMgn013818	chr28:11934930-11939388	SG	CELL	OK	1.14566	78.0266	6.08971	9.38855	5e-05	0.000166596	yes
BMgn003697	BMgn003697	BMgn003697	chr5:12388199-12407392	SG	CELL	OK	6.16126	193.898	4.97593	11.7734	5e-05	0.000166596	yes
BMgn009498	BMgn009498	BMgn009498	chr14:2230220-2235119	SG	CELL	OK	0.214447	25.0274	6.86674	8.31272	5e-05	0.000166596	yes
BMgn001270	BMgn001270	BMgn001270	chr13:5364603-5372133	SG	CELL	OK	0.757271	56.7972	6.22887	7.34849	0.0002	0.000601078	yes
BMgn001979	BMgn001979	BMgn001979	chr19:2409400-2421887	SG	CELL	OK	0.183082	32.3555	7.46537	6.07322	0.0143	0.0270959	yes
BMgn006511	BMgn006511	BMgn006511	chr6:8679821-8688441	SG	CELL	OK	0.413403	53.5654	7.01761	8.60977	0.00015	0.000461494	yes
BMgn012973	BMgn012973	BMgn012973	chr16:5978177-6011465	SG	CELL	OK	1.04114	39.3933	5.24172	10.3716	5e-05	0.000166596	yes
BMgn002771	BMgn002771	BMgn002771	chr10:14770732-14779828	SG	CELL	OK	0	16.233	inf	#NAME?	5e-05	0.000166596	yes
BMgn012334	BMgn012334	BMgn012334	chr1:17291430-17299500	SG	CELL	OK	0	378.714	inf	#NAME?	5e-05	0.000166596	yes
BMgn008448	BMgn008448	BMgn008448	chr18:4507672-4565939	SG	CELL	OK	0.701459	36.75	5.71124	8.96952	5e-05	0.000166596	yes
BMgn010465	BMgn010465	BMgn010465	chr12:2153964-2196190	SG	CELL	OK	0.166105	13.3138	6.32468	5.7465	0.00385	0.00851005	yes
BMgn006545	BMgn006545	BMgn006545	chr10:6972692-6974553	SG	CELL	OK	0.861226	77.2478	6.48696	8.77815	5e-05	0.000166596	yes
BMgn004126	BMgn004126	BMgn004126	chr19:10020381-10022293	SG	CELL	OK	0.769275	72.3373	6.5551	6.64641	0.0011	0.00282559	yes
BMgn016697	BMgn016697	BMgn016697	chr20:9590729-9596972	SG	CELL	OK	10.9732	318.612	4.85974	12.2127	5e-05	0.000166596	yes
BMgn012042	BMgn012042	BMgn012042	chr11:17563179-17571777	SG	CELL	OK	1.17269	20.1142	4.10033	7.96363	5e-05	0.000166596	yes
BMgn008174	BMgn008174	BMgn008174	chr24:1035088-1039409	SG	CELL	OK	0.285318	36.6547	7.00529	6.46244	0.00755	0.0155226	yes
BMgn007011	BMgn007011	BMgn007011	chr17:12099034-12219399	SG	CELL	OK	2.29777	151.345	6.04146	13.8092	5e-05	0.000166596	yes
BMgn008034	BMgn008034	BMgn008034	chr9:81332-84381	SG	CELL	OK	4.48934	130.89	4.86571	9.24293	5e-05	0.000166596	yes
BMgn004974	BMgn004974	BMgn004974	chr25:7066213-7067659	SG	CELL	OK	6.71995	274.59	5.35268	8.04216	5e-05	0.000166596	yes
BMgn005047	BMgn005047	BMgn005047	chr25:9929083-9931202	SG	CELL	OK	0.542092	44.3468	6.35415	5.66858	0.00695	0.014411	yes
BMgn002988	BMgn002988	BMgn002988	chr4:13424693-13447805	SG	CELL	OK	2.4824	112.574	5.503	11.5125	5e-05	0.000166596	yes
BMgn006257	BMgn006257	BMgn006257	chr6:15827182-15829597	SG	CELL	OK	61.1054	132.011	1.11128	2.92865	5e-05	0.000166596	yes
BMgn015273	BMgn015273	BMgn015273	chr6:15315954-15407758	SG	CELL	OK	3.14615	61.0597	4.27856	6.0674	5e-05	0.000166596	yes
BMgn015580	BMgn015580	BMgn015580	chr10:1321164-1324240	SG	CELL	OK	0.548473	37.2069	6.08401	8.74903	5e-05	0.000166596	yes
BMgn003747	BMgn003747	BMgn003747	chr5:10303157-10309959	SG	CELL	OK	1.49779	52.388	5.12833	9.69448	5e-05	0.000166596	yes
BMgn006425	BMgn006425	BMgn006425	chr6:4621474-4625495	SG	CELL	OK	0	63.781	inf	#NAME?	5e-05	0.000166596	yes
BMgn005946	BMgn005946	BMgn005946	chr4:7363447-7383991	SG	CELL	OK	0.416626	19.1817	5.52483	7.00718	5e-05	0.000166596	yes
BMgn013959	BMgn013959	BMgn013959	chr28:626203-628839	SG	CELL	OK	1.1856	82.4213	6.11933	7.36065	0.00045	0.00125862	yes
BMgn010566	BMgn010566	BMgn010566	chr12:7697854-7719114	SG	CELL	OK	10.4398	200.126	4.26074	11.3064	5e-05	0.000166596	yes
BMgn010122	BMgn010122	BMgn010122	chr7:9078607-9086917	SG	CELL	OK	0.543474	28.6216	5.71875	5.96418	0.0011	0.00282559	yes
BMgn012268	BMgn012268	BMgn012268	chr1:16660234-16684922	SG	CELL	OK	0.646221	63.7358	6.62393	5.94123	0.0036	0.0079985	yes
BMgn006905	BMgn006905	BMgn006905	chr10:12818257-12821446	SG	CELL	OK	4.56	124.584	4.77194	10.5056	5e-05	0.000166596	yes
BMgn000910	BMgn000910	BMgn000910	chr13:7230126-7235757	SG	CELL	OK	1.44534	263.265	7.50897	16.4154	5e-05	0.000166596	yes
BMgn012675	BMgn012675	BMgn012675	chr22:2757070-2760790	SG	CELL	OK	3.11574	156.268	5.6483	8.21302	5e-05	0.000166596	yes
BMgn012734	BMgn012734	BMgn012734	chr22:474728-477219	SG	CELL	OK	1.40184	64.2373	5.51801	8.74091	5e-05	0.000166596	yes
BMgn011498	BMgn011498	BMgn011498	chr23:8850514-8869286	SG	CELL	OK	1.48899	71.2815	5.58112	7.61443	5e-05	0.000166596	yes
BMgn011902	BMgn011902	BMgn011902	chr11:5302237-5342472	SG	CELL	OK	2.47037	85.7386	5.11715	10.605	5e-05	0.000166596	yes
BMgn005858	BMgn005858	BMgn005858	chr12:19870717-19881299	SG	CELL	OK	0.291823	23.9341	6.35783	7.04383	0.0007	0.0018759	yes
BMgn006518	BMgn006518	BMgn006518	chr6:8996523-9014814	SG	CELL	OK	41.8279	442.073	3.40175	9.31847	5e-05	0.000166596	yes
BMgn002505	BMgn002505	BMgn002505	chr9:15386514-15388388	SG	CELL	OK	14.9839	221.199	3.88386	6.34771	5e-05	0.000166596	yes
BMgn015912	BMgn015912	BMgn015912	chr12:12941093-12946039	SG	CELL	OK	13.2428	235.432	4.15203	10.8761	5e-05	0.000166596	yes
BMgn003746	BMgn003746	BMgn003746	chr5:10323030-10324524	SG	CELL	OK	2.419	79.2619	5.03414	8.57111	5e-05	0.000166596	yes
BMgn010931	BMgn010931	BMgn010931	chr22:19943060-19948231	SG	CELL	OK	0.325277	24.7809	6.25142	7.26335	0.00035	0.00100412	yes
BMgn001234	BMgn001234	BMgn001234	chr13:7314122-7332800	SG	CELL	OK	5.61872	87.323	3.95805	10.4035	5e-05	0.000166596	yes
BMgn001381	BMgn001381	BMgn001381	chr2:10447723-10448956	SG	CELL	OK	1.83707	58.732	4.99866	8.04411	5e-05	0.000166596	yes
BMgn004701	BMgn004701	BMgn004701	chr22:16843945-16847262	SG	CELL	OK	2.45178	127.716	5.70297	8.26278	5e-05	0.000166596	yes
BMgn008467	BMgn008467	BMgn008467	chr18:5879023-5894509	SG	CELL	OK	1.82536	37.9964	4.37961	8.67096	5e-05	0.000166596	yes
BMgn007108	BMgn007108	BMgn007108	chr17:13491349-13501403	SG	CELL	OK	5.68577	71.0621	3.64365	9.28729	5e-05	0.000166596	yes
BMgn004655	BMgn004655	BMgn004655	chr11:23043310-23062939	SG	CELL	OK	4.20291	210.547	5.64661	14.6634	5e-05	0.000166596	yes
BMgn000409	BMgn000409	BMgn000409	chr22:8103719-8114803	SG	CELL	OK	1.91621	54.7919	4.83764	9.41484	5e-05	0.000166596	yes
BMgn012877	BMgn012877	BMgn012877	chr16:6787977-6792057	SG	CELL	OK	0	35.4263	inf	#NAME?	5e-05	0.000166596	yes
BMgn007876	BMgn007876	BMgn007876	chr15:5604468-5614781	SG	CELL	OK	3.28189	66.8426	4.34817	9.11338	5e-05	0.000166596	yes
BMgn013819	BMgn013819	BMgn013819	chr28:11921352-11930451	SG	CELL	OK	0.108176	20.8275	7.58896	3.81902	0.01015	0.0200796	yes
BMgn002159	BMgn002159	BMgn002159	chr15:19328581-19339515	SG	CELL	OK	0	43.7998	inf	#NAME?	5e-05	0.000166596	yes
BMgn004896	BMgn004896	BMgn004896	chr25:5752980-5759425	SG	CELL	OK	0.472695	21.8295	5.52922	7.43381	5e-05	0.000166596	yes
BMgn015826	BMgn015826	BMgn015826	chr11:23040016-23042412	SG	CELL	OK	23.0441	405.239	4.13631	11.2656	5e-05	0.000166596	yes
BMgn011306	BMgn011306	BMgn011306	chr23:15011360-15028698	SG	CELL	OK	5.28336	92.2299	4.12571	10.6822	5e-05	0.000166596	yes
BMgn006377	BMgn006377	BMgn006377	chr6:7912651-7920467	SG	CELL	OK	2.44962	98.3025	5.3266	9.37595	5e-05	0.000166596	yes
BMgn004973	BMgn004973	BMgn004973	chr25:7084172-7085752	SG	CELL	OK	0	124.58	inf	#NAME?	5e-05	0.000166596	yes
BMgn003506	BMgn003506	BMgn003506	chr5:13352936-13356484	SG	CELL	OK	3.82086	65.1881	4.09264	9.74321	5e-05	0.000166596	yes
BMgn013775	BMgn013775	BMgn013775	chr28:6617600-6649103	SG	CELL	OK	0.339849	18.303	5.75104	7.26696	0.0001	0.000318521	yes
BMgn009810	BMgn009810	BMgn009810	chr8:14575141-14593760	SG	CELL	OK	1.65735	31.0479	4.22755	8.01314	5e-05	0.000166596	yes
BMgn004605	BMgn004605	BMgn004605	chr27:8756984-8757757	SG	CELL	OK	19.1948	387.076	4.33383	10.2814	5e-05	0.000166596	yes
BMgn013545	BMgn013545	BMgn013545	chr5:59347-60062	SG	CELL	OK	5.94443	328.506	5.78824	10.0617	5e-05	0.000166596	yes
BMgn002711	BMgn002711	BMgn002711	chr5:4091189-4099314	SG	CELL	OK	9.83897	115.644	3.55503	7.66501	5e-05	0.000166596	yes
BMgn011386	BMgn011386	BMgn011386	chr23:19210015-19223326	SG	CELL	OK	3.23432	123.71	5.25736	11.5864	5e-05	0.000166596	yes
BMgn010377	BMgn010377	BMgn010377	chr12:8506043-8517420	SG	CELL	OK	0.505104	18.7457	5.21383	8.13378	5e-05	0.000166596	yes
BMgn004845	BMgn004845	BMgn004845	chr25:4456491-4492774	SG	CELL	OK	0.440869	14.0736	4.9965	9.53776	5e-05	0.000166596	yes
BMgn008338	BMgn008338	BMgn008338	chr18:8087923-8096294	SG	CELL	OK	1.37331	25.5579	4.21804	7.26148	5e-05	0.000166596	yes
BMgn014109	BMgn014109	BMgn014109	chr8:3199575-3206783	SG	CELL	OK	0.989834	36.8533	5.21846	8.21337	5e-05	0.000166596	yes
BMgn003527	BMgn003527	BMgn003527	chr5:14371906-14379223	SG	CELL	OK	1.5036	50.8864	5.08079	7.42162	5e-05	0.000166596	yes
BMgn004815	BMgn004815	BMgn004815	chr25:4015276-4022373	SG	CELL	OK	0	8.73751	inf	#NAME?	5e-05	0.000166596	yes
BMgn009777	BMgn009777	BMgn009777	chr2:7148601-7151706	SG	CELL	OK	0	14.5618	inf	#NAME?	5e-05	0.000166596	yes
BMgn003021	BMgn003021	BMgn003021	chr4:14460795-14517185	SG	CELL	OK	4.20272	66.1612	3.97659	7.09797	5e-05	0.000166596	yes
BMgn009032	BMgn009032	BMgn009032	chr3:7551178-7553548	SG	CELL	OK	2.62288	29.6686	3.49971	7.09622	5e-05	0.000166596	yes
BMgn004224	BMgn004224	BMgn004224	chr20:9626813-9636258	SG	CELL	OK	1.86593	33.4357	4.16342	6.76962	5e-05	0.000166596	yes
BMgn013995	BMgn013995	BMgn013995	chr28:3088563-3091794	SG	CELL	OK	1.3556	20.9495	3.94991	7.77815	5e-05	0.000166596	yes
BMgn010438	BMgn010438	BMgn010438	chr12:3321483-3325841	SG	CELL	OK	1.44331	44.7392	4.95409	7.2441	5e-05	0.000166596	yes
BMgn006590	BMgn006590	BMgn006590	chr10:4985822-5033483	SG	CELL	OK	9.52799	163.958	4.10501	10.3887	5e-05	0.000166596	yes
BMgn011525	BMgn011525	BMgn011525	chr23:9462524-9494388	SG	CELL	OK	3.83266	50.3251	3.71486	4.91849	5e-05	0.000166596	yes
BMgn000377	BMgn000377	BMgn000377	chr22:9529222-9542658	SG	CELL	OK	0.0570906	10.6843	7.54802	4.08944	0.0237	0.0419778	yes
BMgn002885	BMgn002885	BMgn002885	chr10:17666096-17674303	SG	CELL	OK	0	18.49	inf	#NAME?	5e-05	0.000166596	yes
BMgn015819	BMgn015819	BMgn015819	chr11:20178899-20181269	SG	CELL	OK	2.60952	9.87204	1.91956	1.53297	0.0285	0.0494355	yes
BMgn009881	BMgn009881	BMgn009881	chr8:16772353-16799660	SG	CELL	OK	1.42783	53.7451	5.23424	10.9316	5e-05	0.000166596	yes
BMgn003455	BMgn003455	BMgn003455	chr5:10495717-10499034	SG	CELL	OK	0	14.4676	inf	#NAME?	5e-05	0.000166596	yes
BMgn004972	BMgn004972	BMgn004972	chr25:7103019-7113224	SG	CELL	OK	0	58.6165	inf	#NAME?	5e-05	0.000166596	yes
BMgn003996	BMgn003996	BMgn003996	chr19:10197456-10199028	SG	CELL	OK	1.69265	48.4758	4.83991	7.98379	5e-05	0.000166596	yes
BMgn011904	BMgn011904	BMgn011904	chr11:5368462-5393251	SG	CELL	OK	2.09972	12.4565	2.56863	5.73425	5e-05	0.000166596	yes
BMgn004420	BMgn004420	BMgn004420	chr20:2546077-2557631	SG	CELL	OK	0.145321	17.7053	6.9288	3.73352	0.01015	0.0200796	yes
BMgn003495	BMgn003495	BMgn003495	chr5:12325111-12327614	SG	CELL	OK	0.59273	31.5175	5.73263	5.28379	0.0028	0.00642596	yes
BMgn008358	BMgn008358	BMgn008358	chr18:5988090-6012792	SG	CELL	OK	1.62439	29.4446	4.18004	9.02346	5e-05	0.000166596	yes
BMgn009101	BMgn009101	BMgn009101	chr3:14846920-14851772	SG	CELL	OK	14.4278	204.231	3.82328	9.77039	5e-05	0.000166596	yes
BMgn011008	BMgn011008	BMgn011008	chr23:8189390-8193960	SG	CELL	OK	6.75362	130.944	4.27714	5.08002	5e-05	0.000166596	yes
BMgn008036	BMgn008036	BMgn008036	chr9:64318-75212	SG	CELL	OK	2.17952	62.3801	4.839	7.80964	5e-05	0.000166596	yes
BMgn002015	BMgn002015	BMgn002015	chr1:3059655-3063860	SG	CELL	OK	21.5234	400.071	4.21628	8.86155	5e-05	0.000166596	yes
BMgn004378	BMgn004378	BMgn004378	chr20:4719564-4726523	SG	CELL	OK	0.593989	34.9824	5.88005	5.4425	0.00345	0.00770316	yes
BMgn005594	BMgn005594	BMgn005594	chr17:4340362-4354130	SG	CELL	OK	0.116995	6.43757	5.782	4.70642	0.0265	0.0462798	yes
BMgn014803	BMgn014803	BMgn014803	chr2:4947862-4950109	SG	CELL	OK	1.75506	14.2436	3.02072	4.13283	5e-05	0.000166596	yes
BMgn012351	BMgn012351	BMgn012351	chr1:18595780-18605855	SG	CELL	OK	0.443905	31.0471	6.12806	6.41424	0.0033	0.00741014	yes
BMgn013531	BMgn013531	BMgn013531	chr5:1430528-1491870	SG	CELL	OK	0.0705313	2.87427	5.34879	7.17397	5e-05	0.000166596	yes
BMgn011028	BMgn011028	BMgn011028	chr23:6144371-6150440	SG	CELL	OK	2.26107	32.9531	3.86534	7.9734	5e-05	0.000166596	yes
BMgn003385	BMgn003385	BMgn003385	chr15:13405470-13411519	SG	CELL	OK	0.651046	28.1904	5.4363	5.96086	0.00055	0.00150804	yes
BMgn007687	BMgn007687	BMgn007687	chr15:4768665-4772827	SG	CELL	OK	2.39514	37.5951	3.97236	8.12482	5e-05	0.000166596	yes
BMgn005108	BMgn005108	BMgn005108	chr25:11972339-12171174	SG	CELL	OK	2.11218	39.6488	4.23047	9.20339	5e-05	0.000166596	yes
BMgn002670	BMgn002670	BMgn002670	chr5:7022175-7024707	SG	CELL	OK	0	25.5889	inf	#NAME?	5e-05	0.000166596	yes
BMgn003356	BMgn003356	BMgn003356	chr15:13646885-13657112	SG	CELL	OK	8.49125	113.472	3.74021	4.44165	5e-05	0.000166596	yes
BMgn002620	BMgn002620	BMgn002620	chr5:6977094-6992622	SG	CELL	OK	41.9427	262.614	2.64645	6.90701	5e-05	0.000166596	yes
BMgn004458	BMgn004458	BMgn004458	chr20:3567346-3588470	SG	CELL	OK	0.185659	13.7475	6.21037	4.98859	0.0131	0.0250324	yes
BMgn013922	BMgn013922	BMgn013922	chr28:1041024-1055338	SG	CELL	OK	1.42012	27.6665	4.28405	8.68913	5e-05	0.000166596	yes
BMgn003777	BMgn003777	BMgn003777	chr4:18865575-18872341	SG	CELL	OK	1.9127	47.2959	4.62804	9.65332	5e-05	0.000166596	yes
BMgn006898	BMgn006898	BMgn006898	chr10:13768995-13792421	SG	CELL	OK	5.18129	73.8726	3.83365	9.61108	5e-05	0.000166596	yes
BMgn016511	BMgn016511	BMgn016511	chr18:9580210-9626006	SG	CELL	OK	2.54374	73.6471	4.8556	11.184	5e-05	0.000166596	yes
BMgn013745	BMgn013745	BMgn013745	chr28:8747144-8764018	SG	CELL	OK	0.529491	25.0345	5.56317	6.51818	0.00035	0.00100412	yes
BMgn008726	BMgn008726	BMgn008726	chr7:14942202-14958220	SG	CELL	OK	0.877185	15.9153	4.18139	7.762	5e-05	0.000166596	yes
BMgn011924	BMgn011924	BMgn011924	chr11:6323070-6329761	SG	CELL	OK	1.73895	39.266	4.49699	8.79301	5e-05	0.000166596	yes
BMgn009310	BMgn009310	BMgn009310	chr14:14818259-14820952	SG	CELL	OK	0.337502	36.6288	6.76193	6.72282	0.00215	0.00507053	yes
BMgn010030	BMgn010030	BMgn010030	chr7:1190162-1191140	SG	CELL	OK	23.4775	359.653	3.93726	8.4333	5e-05	0.000166596	yes
BMgn016484	BMgn016484	BMgn016484	chr18:7407560-7409376	SG	CELL	OK	3.33476	72.1649	4.43564	9.07185	5e-05	0.000166596	yes
BMgn004667	BMgn004667	BMgn004667	chr11:22916171-22920519	SG	CELL	OK	0.428816	20.9453	5.61012	5.21561	0.00555	0.0117866	yes
BMgn005129	BMgn005129	BMgn005129	chr25:10925710-10958698	SG	CELL	OK	3.86687	78.8938	4.35067	11.5351	5e-05	0.000166596	yes
BMgn000743	BMgn000743	BMgn000743	chr1:13374019-13400274	SG	CELL	OK	10.331	109.989	3.41231	8.96747	5e-05	0.000166596	yes
BMgn007032	BMgn007032	BMgn007032	chr17:11310948-11363019	SG	CELL	OK	9.27205	99.1386	3.41849	8.72502	5e-05	0.000166596	yes
BMgn015245	BMgn015245	BMgn015245	chr6:9014885-9016168	SG	CELL	OK	39.6073	275.23	2.7968	7.57127	5e-05	0.000166596	yes
BMgn002677	BMgn002677	BMgn002677	chr5:6419780-6424853	SG	CELL	OK	2.46609	93.4496	5.24389	6.20841	0.0001	0.000318521	yes
BMgn009700	BMgn009700	BMgn009700	chr2:4236733-4239718	SG	CELL	OK	0	70.7877	inf	#NAME?	5e-05	0.000166596	yes
BMgn009336	BMgn009336	BMgn009336	chr14:13028527-13030279	SG	CELL	OK	0	9.39893	inf	#NAME?	5e-05	0.000166596	yes
BMgn012688	BMgn012688	BMgn012688	chr22:4058981-4084265	SG	CELL	OK	6.56997	47.1503	2.84331	7.24105	5e-05	0.000166596	yes
BMgn000479	BMgn000479	BMgn000479	chr1:13506349-13512424	SG	CELL	OK	0	116.658	inf	#NAME?	5e-05	0.000166596	yes
BMgn015135	BMgn015135	BMgn015135	chr5:13255740-13257726	SG	CELL	OK	7.57583	124.785	4.0419	9.85819	5e-05	0.000166596	yes
BMgn001817	BMgn001817	BMgn001817	chr11:3385207-3394722	SG	CELL	OK	7.56234	40.4416	2.41894	5.77928	5e-05	0.000166596	yes
BMgn012773	BMgn012773	BMgn012773	chr16:911566-912982	SG	CELL	OK	1.67378	45.6248	4.76863	7.8407	5e-05	0.000166596	yes
BMgn005042	BMgn005042	BMgn005042	chr25:9830103-9840110	SG	CELL	OK	2.01589	55.7006	4.78821	8.39826	5e-05	0.000166596	yes
BMgn000444	BMgn000444	BMgn000444	chr22:6685964-6699175	SG	CELL	OK	35.5665	341.114	3.26166	9.14307	5e-05	0.000166596	yes
BMgn003036	BMgn003036	BMgn003036	chr4:15291834-15295410	SG	CELL	OK	0	10.8879	inf	#NAME?	5e-05	0.000166596	yes
BMgn011219	BMgn011219	BMgn011219	chr23:18841174-18847132	SG	CELL	OK	5.03113	80.512	4.00025	9.7174	5e-05	0.000166596	yes
BMgn004837	BMgn004837	BMgn004837	chr25:5216199-5225916	SG	CELL	OK	3.29022	35.8086	3.44405	3.53721	0.00045	0.00125862	yes
BMgn010404	BMgn010404	BMgn010404	chr12:6456329-6468505	SG	CELL	OK	1.0164	24.0747	4.56599	6.98762	5e-05	0.000166596	yes
BMgn005102	BMgn005102	BMgn005102	chr25:12464297-12481207	SG	CELL	OK	1.96308	18.5685	3.24167	7.35737	5e-05	0.000166596	yes
BMgn011063	BMgn011063	BMgn011063	chr23:4206308-4216146	SG	CELL	OK	0.571247	8.47305	3.89069	5.35718	5e-05	0.000166596	yes
BMgn014642	BMgn014642	BMgn014642	chr1:3041208-3048795	SG	CELL	OK	23.7394	249.334	3.39272	9.26721	5e-05	0.000166596	yes
BMgn000680	BMgn000680	BMgn000680	chr1:9831889-9836108	SG	CELL	OK	0.533889	15.7105	4.87904	6.49951	5e-05	0.000166596	yes
BMgn001169	BMgn001169	BMgn001169	chr13:10535433-10539558	SG	CELL	OK	3.67632	60.6772	4.04482	9.45419	5e-05	0.000166596	yes
BMgn006027	BMgn006027	BMgn006027	chr4:1770245-1773936	SG	CELL	OK	0.291293	9.8827	5.08436	5.76726	0.00105	0.00271556	yes
BMgn015057	BMgn015057	BMgn015057	chr4:19649161-19650141	SG	CELL	OK	14.977	201.503	3.74998	9.12266	5e-05	0.000166596	yes
BMgn011385	BMgn011385	BMgn011385	chr23:19189608-19191439	SG	CELL	OK	0.440585	17.0649	5.27547	4.70528	0.00155	0.003816	yes
BMgn017269	BMgn017269	BMgn017269	chr27:2982853-2983225	SG	CELL	OK	19.9842	501.502	4.64932	9.02186	5e-05	0.000166596	yes
BMgn001177	BMgn001177	BMgn001177	chr13:10239954-10247279	SG	CELL	OK	0.596834	15.5521	4.70363	5.8028	5e-05	0.000166596	yes
BMgn011198	BMgn011198	BMgn011198	chr23:19461551-19482011	SG	CELL	OK	0.142443	4.15905	4.86779	4.52427	0.00405	0.0089023	yes
BMgn006892	BMgn006892	BMgn006892	chr10:14083697-14100449	SG	CELL	OK	3.05058	24.9452	3.03161	5.19206	5e-05	0.000166596	yes
BMgn017153	BMgn017153	BMgn017153	chr25:7504268-7511769	SG	CELL	OK	25.4484	152.558	2.58371	5.50801	5e-05	0.000166596	yes
BMgn011193	BMgn011193	BMgn011193	chr23:19595890-19629076	SG	CELL	OK	1.22045	18.0588	3.88722	6.9	5e-05	0.000166596	yes
BMgn004439	BMgn004439	BMgn004439	chr20:2585391-2606794	SG	CELL	OK	10.8802	113.772	3.38636	9.03424	5e-05	0.000166596	yes
BMgn008320	BMgn008320	BMgn008320	chr18:11168668-11175522	SG	CELL	OK	0	6.51666	inf	#NAME?	5e-05	0.000166596	yes
BMgn006926	BMgn006926	BMgn006926	chr10:11108575-11118080	SG	CELL	OK	0	8.21355	inf	#NAME?	5e-05	0.000166596	yes
BMgn005083	BMgn005083	BMgn005083	chr25:11922382-11924857	SG	CELL	OK	0.347839	8.14159	4.54882	5.49262	0.00025	0.000737317	yes
BMgn005727	BMgn005727	BMgn005727	chr27:7670225-7673413	SG	CELL	OK	0	15.1659	inf	#NAME?	5e-05	0.000166596	yes
BMgn012694	BMgn012694	BMgn012694	chr22:3600661-3628810	SG	CELL	OK	9.68563	76.2285	2.97641	8.00933	5e-05	0.000166596	yes
BMgn003990	BMgn003990	BMgn003990	chr19:10346242-10419225	SG	CELL	OK	0.657835	12.3641	4.23229	6.63384	5e-05	0.000166596	yes
BMgn012678	BMgn012678	BMgn012678	chr22:3103432-3230330	SG	CELL	OK	5.18341	65.7327	3.66464	5.0604	5e-05	0.000166596	yes
BMgn004446	BMgn004446	BMgn004446	chr20:3012387-3038563	SG	CELL	OK	1.63624	20.1517	3.62245	8.14494	5e-05	0.000166596	yes
BMgn011861	BMgn011861	BMgn011861	chr11:9363942-9371699	SG	CELL	OK	1.74941	22.9942	3.71633	7.55925	5e-05	0.000166596	yes
BMgn011436	BMgn011436	BMgn011436	chr23:13165921-13189514	SG	CELL	OK	0	5.46081	inf	#NAME?	5e-05	0.000166596	yes
BMgn001026	BMgn001026	BMgn001026	chr13:13303233-13320199	SG	CELL	OK	0.228734	15.2738	6.06125	5.40411	0.009	0.0181224	yes
BMgn004541	BMgn004541	BMgn004541	chr27:8762246-8763017	SG	CELL	OK	0.624655	93.5081	7.22589	5.71805	0.0117	0.0227051	yes
BMgn001211	BMgn001211	BMgn001211	chr13:8436212-8443042	SG	CELL	OK	7.71533	136.36	4.14355	8.6697	5e-05	0.000166596	yes
BMgn000934	BMgn000934	BMgn000934	chr13:8195296-8229645	SG	CELL	OK	0	6.67123	inf	#NAME?	5e-05	0.000166596	yes
BMgn007769	BMgn007769	BMgn007769	chr15:9812337-9871439	SG	CELL	OK	6.4367	41.665	2.69444	6.94106	5e-05	0.000166596	yes
BMgn005447	BMgn005447	BMgn005447	chr8:9322977-9331511	SG	CELL	OK	0.345956	10.7852	4.96233	5.50679	0.00145	0.00359785	yes
BMgn010521	BMgn010521	BMgn010521	chr12:3156868-3167873	SG	CELL	OK	0	10.1999	inf	#NAME?	5e-05	0.000166596	yes
BMgn010912	BMgn010912	BMgn010912	chr22:18574652-18578908	SG	CELL	OK	3.05037	37.7817	3.63063	7.38993	5e-05	0.000166596	yes
BMgn007330	BMgn007330	BMgn007330	chr3:2560914-2565867	SG	CELL	OK	3.06619	49.935	4.02553	7.05146	5e-05	0.000166596	yes
BMgn001266	BMgn001266	BMgn001266	chr13:5549607-5550249	SG	CELL	OK	2.44261	123.372	5.65845	7.77024	5e-05	0.000166596	yes
BMgn014888	BMgn014888	BMgn014888	chr3:9272120-9273894	SG	CELL	OK	0	11.6491	inf	#NAME?	5e-05	0.000166596	yes
BMgn004903	BMgn004903	BMgn004903	chr25:6237065-6239371	SG	CELL	OK	2.60949	41.9226	4.00589	7.38853	5e-05	0.000166596	yes
BMgn007075	BMgn007075	BMgn007075	chr17:11531338-11539943	SG	CELL	OK	0.196738	11.6266	5.88501	5.02943	0.0117	0.0227051	yes
BMgn002773	BMgn002773	BMgn002773	chr10:14863335-14883409	SG	CELL	OK	21.0647	100.334	2.25191	5.87514	5e-05	0.000166596	yes
BMgn000189	BMgn000189	BMgn000189	chr19:15165067-15175530	SG	CELL	OK	4.43979	59.4625	3.74342	8.80402	5e-05	0.000166596	yes
BMgn008271	BMgn008271	BMgn008271	chr18:846738-861545	SG	CELL	OK	0	6.13903	inf	#NAME?	5e-05	0.000166596	yes
BMgn009377	BMgn009377	BMgn009377	chr14:14270774-14272310	SG	CELL	OK	1.5727	24.7214	3.97444	6.82119	5e-05	0.000166596	yes
BMgn014962	BMgn014962	BMgn014962	chr4:5888930-5897060	SG	CELL	OK	0.622552	26.3715	5.40464	6.90274	5e-05	0.000166596	yes
BMgn006968	BMgn006968	BMgn006968	chr10:13922152-13937191	SG	CELL	OK	1.1388	18.4339	4.01677	6.13154	5e-05	0.000166596	yes
BMgn009677	BMgn009677	BMgn009677	chr2:5513231-5543127	SG	CELL	OK	0.124206	3.8956	4.97104	3.81174	0.01185	0.0229211	yes
BMgn002322	BMgn002322	BMgn002322	chr26:7780017-7798026	SG	CELL	OK	2.37041	19.7008	3.05505	6.35993	5e-05	0.000166596	yes
BMgn006307	BMgn006307	BMgn006307	chr6:14478344-14494391	SG	CELL	OK	1.38023	8.12528	2.5575	4.24623	5e-05	0.000166596	yes
BMgn001865	BMgn001865	BMgn001865	chr19:3684102-3689578	SG	CELL	OK	5.99588	63.352	3.40135	6.77278	5e-05	0.000166596	yes
BMgn006555	BMgn006555	BMgn006555	chr10:6600623-6624320	SG	CELL	OK	0.543435	7.49119	3.78502	6.22751	5e-05	0.000166596	yes
BMgn016996	BMgn016996	BMgn016996	chr23:18840096-18840980	SG	CELL	OK	3.80336	68.9785	4.1808	7.04701	5e-05	0.000166596	yes
BMgn000703	BMgn000703	BMgn000703	chr1:10919947-10932420	SG	CELL	OK	25.9763	283.267	3.4469	9.23742	5e-05	0.000166596	yes
BMgn005483	BMgn005483	BMgn005483	chr8:11495586-11508038	SG	CELL	OK	1.30784	15.4033	3.55798	6.89535	5e-05	0.000166596	yes
BMgn006947	BMgn006947	BMgn006947	chr10:12075210-12077328	SG	CELL	OK	1.38424	19.6858	3.82999	6.6421	5e-05	0.000166596	yes
BMgn013492	BMgn013492	BMgn013492	chr5:1970018-1974250	SG	CELL	OK	0.298145	15.8575	5.73301	5.86652	0.00065	0.00175033	yes
BMgn006801	BMgn006801	BMgn006801	chr10:10290876-10312955	SG	CELL	OK	0.536267	8.6791	4.01652	6.64299	5e-05	0.000166596	yes
BMgn010195	BMgn010195	BMgn010195	chr7:6075870-6111563	SG	CELL	OK	0.133353	8.02718	5.91158	4.52679	0.01215	0.0234201	yes
BMgn013774	BMgn013774	BMgn013774	chr28:6503453-6512322	SG	CELL	OK	2.26107	39.6635	4.13273	6.47094	5e-05	0.000166596	yes
BMgn007761	BMgn007761	BMgn007761	chr15:9672181-9673660	SG	CELL	OK	0	19.4823	inf	#NAME?	5e-05	0.000166596	yes
BMgn000469	BMgn000469	BMgn000469	chr22:5282966-5303369	SG	CELL	OK	21.0815	105.277	2.32014	3.73463	5e-05	0.000166596	yes
BMgn006097	BMgn006097	BMgn006097	chr4:733118-746198	SG	CELL	OK	0.0620398	4.64665	6.22686	3.04272	0.01015	0.0200796	yes
BMgn007438	BMgn007438	BMgn007438	chr3:2505895-2515069	SG	CELL	OK	0.324779	6.31224	4.28062	3.84182	0.0028	0.00642596	yes
BMgn000696	BMgn000696	BMgn000696	chr1:10471222-10483360	SG	CELL	OK	4.97433	55.6049	3.48264	7.56722	5e-05	0.000166596	yes
BMgn004938	BMgn004938	BMgn004938	chr25:7001344-7002859	SG	CELL	OK	1.60875	33.7886	4.39252	6.87789	5e-05	0.000166596	yes
BMgn003830	BMgn003830	BMgn003830	chr24:15112865-15126825	SG	CELL	OK	1.15737	10.2831	3.15135	6.71011	5e-05	0.000166596	yes
BMgn005038	BMgn005038	BMgn005038	chr25:9783474-9786899	SG	CELL	OK	3.46057	35.9625	3.37741	7.02898	5e-05	0.000166596	yes
BMgn015782	BMgn015782	BMgn015782	chr11:11897205-11897981	SG	CELL	OK	5.24937	81.7897	3.9617	6.93304	5e-05	0.000166596	yes
BMgn010655	BMgn010655	BMgn010655	chr12:11199166-11206193	SG	CELL	OK	10.7773	77.4647	2.84554	7.17835	5e-05	0.000166596	yes
BMgn011199	BMgn011199	BMgn011199	chr23:19454081-19455095	SG	CELL	OK	0	16.1971	inf	#NAME?	5e-05	0.000166596	yes
BMgn000396	BMgn000396	BMgn000396	chr22:8706248-8721634	SG	CELL	OK	3.24203	38.1566	3.55696	7.56952	5e-05	0.000166596	yes
BMgn005300	BMgn005300	BMgn005300	chr8:12583795-12601451	SG	CELL	OK	6.49951	44.3849	2.77167	6.28145	5e-05	0.000166596	yes
BMgn000838	BMgn000838	BMgn000838	chr13:1818341-1830818	SG	CELL	OK	0	12.3688	inf	#NAME?	5e-05	0.000166596	yes
BMgn005143	BMgn005143	BMgn005143	chr25:10141410-10154896	SG	CELL	OK	0.378753	15.2434	5.33078	5.33787	0.0014	0.00349208	yes
BMgn010279	BMgn010279	BMgn010279	chr7:10487798-10616664	SG	CELL	OK	0.975414	11.9165	3.6108	3.60963	0.00055	0.00150804	yes
BMgn009802	BMgn009802	BMgn009802	chr2:8086687-8088744	SG	CELL	OK	10.8225	127.671	3.56031	8.14163	5e-05	0.000166596	yes
BMgn012609	BMgn012609	BMgn012609	chr19:711975-713468	SG	CELL	OK	0.287133	11.8009	5.36104	4.15116	0.01185	0.0229211	yes
BMgn015101	BMgn015101	BMgn015101	chr5:8327385-8331043	SG	CELL	OK	1.46831	17.9653	3.61298	6.0336	5e-05	0.000166596	yes
BMgn010235	BMgn010235	BMgn010235	chr7:8038707-8053584	SG	CELL	OK	0.303587	11.2475	5.21135	6.56965	0.0001	0.000318521	yes
BMgn008388	BMgn008388	BMgn008388	chr18:3285091-3286696	SG	CELL	OK	0	6.41241	inf	#NAME?	5e-05	0.000166596	yes
BMgn006256	BMgn006256	BMgn006256	chr6:15869451-15869946	SG	CELL	OK	20.0774	413.751	4.36512	8.4888	5e-05	0.000166596	yes
BMgn006699	BMgn006699	BMgn006699	chr10:2461089-2472734	SG	CELL	OK	1.49027	25.2258	4.08125	6.17244	5e-05	0.000166596	yes
BMgn008337	BMgn008337	BMgn008337	chr18:8147189-8176731	SG	CELL	OK	17.15	148.887	3.11794	8.16029	5e-05	0.000166596	yes
BMgn006136	BMgn006136	BMgn006136	chr4:3640724-3675102	SG	CELL	OK	23.7925	263.584	3.46968	9.20164	5e-05	0.000166596	yes
BMgn004294	BMgn004294	BMgn004294	chr20:7300055-7302665	SG	CELL	OK	0	80.114	inf	#NAME?	5e-05	0.000166596	yes
BMgn010090	BMgn010090	BMgn010090	chr7:3750015-3856308	SG	CELL	OK	0.801812	13.559	4.07985	6.96756	5e-05	0.000166596	yes
BMgn001904	BMgn001904	BMgn001904	chr19:5798195-5809856	SG	CELL	OK	0.34605	6.93738	4.32534	3.16696	0.01995	0.0362088	yes
BMgn003968	BMgn003968	BMgn003968	chr19:11092367-11105388	SG	CELL	OK	0.419944	12.961	4.94784	3.99287	0.0117	0.0227051	yes
BMgn008605	BMgn008605	BMgn008605	chr7:13086615-13089691	SG	CELL	OK	3.66398	30.8158	3.07219	6.17943	5e-05	0.000166596	yes
BMgn016541	BMgn016541	BMgn016541	chr18:14076472-14078851	SG	CELL	OK	2.9786	13.9021	2.2226	4.23296	5e-05	0.000166596	yes
BMgn016515	BMgn016515	BMgn016515	chr18:10348681-10349602	SG	CELL	OK	42.2336	441.87	3.38716	8.76142	5e-05	0.000166596	yes
BMgn004360	BMgn004360	BMgn004360	chr20:5629662-5631643	SG	CELL	OK	0.656944	18.5277	4.81777	3.75168	0.0117	0.0227051	yes
BMgn009688	BMgn009688	BMgn009688	chr2:4911148-4926654	SG	CELL	OK	0.46666	10.6378	4.51068	5.31219	0.00015	0.000461494	yes
BMgn003117	BMgn003117	BMgn003117	chr4:15534260-15544707	SG	CELL	OK	1.70692	26.7474	3.96994	7.87961	5e-05	0.000166596	yes
BMgn007877	BMgn007877	BMgn007877	chr15:5589314-5593793	SG	CELL	OK	11.2029	113.244	3.3375	8.01948	5e-05	0.000166596	yes
BMgn003741	BMgn003741	BMgn003741	chr5:10654178-10658747	SG	CELL	OK	0.126415	7.60238	5.91021	3.44179	0.01015	0.0200796	yes
BMgn000974	BMgn000974	BMgn000974	chr13:10295718-10300042	SG	CELL	OK	3.44919	100.005	4.85768	6.42256	5e-05	0.000166596	yes
BMgn008218	BMgn008218	BMgn008218	chr18:14103382-14184027	SG	CELL	OK	0.300585	3.13509	3.38266	4.76975	5e-05	0.000166596	yes
BMgn013411	BMgn013411	BMgn013411	chr27:2772916-2773564	SG	CELL	OK	3.45566	36.13	3.38616	4.5665	5e-05	0.000166596	yes
BMgn000446	BMgn000446	BMgn000446	chr22:6654706-6665219	SG	CELL	OK	19.4562	175.267	3.17125	4.94568	5e-05	0.000166596	yes
BMgn015087	BMgn015087	BMgn015087	chr5:7050230-7060406	SG	CELL	OK	0	16.7405	inf	#NAME?	5e-05	0.000166596	yes
BMgn007485	BMgn007485	BMgn007485	chr3:3998226-4005215	SG	CELL	OK	6.71632	60.8091	3.17854	8.06517	5e-05	0.000166596	yes
BMgn013612	BMgn013612	BMgn013612	chr6:2916581-2930190	SG	CELL	OK	18.2586	147.779	3.01679	7.78577	5e-05	0.000166596	yes
BMgn004382	BMgn004382	BMgn004382	chr20:4260935-4281554	SG	CELL	OK	0.944592	11.3758	3.59014	6.09756	5e-05	0.000166596	yes
BMgn006098	BMgn006098	BMgn006098	chr4:772138-786323	SG	CELL	OK	0	2.46698	inf	#NAME?	5e-05	0.000166596	yes
BMgn007397	BMgn007397	BMgn007397	chr3:780050-781377	SG	CELL	OK	7.50775	112.852	3.90991	7.74256	5e-05	0.000166596	yes
BMgn011934	BMgn011934	BMgn011934	chr11:6688420-6738530	SG	CELL	OK	1.20271	56.0788	5.5431	10.5761	5e-05	0.000166596	yes
BMgn001896	BMgn001896	BMgn001896	chr19:5172908-5199231	SG	CELL	OK	0.193606	3.55173	4.19733	4.54808	0.00015	0.000461494	yes
BMgn002365	BMgn002365	BMgn002365	chr21:5233360-5245068	SG	CELL	OK	2.01728	14.3385	2.8294	6.24814	5e-05	0.000166596	yes
BMgn014116	BMgn014116	BMgn014116	chr8:2263871-2281863	SG	CELL	OK	0	3.78863	inf	#NAME?	5e-05	0.000166596	yes
BMgn011843	BMgn011843	BMgn011843	chr11:10601398-10608810	SG	CELL	OK	1.637	19.0731	3.54241	3.98734	0.00035	0.00100412	yes
BMgn014631	BMgn014631	BMgn014631	chr1:1424455-1427802	SG	CELL	OK	6.17808	28.4498	2.20319	5.18419	5e-05	0.000166596	yes
BMgn007903	BMgn007903	BMgn007903	chr15:4107950-4109357	SG	CELL	OK	2.69772	35.7408	3.72776	6.42968	5e-05	0.000166596	yes
BMgn004438	BMgn004438	BMgn004438	chr20:2559482-2577242	SG	CELL	OK	12.7286	110.806	3.12189	8.12081	5e-05	0.000166596	yes
BMgn013606	BMgn013606	BMgn013606	chr6:3138242-3180914	SG	CELL	OK	0	3.64314	inf	#NAME?	5e-05	0.000166596	yes
BMgn012014	BMgn012014	BMgn012014	chr11:15500523-15504147	SG	CELL	OK	0	8.46274	inf	#NAME?	5e-05	0.000166596	yes
BMgn011042	BMgn011042	BMgn011042	chr23:4729612-4735270	SG	CELL	OK	5.80177	51.4702	3.14917	7.56394	5e-05	0.000166596	yes
BMgn004336	BMgn004336	BMgn004336	chr20:7637333-7639372	SG	CELL	OK	16.6229	123.083	2.88839	6.90362	5e-05	0.000166596	yes
BMgn014847	BMgn014847	BMgn014847	chr3:781618-782374	SG	CELL	OK	26.3896	230.805	3.12863	7.70423	5e-05	0.000166596	yes
BMgn006335	BMgn006335	BMgn006335	chr6:15719310-15720792	SG	CELL	OK	0.142818	10.3673	6.18172	3.04808	0.01015	0.0200796	yes
BMgn009348	BMgn009348	BMgn009348	chr14:12316448-12323449	SG	CELL	OK	4.69122	33.7595	2.84726	4.13675	0.0001	0.000318521	yes
BMgn000749	BMgn000749	BMgn000749	chr1:13470835-13490608	SG	CELL	OK	0	5.6715	inf	#NAME?	5e-05	0.000166596	yes
BMgn004358	BMgn004358	BMgn004358	chr20:5641603-5659596	SG	CELL	OK	2.30166	47.0996	4.35497	8.47072	5e-05	0.000166596	yes
BMgn000242	BMgn000242	BMgn000242	chr22:6317337-6337421	SG	CELL	OK	1.14408	14.2857	3.64232	6.38739	5e-05	0.000166596	yes
BMgn009770	BMgn009770	BMgn009770	chr2:6614820-6704382	SG	CELL	OK	17.4032	81.0285	2.21907	5.95828	5e-05	0.000166596	yes
BMgn015610	BMgn015610	BMgn015610	chr10:4982614-4983586	SG	CELL	OK	6.17025	71.4184	3.5329	6.85913	5e-05	0.000166596	yes
BMgn011351	BMgn011351	BMgn011351	chr23:17297649-17305825	SG	CELL	OK	3.60204	43.9157	3.60785	8.02718	5e-05	0.000166596	yes
BMgn006682	BMgn006682	BMgn006682	chr10:1509422-1549132	SG	CELL	OK	1.41417	16.6336	3.55607	6.69583	5e-05	0.000166596	yes
BMgn009804	BMgn009804	BMgn009804	chr2:8192345-8199901	SG	CELL	OK	0	10.392	inf	#NAME?	5e-05	0.000166596	yes
BMgn001397	BMgn001397	BMgn001397	chr21:13341855-13344527	SG	CELL	OK	0	14.2085	inf	#NAME?	5e-05	0.000166596	yes
BMgn005871	BMgn005871	BMgn005871	chr12:20496746-20497438	SG	CELL	OK	158.577	1175.04	2.88945	8.03847	5e-05	0.000166596	yes
BMgn017085	BMgn017085	BMgn017085	chr24:15804721-15812691	SG	CELL	OK	0	27.0717	inf	#NAME?	5e-05	0.000166596	yes
BMgn004756	BMgn004756	BMgn004756	chr25:16466580-16469977	SG	CELL	OK	0.181235	15.4068	6.40956	3.24457	0.01015	0.0200796	yes
BMgn001688	BMgn001688	BMgn001688	chr11:708341-711593	SG	CELL	OK	0	13.9646	inf	#NAME?	5e-05	0.000166596	yes
BMgn005072	BMgn005072	BMgn005072	chr25:10993085-10994496	SG	CELL	OK	7.00876	50.2239	2.84114	5.07271	5e-05	0.000166596	yes
BMgn006694	BMgn006694	BMgn006694	chr10:2381994-2392515	SG	CELL	OK	4.83187	60.015	3.63467	8.65663	5e-05	0.000166596	yes
BMgn006543	BMgn006543	BMgn006543	chr10:7092435-7092849	SG	CELL	OK	33.3712	363.505	3.4453	7.658	5e-05	0.000166596	yes
BMgn000201	BMgn000201	BMgn000201	chr19:15208886-15209757	SG	CELL	OK	209.981	1499.78	2.83642	7.80418	5e-05	0.000166596	yes
BMgn000971	BMgn000971	BMgn000971	chr13:10249050-10252206	SG	CELL	OK	183.53	921.753	2.32837	6.26331	5e-05	0.000166596	yes
BMgn010842	BMgn010842	BMgn010842	chr26:4280812-4285812	SG	CELL	OK	0.704777	17.096	4.60035	5.28385	0.0002	0.000601078	yes
BMgn000979	BMgn000979	BMgn000979	chr13:10722670-10734655	SG	CELL	OK	9.72098	67.3727	2.79299	6.99338	5e-05	0.000166596	yes
BMgn009567	BMgn009567	BMgn009567	chr24:12494839-12513721	SG	CELL	OK	0.233509	4.58719	4.29606	3.34632	0.0125	0.0240264	yes
BMgn015014	BMgn015014	BMgn015014	chr4:13075056-13115301	SG	CELL	OK	13.0257	137.957	3.40478	8.31421	5e-05	0.000166596	yes
BMgn012010	BMgn012010	BMgn012010	chr11:21668273-21675314	SG	CELL	OK	11.845	74.4918	2.6528	5.1439	5e-05	0.000166596	yes
BMgn003946	BMgn003946	BMgn003946	chr17:17428872-17430282	SG	CELL	OK	2.18593	34.7387	3.99023	6.63655	5e-05	0.000166596	yes
BMgn012081	BMgn012081	BMgn012081	chr11:20258103-20262535	SG	CELL	OK	9.87796	54.8838	2.4741	5.91878	5e-05	0.000166596	yes
BMgn014858	BMgn014858	BMgn014858	chr3:2519893-2530315	SG	CELL	OK	3.86649	28.1539	2.86424	6.36655	5e-05	0.000166596	yes
BMgn009691	BMgn009691	BMgn009691	chr2:4728473-4744702	SG	CELL	OK	0	3.70143	inf	#NAME?	5e-05	0.000166596	yes
BMgn007025	BMgn007025	BMgn007025	chr17:11551468-11556300	SG	CELL	OK	6.64677	62.8194	3.24049	6.36445	5e-05	0.000166596	yes
BMgn009035	BMgn009035	BMgn009035	chr3:7265347-7314627	SG	CELL	OK	1.85191	10.4418	2.49528	4.72367	5e-05	0.000166596	yes
BMgn011669	BMgn011669	BMgn011669	chr11:11881817-11891164	SG	CELL	OK	4.75092	59.5084	3.64682	6.19206	5e-05	0.000166596	yes
BMgn010944	BMgn010944	BMgn010944	chr22:19803266-19808846	SG	CELL	OK	43.6886	229.546	2.39346	6.5238	5e-05	0.000166596	yes
BMgn011698	BMgn011698	BMgn011698	chr11:12735838-12738814	SG	CELL	OK	0	15.597	inf	#NAME?	5e-05	0.000166596	yes
BMgn009661	BMgn009661	BMgn009661	chr2:6900439-6964922	SG	CELL	OK	6.53772	38.3709	2.55315	6.12595	5e-05	0.000166596	yes
BMgn002498	BMgn002498	BMgn002498	chr9:14613395-14614134	SG	CELL	OK	0.817777	74.6362	6.51202	3.88401	0.01015	0.0200796	yes
BMgn004931	BMgn004931	BMgn004931	chr25:6838314-6843824	SG	CELL	OK	8.23063	59.3876	2.85109	6.50791	5e-05	0.000166596	yes
BMgn014683	BMgn014683	BMgn014683	chr1:10486749-10489807	SG	CELL	OK	5.35	42.3263	2.98394	7.1382	5e-05	0.000166596	yes
BMgn007078	BMgn007078	BMgn007078	chr17:11646826-11656464	SG	CELL	OK	7.50532	62.7767	3.06424	7.09904	5e-05	0.000166596	yes
BMgn012194	BMgn012194	BMgn012194	chr24:17459857-17461972	SG	CELL	OK	8.24532	33.5714	2.02558	4.85079	5e-05	0.000166596	yes
BMgn007497	BMgn007497	BMgn007497	chr15:10936273-10953301	SG	CELL	OK	3.93263	38.8011	3.30253	7.80494	5e-05	0.000166596	yes
BMgn011786	BMgn011786	BMgn011786	chr11:12567529-12574067	SG	CELL	OK	9.11148	64.7417	2.82894	6.57876	5e-05	0.000166596	yes
BMgn016238	BMgn016238	BMgn016238	chr15:13312200-13329115	SG	CELL	OK	0	3.91162	inf	#NAME?	5e-05	0.000166596	yes
BMgn011637	BMgn011637	BMgn011637	chr11:10486889-10536450	SG	CELL	OK	4.22429	33.8192	3.00106	6.13544	5e-05	0.000166596	yes
BMgn000447	BMgn000447	BMgn000447	chr22:6635767-6650194	SG	CELL	OK	9.60962	55.0965	2.51941	6.53975	5e-05	0.000166596	yes
BMgn002655	BMgn002655	BMgn002655	chr5:8481488-8482883	SG	CELL	OK	4.57529	36.4721	2.99486	6.07791	5e-05	0.000166596	yes
BMgn011342	BMgn011342	BMgn011342	chr23:17009572-17020988	SG	CELL	OK	58.6205	503.061	3.10126	8.35646	5e-05	0.000166596	yes
BMgn012164	BMgn012164	BMgn012164	chr24:17910746-17913049	SG	CELL	OK	3.91081	44.8129	3.51837	4.11111	0.0008	0.00211873	yes
BMgn013422	BMgn013422	BMgn013422	chr27:4522074-4524595	SG	CELL	OK	1.08377	25.6573	4.56524	4.04231	0.004	0.00880465	yes
BMgn011344	BMgn011344	BMgn011344	chr23:17064122-17070869	SG	CELL	OK	25.5028	207.144	3.02191	7.82377	5e-05	0.000166596	yes
BMgn011813	BMgn011813	BMgn011813	chr11:11615715-11624143	SG	CELL	OK	5.39543	27.9714	2.37414	5.7926	5e-05	0.000166596	yes
BMgn011395	BMgn011395	BMgn011395	chr23:19894697-19933389	SG	CELL	OK	0.089355	2.23994	4.64777	4.02255	0.00755	0.0155226	yes
BMgn000241	BMgn000241	BMgn000241	chr22:6275297-6316113	SG	CELL	OK	1.95752	12.0996	2.62786	3.82471	5e-05	0.000166596	yes
BMgn004955	BMgn004955	BMgn004955	chr25:7884319-7888809	SG	CELL	OK	2.2038	10.0162	2.18427	3.83866	5e-05	0.000166596	yes
BMgn000456	BMgn000456	BMgn000456	chr22:5994181-6023898	SG	CELL	OK	0.643093	6.24784	3.28026	5.77564	5e-05	0.000166596	yes
BMgn003250	BMgn003250	BMgn003250	chr2:1721661-1722966	SG	CELL	OK	0	13.47	inf	#NAME?	5e-05	0.000166596	yes
BMgn015039	BMgn015039	BMgn015039	chr4:15199515-15204051	SG	CELL	OK	11.2232	82.2753	2.87398	7.2694	5e-05	0.000166596	yes
BMgn010820	BMgn010820	BMgn010820	chr26:3070629-3073077	SG	CELL	OK	0	8.63131	inf	#NAME?	5e-05	0.000166596	yes
BMgn001642	BMgn001642	BMgn001642	chr11:2871701-2880471	SG	CELL	OK	0	3.04136	inf	#NAME?	5e-05	0.000166596	yes
BMgn002220	BMgn002220	BMgn002220	chr6:17063848-17069593	SG	CELL	OK	4.31288	26.7589	2.6333	5.90127	5e-05	0.000166596	yes
BMgn009705	BMgn009705	BMgn009705	chr2:4121615-4130153	SG	CELL	OK	2.87148	14.1571	2.30166	4.87885	5e-05	0.000166596	yes
BMgn016218	BMgn016218	BMgn016218	chr15:11261896-11269449	SG	CELL	OK	0.146685	6.24176	5.41116	3.27077	0.01015	0.0200796	yes
BMgn002247	BMgn002247	BMgn002247	chr26:8890188-8899192	SG	CELL	OK	4.25982	24.9284	2.54892	6.15311	5e-05	0.000166596	yes
BMgn006876	BMgn006876	BMgn006876	chr10:9863660-9868437	SG	CELL	OK	0	5.48427	inf	#NAME?	5e-05	0.000166596	yes
BMgn012856	BMgn012856	BMgn012856	chr16:5691972-5726907	SG	CELL	OK	0.356424	5.82456	4.03048	6.61443	5e-05	0.000166596	yes
BMgn002491	BMgn002491	BMgn002491	chr9:14399950-14414189	SG	CELL	OK	2.82365	25.4551	3.17232	6.72996	5e-05	0.000166596	yes
BMgn006502	BMgn006502	BMgn006502	chr6:7980542-7985018	SG	CELL	OK	0.412848	11.7643	4.83265	4.65525	0.0032	0.00720608	yes
BMgn004419	BMgn004419	BMgn004419	chr20:2618122-2621364	SG	CELL	OK	18.3523	181.989	3.30982	8.28145	5e-05	0.000166596	yes
BMgn004442	BMgn004442	BMgn004442	chr20:2632606-2635096	SG	CELL	OK	25.1248	170.949	2.76638	7.41752	5e-05	0.000166596	yes
BMgn015770	BMgn015770	BMgn015770	chr11:11066814-11068581	SG	CELL	OK	6.29066	24.7961	1.97883	4.25555	5e-05	0.000166596	yes
BMgn003451	BMgn003451	BMgn003451	chr5:10311343-10320245	SG	CELL	OK	13.6621	60.583	2.14873	5.59889	5e-05	0.000166596	yes
BMgn003457	BMgn003457	BMgn003457	chr5:10588937-10590511	SG	CELL	OK	23.5576	206.566	3.13234	8.07123	5e-05	0.000166596	yes
BMgn003071	BMgn003071	BMgn003071	chr4:17111675-17179868	SG	CELL	OK	4.79004	28.4066	2.56812	6.67207	5e-05	0.000166596	yes
BMgn000099	BMgn000099	BMgn000099	chr24:6502019-6503808	SG	CELL	OK	9.64625	54.7258	2.50418	4.50377	5e-05	0.000166596	yes
BMgn007573	BMgn007573	BMgn007573	chr15:11567587-11590694	SG	CELL	OK	0.159331	3.93779	4.62729	2.7339	0.02825	0.0490377	yes
BMgn016108	BMgn016108	BMgn016108	chr15:969523-974477	SG	CELL	OK	29.0284	3.55012	-3.03153	-4.92007	5e-05	0.000166596	yes
BMgn010365	BMgn010365	BMgn010365	chr12:9103859-9109957	SG	CELL	OK	79.3831	566.1	2.83415	7.9207	5e-05	0.000166596	yes
BMgn006934	BMgn006934	BMgn006934	chr10:11345869-11440412	SG	CELL	OK	0.416932	5.48481	3.71756	6.37497	5e-05	0.000166596	yes
BMgn000655	BMgn000655	BMgn000655	chr1:8777167-8784156	SG	CELL	OK	1.17247	14.9344	3.67102	6.37132	5e-05	0.000166596	yes
BMgn015962	BMgn015962	BMgn015962	chr13:5547689-5549135	SG	CELL	OK	0.908858	21.5511	4.56756	5.04432	0.00085	0.00223615	yes
BMgn002489	BMgn002489	BMgn002489	chr9:14350712-14368472	SG	CELL	OK	0.347813	7.65259	4.45956	3.60087	0.01305	0.024962	yes
BMgn012966	BMgn012966	BMgn012966	chr16:6254091-6269154	SG	CELL	OK	15.5057	112.601	2.86034	7.47595	5e-05	0.000166596	yes
BMgn012753	BMgn012753	BMgn012753	chr22:1497989-1511203	SG	CELL	OK	39.6194	439.693	3.47222	9.64338	5e-05	0.000166596	yes
BMgn006695	BMgn006695	BMgn006695	chr10:2403944-2413186	SG	CELL	OK	0.337927	5.25813	3.95977	3.89911	0.00155	0.003816	yes
BMgn004143	BMgn004143	BMgn004143	chr19:14354139-14358322	SG	CELL	OK	1.94321	34.6128	4.15479	2.66941	0.0102	0.0201659	yes
BMgn011151	BMgn011151	BMgn011151	chr23:22712454-22720645	SG	CELL	OK	11.6549	90.4464	2.95613	7.67342	5e-05	0.000166596	yes
BMgn015820	BMgn015820	BMgn015820	chr11:20373124-20545336	SG	CELL	OK	5.08683	40.0129	2.97562	4.26032	5e-05	0.000166596	yes
BMgn013421	BMgn013421	BMgn013421	chr27:4490486-4500640	SG	CELL	OK	3.46599	22.2979	2.68557	5.90498	5e-05	0.000166596	yes
BMgn012434	BMgn012434	BMgn012434	chr21:2924930-3000557	SG	CELL	OK	0	4.48747	inf	#NAME?	5e-05	0.000166596	yes
BMgn012016	BMgn012016	BMgn012016	chr11:15508076-15510113	SG	CELL	OK	0.106206	10.3386	6.60503	3.57313	0.0252	0.0443775	yes
BMgn006817	BMgn006817	BMgn006817	chr10:9572371-9593648	SG	CELL	OK	1.71733	18.7818	3.4511	7.89507	5e-05	0.000166596	yes
BMgn012855	BMgn012855	BMgn012855	chr16:5643873-5662523	SG	CELL	OK	11.0461	41.4603	1.90819	4.98443	5e-05	0.000166596	yes
BMgn004020	BMgn004020	BMgn004020	chr19:8808107-8850815	SG	CELL	OK	17.798	123.496	2.79468	7.66933	5e-05	0.000166596	yes
BMgn003234	BMgn003234	BMgn003234	chr2:1320127-1372084	SG	CELL	OK	0.820732	2.57031	1.64696	1.90175	0.01165	0.0226313	yes
BMgn007186	BMgn007186	BMgn007186	chr21:16548040-16551698	SG	CELL	OK	0	2.31941	inf	#NAME?	5e-05	0.000166596	yes
BMgn001653	BMgn001653	BMgn001653	chr11:2389677-2399825	SG	CELL	OK	3.7441	35.086	3.2282	7.31733	5e-05	0.000166596	yes
BMgn011289	BMgn011289	BMgn011289	chr23:15749037-15754310	SG	CELL	OK	0.263115	4.7018	4.15945	3.38037	0.01255	0.0241078	yes
BMgn016971	BMgn016971	BMgn016971	chr23:13748717-13755359	SG	CELL	OK	14.2267	89.1165	2.64709	5.74213	5e-05	0.000166596	yes
BMgn012336	BMgn012336	BMgn012336	chr1:17338656-17350610	SG	CELL	OK	14.345	64.6594	2.17231	5.58353	5e-05	0.000166596	yes
BMgn003229	BMgn003229	BMgn003229	chr2:916937-921393	SG	CELL	OK	9.79573	4.22573	-1.21295	-2.15036	0.00235	0.00548488	yes
BMgn009071	BMgn009071	BMgn009071	chr3:15058364-15063400	SG	CELL	OK	4.35037	41.5394	3.25527	5.92426	5e-05	0.000166596	yes
BMgn006476	BMgn006476	BMgn006476	chr6:5830631-5842346	SG	CELL	OK	1.82384	38.7625	4.40961	7.18085	5e-05	0.000166596	yes
BMgn003788	BMgn003788	BMgn003788	chr4:19635145-19648185	SG	CELL	OK	5.83515	119.152	4.35188	10.3624	5e-05	0.000166596	yes
BMgn013784	BMgn013784	BMgn013784	chr28:6965554-6969934	SG	CELL	OK	25.9337	77.3575	1.57672	3.90519	5e-05	0.000166596	yes
BMgn012082	BMgn012082	BMgn012082	chr11:20186888-20206987	SG	CELL	OK	21.2055	86.2484	2.02406	5.45288	5e-05	0.000166596	yes
BMgn000218	BMgn000218	BMgn000218	chr22:4754193-4755477	SG	CELL	OK	27.1414	198.408	2.8699	6.98231	5e-05	0.000166596	yes
BMgn004491	BMgn004491	BMgn004491	chr20:4988403-4989426	SG	CELL	OK	0	56.0906	inf	#NAME?	5e-05	0.000166596	yes
BMgn000240	BMgn000240	BMgn000240	chr22:6265637-6270948	SG	CELL	OK	5.10457	51.1159	3.32391	6.22539	5e-05	0.000166596	yes
BMgn007329	BMgn007329	BMgn007329	chr3:2592829-2598025	SG	CELL	OK	10.4225	87.6106	3.07141	6.08363	5e-05	0.000166596	yes
BMgn003617	BMgn003617	BMgn003617	chr5:16904549-16914261	SG	CELL	OK	0	3.62673	inf	#NAME?	5e-05	0.000166596	yes
BMgn010793	BMgn010793	BMgn010793	chr26:1530364-1536206	SG	CELL	OK	2.05571	5.75581	1.48538	2.12789	0.00495	0.0106653	yes
BMgn009344	BMgn009344	BMgn009344	chr14:12449813-12464562	SG	CELL	OK	3.81537	25.4615	2.73842	6.62268	5e-05	0.000166596	yes
BMgn016410	BMgn016410	BMgn016410	chr17:11308522-11310740	SG	CELL	OK	13.8534	106.104	2.93717	7.44027	5e-05	0.000166596	yes
BMgn015850	BMgn015850	BMgn015850	chr12:4454268-4455186	SG	CELL	OK	9.28776	129.21	3.79824	8.54829	5e-05	0.000166596	yes
BMgn016342	BMgn016342	BMgn016342	chr16:12515658-12517684	SG	CELL	OK	22.0586	128.925	2.54712	6.57832	5e-05	0.000166596	yes
BMgn011007	BMgn011007	BMgn011007	chr23:3062649-3066712	SG	CELL	OK	13.3243	72.4041	2.44202	5.92211	5e-05	0.000166596	yes
BMgn008357	BMgn008357	BMgn008357	chr18:6113734-6114136	SG	CELL	OK	4.97041	77.4843	3.96247	5.23401	5e-05	0.000166596	yes
BMgn002210	BMgn002210	BMgn002210	chr6:17127456-17142327	SG	CELL	OK	3.12651	13.5758	2.11841	3.44618	5e-05	0.000166596	yes
BMgn013087	BMgn013087	BMgn013087	chr16:825105-833108	SG	CELL	OK	2.56772	9.61245	1.90442	3.90196	5e-05	0.000166596	yes
BMgn001190	BMgn001190	BMgn001190	chr13:9384330-9397387	SG	CELL	OK	3.62782	13.6798	1.91487	4.32326	5e-05	0.000166596	yes
BMgn004168	BMgn004168	BMgn004168	chr19:12563407-12566480	SG	CELL	OK	1.35205	20.1355	3.89652	5.79333	5e-05	0.000166596	yes
BMgn003503	BMgn003503	BMgn003503	chr5:12864655-12896335	SG	CELL	OK	0.118372	2.32483	4.29573	4.18679	0.00175	0.00423144	yes
BMgn006995	BMgn006995	BMgn006995	chr17:13522613-13525367	SG	CELL	OK	20.2828	132.307	2.70556	7.15876	5e-05	0.000166596	yes
BMgn011999	BMgn011999	BMgn011999	chr11:4992252-5003004	SG	CELL	OK	23.081	127.076	2.46091	5.83649	5e-05	0.000166596	yes
BMgn002456	BMgn002456	BMgn002456	chr9:12776168-12811413	SG	CELL	OK	5.61588	55.4077	3.3025	7.93792	5e-05	0.000166596	yes
BMgn008173	BMgn008173	BMgn008173	chr24:764953-771617	SG	CELL	OK	9.6973	62.8766	2.69687	7.08812	5e-05	0.000166596	yes
BMgn009412	BMgn009412	BMgn009412	chr14:10050118-10138185	SG	CELL	OK	16.1245	129.24	3.00273	6.18967	5e-05	0.000166596	yes
BMgn006815	BMgn006815	BMgn006815	chr10:9719526-9738013	SG	CELL	OK	1.73398	10.555	2.60576	4.71194	5e-05	0.000166596	yes
BMgn005837	BMgn005837	BMgn005837	chr12:20154901-20179901	SG	CELL	OK	0.460515	6.61254	3.84388	7.0545	5e-05	0.000166596	yes
BMgn011334	BMgn011334	BMgn011334	chr23:16654534-16662279	SG	CELL	OK	25.4204	90.1562	1.82644	4.80968	5e-05	0.000166596	yes
BMgn013826	BMgn013826	BMgn013826	chr28:11388221-11404132	SG	CELL	OK	1.89038	21.6822	3.51977	5.60012	5e-05	0.000166596	yes
BMgn006581	BMgn006581	BMgn006581	chr10:5259993-5281045	SG	CELL	OK	4.327	26.5875	2.61931	6.14337	5e-05	0.000166596	yes
BMgn002821	BMgn002821	BMgn002821	chr10:17762937-17782490	SG	CELL	OK	3.7813	16.3409	2.11153	4.92386	5e-05	0.000166596	yes
BMgn005468	BMgn005468	BMgn005468	chr8:10552854-10590501	SG	CELL	OK	10.2885	48.2668	2.23	5.308	5e-05	0.000166596	yes
BMgn002481	BMgn002481	BMgn002481	chr9:13976567-13984686	SG	CELL	OK	12.7985	48.0221	1.90772	4.99357	5e-05	0.000166596	yes
BMgn011424	BMgn011424	BMgn011424	chr23:13756786-13771337	SG	CELL	OK	2.11848	15.4886	2.87011	2.13791	0.01745	0.0322206	yes
BMgn009989	BMgn009989	BMgn009989	chr22:13096829-13102574	SG	CELL	OK	5.43682	31.7687	2.54677	6.02654	5e-05	0.000166596	yes
BMgn014971	BMgn014971	BMgn014971	chr4:7283939-7285917	SG	CELL	OK	0	17.1005	inf	#NAME?	5e-05	0.000166596	yes
BMgn007106	BMgn007106	BMgn007106	chr17:13336871-13337414	SG	CELL	OK	2.41495	47.2025	4.2888	5.51348	0.0001	0.000318521	yes
BMgn013059	BMgn013059	BMgn013059	chr16:2190518-2256158	SG	CELL	OK	1.30456	8.46569	2.69807	4.97703	5e-05	0.000166596	yes
BMgn009019	BMgn009019	BMgn009019	chr3:8922648-8933019	SG	CELL	OK	0.239281	6.21262	4.69842	3.53837	0.0156	0.0291569	yes
BMgn006630	BMgn006630	BMgn006630	chr10:2971063-2973866	SG	CELL	OK	4.01811	23.7	2.5603	5.69882	5e-05	0.000166596	yes
BMgn008522	BMgn008522	BMgn008522	chr18:9510525-9515995	SG	CELL	OK	1.6704	15.3989	3.20456	3.41309	0.00025	0.000737317	yes
BMgn004517	BMgn004517	BMgn004517	chr27:13682992-13692975	SG	CELL	OK	1.88219	12.5262	2.73447	4.79555	5e-05	0.000166596	yes
BMgn010955	BMgn010955	BMgn010955	chr23:3076880-3078686	SG	CELL	OK	13.1429	72.1074	2.45586	5.59135	5e-05	0.000166596	yes
BMgn000464	BMgn000464	BMgn000464	chr22:5541525-5542554	SG	CELL	OK	12.5473	70.8811	2.49802	5.73136	5e-05	0.000166596	yes
BMgn009805	BMgn009805	BMgn009805	chr2:8207839-8217361	SG	CELL	OK	15.086	59.6813	1.98407	5.06787	5e-05	0.000166596	yes
BMgn002904	BMgn002904	BMgn002904	chr10:17095387-17100985	SG	CELL	OK	0.57219	15.3496	4.74556	3.7334	0.0131	0.0250324	yes
BMgn005015	BMgn005015	BMgn005015	chr25:8737598-8756346	SG	CELL	OK	0.686963	10.2566	3.90018	4.73607	0.00015	0.000461494	yes
BMgn004787	BMgn004787	BMgn004787	chr25:2464181-2469987	SG	CELL	OK	2.39209	12.1142	2.34035	5.12492	5e-05	0.000166596	yes
BMgn001676	BMgn001676	BMgn001676	chr11:1404233-1406801	SG	CELL	OK	0	5.89745	inf	#NAME?	5e-05	0.000166596	yes
BMgn002142	BMgn002142	BMgn002142	chr1:4304546-4309885	SG	CELL	OK	3.43227	28.5073	3.0541	5.09098	5e-05	0.000166596	yes
BMgn000682	BMgn000682	BMgn000682	chr1:9934766-9937815	SG	CELL	OK	9.28373	60.3137	2.69971	6.70023	5e-05	0.000166596	yes
BMgn014274	BMgn014274	BMgn014274	chr8:1568222-1569851	SG	CELL	OK	3.69112	20.4193	2.4678	5.15262	5e-05	0.000166596	yes
BMgn003997	BMgn003997	BMgn003997	chr19:10169361-10179128	SG	CELL	OK	6.77503	41.8994	2.62863	6.22695	5e-05	0.000166596	yes
BMgn003029	BMgn003029	BMgn003029	chr4:14802367-14813288	SG	CELL	OK	8.22185	28.0541	1.77068	4.44397	5e-05	0.000166596	yes
BMgn004615	BMgn004615	BMgn004615	chr27:12519776-12547223	SG	CELL	OK	4.56501	26.9422	2.56118	5.59097	5e-05	0.000166596	yes
BMgn001673	BMgn001673	BMgn001673	chr11:1529230-1529831	SG	CELL	OK	0.553151	8.85768	4.00118	2.2253	0.01015	0.0200796	yes
BMgn004813	BMgn004813	BMgn004813	chr25:3975639-3979866	SG	CELL	OK	4.19855	45.2008	3.42838	7.29062	5e-05	0.000166596	yes
BMgn012110	BMgn012110	BMgn012110	chr11:17577557-17585126	SG	CELL	OK	3.32514	18.9035	2.50717	5.24536	5e-05	0.000166596	yes
BMgn000361	BMgn000361	BMgn000361	chr22:10443553-10444513	SG	CELL	OK	23.1588	115.154	2.31393	5.63015	5e-05	0.000166596	yes
BMgn004268	BMgn004268	BMgn004268	chr20:8056038-8071333	SG	CELL	OK	6.96346	31.4898	2.17701	5.37873	5e-05	0.000166596	yes
BMgn004930	BMgn004930	BMgn004930	chr25:6774006-6779370	SG	CELL	OK	10.1298	61.3771	2.59909	6.06159	5e-05	0.000166596	yes
BMgn005854	BMgn005854	BMgn005854	chr12:19814211-19823875	SG	CELL	OK	0.369339	6.28119	4.08802	4.62502	0.00015	0.000461494	yes
BMgn006824	BMgn006824	BMgn006824	chr10:9425724-9438828	SG	CELL	OK	20.5399	100.121	2.28524	5.27902	5e-05	0.000166596	yes
BMgn004692	BMgn004692	BMgn004692	chr22:16612399-16628764	SG	CELL	OK	12.2172	58.8352	2.26777	5.55076	5e-05	0.000166596	yes
BMgn004431	BMgn004431	BMgn004431	chr20:1897833-1908489	SG	CELL	OK	3.99266	33.6021	3.07313	5.97591	5e-05	0.000166596	yes
BMgn000295	BMgn000295	BMgn000295	chr22:8393774-8396833	SG	CELL	OK	0	7.71635	inf	#NAME?	5e-05	0.000166596	yes
BMgn001625	BMgn001625	BMgn001625	chr11:3374131-3376878	SG	CELL	OK	0	13.6349	inf	#NAME?	5e-05	0.000166596	yes
BMgn001061	BMgn001061	BMgn001061	chr13:16287597-16293755	SG	CELL	OK	11.7638	58.626	2.31719	5.81747	5e-05	0.000166596	yes
BMgn005389	BMgn005389	BMgn005389	chr8:7697692-7706309	SG	CELL	OK	14.4216	97.8823	2.76282	6.98512	5e-05	0.000166596	yes
BMgn006404	BMgn006404	BMgn006404	chr6:5790363-5797297	SG	CELL	OK	8.88747	43.9776	2.30692	5.7991	5e-05	0.000166596	yes
BMgn005666	BMgn005666	BMgn005666	chr17:1546453-1548475	SG	CELL	OK	4.71968	29.4364	2.64084	5.81053	5e-05	0.000166596	yes
BMgn009713	BMgn009713	BMgn009713	chr2:3868587-3869575	SG	CELL	OK	0	17.2277	inf	#NAME?	5e-05	0.000166596	yes
BMgn012008	BMgn012008	BMgn012008	chr11:21668273-21675314	SG	CELL	OK	11.4533	65.717	2.5205	4.23329	5e-05	0.000166596	yes
BMgn010757	BMgn010757	BMgn010757	chr26:912559-926951	SG	CELL	OK	0	2.44043	inf	#NAME?	5e-05	0.000166596	yes
BMgn004654	BMgn004654	BMgn004654	chr11:23073492-23074923	SG	CELL	OK	6.10927	47.1862	2.9493	4.46103	0.0002	0.000601078	yes
BMgn007540	BMgn007540	BMgn007540	chr15:12152636-12182517	SG	CELL	OK	1.87253	14.0979	2.91242	6.4149	5e-05	0.000166596	yes
BMgn008776	BMgn008776	BMgn008776	chr24:13066622-13080134	SG	CELL	OK	1.7305	6.2899	1.86185	3.94989	5e-05	0.000166596	yes
BMgn007835	BMgn007835	BMgn007835	chr15:7121233-7146967	SG	CELL	OK	5.99906	29.5481	2.30026	5.85967	5e-05	0.000166596	yes
BMgn012448	BMgn012448	BMgn012448	chr21:4076598-4088424	SG	CELL	OK	12.183	82.9606	2.76756	6.78082	5e-05	0.000166596	yes
BMgn001237	BMgn001237	BMgn001237	chr13:7169593-7180403	SG	CELL	OK	1.95064	10.7018	2.45583	4.78254	5e-05	0.000166596	yes
BMgn011854	BMgn011854	BMgn011854	chr11:9568559-9653485	SG	CELL	OK	9.8032	57.1148	2.54254	6.69474	5e-05	0.000166596	yes
BMgn000699	BMgn000699	BMgn000699	chr1:10726128-10742423	SG	CELL	OK	8.25116	51.433	2.64002	6.63438	5e-05	0.000166596	yes
BMgn015158	BMgn015158	BMgn015158	chr5:15331002-15346490	SG	CELL	OK	0.829542	5.72814	2.78768	2.33693	0.00395	0.00871077	yes
BMgn006677	BMgn006677	BMgn006677	chr10:543514-545744	SG	CELL	OK	4.90859	33.618	2.77585	5.29493	5e-05	0.000166596	yes
BMgn014632	BMgn014632	BMgn014632	chr1:1428631-1429644	SG	CELL	OK	10.4408	50.729	2.28058	4.98368	5e-05	0.000166596	yes
BMgn003786	BMgn003786	BMgn003786	chr4:19399069-19417799	SG	CELL	OK	0.0892235	3.27139	5.19633	2.57346	0.01015	0.0200796	yes
BMgn016478	BMgn016478	BMgn016478	chr18:5984459-5986554	SG	CELL	OK	2.16138	13.7827	2.67283	4.51495	5e-05	0.000166596	yes
BMgn014899	BMgn014899	BMgn014899	chr3:10809960-10817637	SG	CELL	OK	1.26657	11.4589	3.17747	5.65433	5e-05	0.000166596	yes
BMgn009361	BMgn009361	BMgn009361	chr14:12675371-12681118	SG	CELL	OK	18.4899	127.424	2.78483	6.16274	5e-05	0.000166596	yes
BMgn001101	BMgn001101	BMgn001101	chr13:16295129-16303899	SG	CELL	OK	0.346456	5.15169	3.8943	3.86339	0.0018	0.00434126	yes
BMgn005645	BMgn005645	BMgn005645	chr17:2259035-2269453	SG	CELL	OK	2.67479	15.9423	2.57536	5.58666	5e-05	0.000166596	yes
BMgn009293	BMgn009293	BMgn009293	chr14:8098526-8105833	SG	CELL	OK	2.05448	14.1309	2.782	4.55835	5e-05	0.000166596	yes
BMgn005298	BMgn005298	BMgn005298	chr8:12607114-12613465	SG	CELL	OK	4.15461	56.3124	3.76067	3.95459	0.001	0.00259688	yes
BMgn000511	BMgn000511	BMgn000511	chr1:11757986-11764545	SG	CELL	OK	15.0697	71.9086	2.25451	5.4299	5e-05	0.000166596	yes
BMgn011880	BMgn011880	BMgn011880	chr11:7875516-7880231	SG	CELL	OK	0.326537	10.7015	5.03442	4.33347	0.0211	0.0380627	yes
BMgn002099	BMgn002099	BMgn002099	chr1:1900741-1907292	SG	CELL	OK	4.63281	23.2328	2.3262	4.60287	5e-05	0.000166596	yes
BMgn013593	BMgn013593	BMgn013593	chr6:2766884-2785405	SG	CELL	OK	7.02252	26.4627	1.9139	4.66671	5e-05	0.000166596	yes
BMgn007080	BMgn007080	BMgn007080	chr17:11781348-11789669	SG	CELL	OK	6.17696	39.6164	2.68113	6.00767	5e-05	0.000166596	yes
BMgn016006	BMgn016006	BMgn016006	chr13:9620974-9623758	SG	CELL	OK	0	3.83342	inf	#NAME?	5e-05	0.000166596	yes
BMgn006913	BMgn006913	BMgn006913	chr10:11645720-11653384	SG	CELL	OK	0.692522	10.091	3.86506	5.20321	5e-05	0.000166596	yes
BMgn006978	BMgn006978	BMgn006978	chr17:14724530-14737966	SG	CELL	OK	0.24049	3.60746	3.90694	4.10062	0.00035	0.00100412	yes
BMgn007023	BMgn007023	BMgn007023	chr17:11638752-11644907	SG	CELL	OK	8.51643	52.6185	2.62725	5.98298	5e-05	0.000166596	yes
BMgn014867	BMgn014867	BMgn014867	chr3:4012049-4022008	SG	CELL	OK	0	5.56405	inf	#NAME?	5e-05	0.000166596	yes
BMgn000648	BMgn000648	BMgn000648	chr1:8533562-8553629	SG	CELL	OK	8.32317	76.4555	3.19941	7.47048	5e-05	0.000166596	yes
BMgn002231	BMgn002231	BMgn002231	chr26:9536674-9565454	SG	CELL	OK	0.118274	2.64259	4.48175	2.19692	0.01015	0.0200796	yes
BMgn000187	BMgn000187	BMgn000187	chr19:15209859-15213171	SG	CELL	OK	14.8088	83.5519	2.49622	6.62996	5e-05	0.000166596	yes
BMgn008928	BMgn008928	BMgn008928	chr3:12554385-12561286	SG	CELL	OK	15.4867	84.5503	2.44878	6.44384	5e-05	0.000166596	yes
BMgn007885	BMgn007885	BMgn007885	chr15:5172952-5193480	SG	CELL	OK	3.00086	20.0378	2.73927	6.57814	5e-05	0.000166596	yes
BMgn010952	BMgn010952	BMgn010952	chr22:18553719-18555783	SG	CELL	OK	15.7673	97.7086	2.63155	5.64389	5e-05	0.000166596	yes
BMgn011524	BMgn011524	BMgn011524	chr23:9457909-9460531	SG	CELL	OK	20.6525	98.3166	2.25112	6.03743	5e-05	0.000166596	yes
BMgn007895	BMgn007895	BMgn007895	chr15:4596805-4602809	SG	CELL	OK	65.179	322.221	2.30557	6.27856	5e-05	0.000166596	yes
BMgn003454	BMgn003454	BMgn003454	chr5:10412022-10434901	SG	CELL	OK	3.58717	23.1158	2.68796	6.67951	5e-05	0.000166596	yes
BMgn007337	BMgn007337	BMgn007337	chr3:2277016-2278254	SG	CELL	OK	0	16.2553	inf	#NAME?	5e-05	0.000166596	yes
BMgn003128	BMgn003128	BMgn003128	chr4:15114603-15136490	SG	CELL	OK	0.228351	13.5595	5.89191	5.50138	0.0065	0.013561	yes
BMgn004700	BMgn004700	BMgn004700	chr22:16876669-16877125	SG	CELL	OK	2.98503	147.821	5.62996	6.44664	0.0265	0.0462798	yes
BMgn007468	BMgn007468	BMgn007468	chr3:3356233-3408257	SG	CELL	OK	2.39637	14.1079	2.55759	5.55592	5e-05	0.000166596	yes
BMgn016932	BMgn016932	BMgn016932	chr23:8147424-8153693	SG	CELL	OK	0	4.42651	inf	#NAME?	5e-05	0.000166596	yes
BMgn000621	BMgn000621	BMgn000621	chr1:6465878-6469756	SG	CELL	OK	2.59376	24.7027	3.25156	5.24785	5e-05	0.000166596	yes
BMgn001165	BMgn001165	BMgn001165	chr13:10759098-10775519	SG	CELL	OK	31.7452	148.909	2.22982	6.08114	5e-05	0.000166596	yes
BMgn005923	BMgn005923	BMgn005923	chr4:8472980-8474118	SG	CELL	OK	1.13508	17.902	3.97925	4.31124	0.00045	0.00125862	yes
BMgn011250	BMgn011250	BMgn011250	chr23:17408921-17419988	SG	CELL	OK	11.8088	63.4089	2.42482	6.28007	5e-05	0.000166596	yes
BMgn001894	BMgn001894	BMgn001894	chr19:5092808-5095990	SG	CELL	OK	3.23993	21.4115	2.72435	5.04974	5e-05	0.000166596	yes
BMgn015747	BMgn015747	BMgn015747	chr11:5203088-5204294	SG	CELL	OK	13.4716	76.7668	2.51056	5.92816	5e-05	0.000166596	yes
BMgn016328	BMgn016328	BMgn016328	chr16:9889506-9896734	SG	CELL	OK	0	5.93383	inf	#NAME?	5e-05	0.000166596	yes
BMgn006374	BMgn006374	BMgn006374	chr6:7995829-8013270	SG	CELL	OK	13.0633	58.4253	2.16107	5.59938	5e-05	0.000166596	yes
BMgn004163	BMgn004163	BMgn004163	chr19:12925073-12938284	SG	CELL	OK	11.9257	68.285	2.5175	6.34727	5e-05	0.000166596	yes
BMgn004960	BMgn004960	BMgn004960	chr25:7835237-7846923	SG	CELL	OK	7.44945	37.6343	2.33684	5.74055	5e-05	0.000166596	yes
BMgn002903	BMgn002903	BMgn002903	chr10:17103968-17110672	SG	CELL	OK	1.51592	22.7617	3.90834	4.79466	0.0002	0.000601078	yes
BMgn012274	BMgn012274	BMgn012274	chr1:16440805-16447936	SG	CELL	OK	0	3.2561	inf	#NAME?	5e-05	0.000166596	yes
BMgn010317	BMgn010317	BMgn010317	chr12:13783236-13789217	SG	CELL	OK	4.50635	19.1964	2.0908	4.08164	5e-05	0.000166596	yes
BMgn007581	BMgn007581	BMgn007581	chr15:11270755-11285777	SG	CELL	OK	6.66586	26.792	2.00694	4.84437	5e-05	0.000166596	yes
BMgn004128	BMgn004128	BMgn004128	chr19:10337932-10341997	SG	CELL	OK	2.17331	8.51081	1.9694	3.43527	5e-05	0.000166596	yes
BMgn012624	BMgn012624	BMgn012624	chr19:1196910-1203264	SG	CELL	OK	1.86271	10.7528	2.52924	2.3609	0.02215	0.0395727	yes
BMgn012707	BMgn012707	BMgn012707	chr22:2732571-2750236	SG	CELL	OK	10.4055	56.4382	2.43933	5.99239	5e-05	0.000166596	yes
BMgn014728	BMgn014728	BMgn014728	chr1:16326150-16332830	SG	CELL	OK	0	2.86126	inf	#NAME?	0.00025	0.000737317	yes
BMgn011438	BMgn011438	BMgn011438	chr23:13115353-13118303	SG	CELL	OK	132.679	855.226	2.68836	7.33928	5e-05	0.000166596	yes
BMgn001809	BMgn001809	BMgn001809	chr11:3123797-3127761	SG	CELL	OK	10.5076	71.962	2.7758	6.53236	5e-05	0.000166596	yes
BMgn015821	BMgn015821	BMgn015821	chr11:20373124-20545336	SG	CELL	OK	20.0003	122.412	2.61364	5.18617	5e-05	0.000166596	yes
BMgn007396	BMgn007396	BMgn007396	chr3:727599-729293	SG	CELL	OK	7.25027	38.7807	2.41923	5.0091	5e-05	0.000166596	yes
BMgn003671	BMgn003671	BMgn003671	chr5:13956323-13963982	SG	CELL	OK	49.4692	261.633	2.40294	6.57973	5e-05	0.000166596	yes
BMgn000600	BMgn000600	BMgn000600	chr1:6156746-6172626	SG	CELL	OK	7.40397	39.7453	2.42441	6.28741	5e-05	0.000166596	yes
BMgn011650	BMgn011650	BMgn011650	chr11:11018922-11030102	SG	CELL	OK	13.6117	49.488	1.86223	2.47951	0.0012	0.00305103	yes
BMgn006092	BMgn006092	BMgn006092	chr4:452608-467151	SG	CELL	OK	9.61112	31.8559	1.72879	4.42485	5e-05	0.000166596	yes
BMgn004989	BMgn004989	BMgn004989	chr25:6562761-6578045	SG	CELL	OK	9.07464	22.5566	1.31364	3.25984	5e-05	0.000166596	yes
BMgn005627	BMgn005627	BMgn005627	chr17:2849804-2855132	SG	CELL	OK	0	7.44793	inf	#NAME?	5e-05	0.000166596	yes
BMgn009789	BMgn009789	BMgn009789	chr2:7535264-7540937	SG	CELL	OK	0.278173	8.4261	4.92081	3.96132	0.01215	0.0234201	yes
BMgn007287	BMgn007287	BMgn007287	chr17:6486424-6492998	SG	CELL	OK	26.3447	51.2015	0.958675	2.40635	0.0004	0.00113451	yes
BMgn006615	BMgn006615	BMgn006615	chr10:3913451-3915465	SG	CELL	OK	31.4321	165.745	2.39866	5.15234	5e-05	0.000166596	yes
BMgn015913	BMgn015913	BMgn015913	chr12:12948400-12950434	SG	CELL	OK	9.12844	50.0075	2.45371	5.9639	5e-05	0.000166596	yes
BMgn011364	BMgn011364	BMgn011364	chr23:17687111-17729928	SG	CELL	OK	20.594	109.973	2.41686	6.5712	5e-05	0.000166596	yes
BMgn008360	BMgn008360	BMgn008360	chr18:5969680-5972609	SG	CELL	OK	7.40376	55.4852	2.90577	5.23155	5e-05	0.000166596	yes
BMgn001756	BMgn001756	BMgn001756	chr11:1392860-1396899	SG	CELL	OK	4.05129	19.9208	2.29782	3.78698	5e-05	0.000166596	yes
BMgn014111	BMgn014111	BMgn014111	chr8:3113904-3126026	SG	CELL	OK	4.9606	19.7769	1.99523	4.60427	5e-05	0.000166596	yes
BMgn015679	BMgn015679	BMgn015679	chr10:16146561-16167157	SG	CELL	OK	30.3247	138.633	2.1927	4.97875	5e-05	0.000166596	yes
BMgn013925	BMgn013925	BMgn013925	chr28:924788-934832	SG	CELL	OK	0	7.24004	inf	#NAME?	5e-05	0.000166596	yes
BMgn000471	BMgn000471	BMgn000471	chr22:4884485-4892793	SG	CELL	OK	8.4478	37.0497	2.13281	4.97236	5e-05	0.000166596	yes
BMgn010281	BMgn010281	BMgn010281	chr7:10652600-10655156	SG	CELL	OK	0	2.57544	inf	#NAME?	5e-05	0.000166596	yes
BMgn007866	BMgn007866	BMgn007866	chr15:5966936-5967451	SG	CELL	OK	1.53391	39.7715	4.69645	4.71354	0.01155	0.0224508	yes
BMgn008853	BMgn008853	BMgn008853	chr3:7870419-7903546	SG	CELL	OK	0.331859	2.96517	3.15947	4.64341	5e-05	0.000166596	yes
BMgn005835	BMgn005835	BMgn005835	chr12:20193069-20206401	SG	CELL	OK	1.91516	10.5265	2.4585	5.08695	5e-05	0.000166596	yes
BMgn005309	BMgn005309	BMgn005309	chr8:12077104-12077533	SG	CELL	OK	0	25.2332	inf	#NAME?	5e-05	0.000166596	yes
BMgn001823	BMgn001823	BMgn001823	chr11:3583824-3588477	SG	CELL	OK	3.9456	27.8991	2.8219	6.33454	5e-05	0.000166596	yes
BMgn005665	BMgn005665	BMgn005665	chr17:1550700-1552861	SG	CELL	OK	0.715849	4.62839	2.69278	3.75712	5e-05	0.000166596	yes
BMgn013528	BMgn013528	BMgn013528	chr5:1613333-1617569	SG	CELL	OK	0.857154	9.77713	3.51178	3.39079	0.0072	0.0148773	yes
BMgn006827	BMgn006827	BMgn006827	chr10:9334180-9343612	SG	CELL	OK	0.384048	23.4077	5.92955	6.87945	0.0001	0.000318521	yes
BMgn009225	BMgn009225	BMgn009225	chr14:7257469-7281644	SG	CELL	OK	1.87744	11.6713	2.63612	5.97146	5e-05	0.000166596	yes
BMgn012077	BMgn012077	BMgn012077	chr11:20343530-20372214	SG	CELL	OK	5.21626	33.5158	2.68376	6.71823	5e-05	0.000166596	yes
BMgn004267	BMgn004267	BMgn004267	chr20:1370318-1376346	SG	CELL	OK	20.49	75.8774	1.88875	4.54837	5e-05	0.000166596	yes
BMgn000899	BMgn000899	BMgn000899	chr13:6931107-6935323	SG	CELL	OK	4.64278	25.3094	2.44661	5.67621	5e-05	0.000166596	yes
BMgn004187	BMgn004187	BMgn004187	chr19:12734521-12747253	SG	CELL	OK	2.87447	20.5118	2.83508	5.32475	5e-05	0.000166596	yes
BMgn003089	BMgn003089	BMgn003089	chr4:17046933-17065415	SG	CELL	OK	7.01751	41.1073	2.55036	6.62712	5e-05	0.000166596	yes
BMgn009107	BMgn009107	BMgn009107	chr3:14615465-14622663	SG	CELL	OK	134.063	506.763	1.9184	5.37033	5e-05	0.000166596	yes
BMgn004079	BMgn004079	BMgn004079	chr19:7580760-7585429	SG	CELL	OK	4.57603	18.6331	2.0257	4.78849	5e-05	0.000166596	yes
BMgn005009	BMgn005009	BMgn005009	chr25:8591117-8613438	SG	CELL	OK	5.63093	19.3853	1.78351	3.83045	5e-05	0.000166596	yes
BMgn005306	BMgn005306	BMgn005306	chr8:12267876-12286369	SG	CELL	OK	10.5868	46.8945	2.14716	5.29811	5e-05	0.000166596	yes
BMgn010956	BMgn010956	BMgn010956	chr23:3074129-3075341	SG	CELL	OK	18.5518	83.7174	2.17396	5.12811	5e-05	0.000166596	yes
BMgn015547	BMgn015547	BMgn015547	chr9:14039041-14043480	SG	CELL	OK	0.563878	5.70753	3.33941	3.92709	0.0005	0.00138215	yes
BMgn014821	BMgn014821	BMgn014821	chr2:7542823-7545424	SG	CELL	OK	10.3411	52.0067	2.33031	4.97636	5e-05	0.000166596	yes
BMgn008936	BMgn008936	BMgn008936	chr3:13342766-13346876	SG	CELL	OK	6.46832	10.4363	0.690145	1.60945	0.01425	0.0270066	yes
BMgn011297	BMgn011297	BMgn011297	chr23:15049044-15055508	SG	CELL	OK	31.2635	59.748	0.934412	2.52285	0.00015	0.000461494	yes
BMgn016690	BMgn016690	BMgn016690	chr20:8050503-8051695	SG	CELL	OK	4.67118	13.6166	1.54351	2.73252	0.0005	0.00138215	yes
BMgn000618	BMgn000618	BMgn000618	chr1:6405826-6441058	SG	CELL	OK	5.93797	22.3868	1.9146	4.12931	5e-05	0.000166596	yes
BMgn009049	BMgn009049	BMgn009049	chr3:14314145-14375189	SG	CELL	OK	26.0979	162.627	2.63956	6.72502	5e-05	0.000166596	yes
BMgn004357	BMgn004357	BMgn004357	chr20:5691506-5692874	SG	CELL	OK	0	25.4037	inf	#NAME?	5e-05	0.000166596	yes
BMgn011005	BMgn011005	BMgn011005	chr23:2999213-3024227	SG	CELL	OK	6.06816	37.4464	2.6255	6.44674	5e-05	0.000166596	yes
BMgn009224	BMgn009224	BMgn009224	chr14:7300347-7306501	SG	CELL	OK	1.48853	12.6114	3.08277	4.91526	5e-05	0.000166596	yes
BMgn008837	BMgn008837	BMgn008837	chr3:16587958-16603392	SG	CELL	OK	0.368367	3.68795	3.32361	3.51163	0.00135	0.00337803	yes
BMgn001375	BMgn001375	BMgn001375	chr2:10257696-10260322	SG	CELL	OK	8.44861	33.7009	1.996	4.31331	5e-05	0.000166596	yes
BMgn012369	BMgn012369	BMgn012369	chr21:1487050-1491271	SG	CELL	OK	0.325594	4.05002	3.63678	4.49805	0.0002	0.000601078	yes
BMgn014892	BMgn014892	BMgn014892	chr3:9696142-9699483	SG	CELL	OK	4.86904	28.4222	2.54531	6.04387	5e-05	0.000166596	yes
BMgn013933	BMgn013933	BMgn013933	chr28:511953-518987	SG	CELL	OK	9.33207	50.5999	2.43887	5.37952	5e-05	0.000166596	yes
BMgn000033	BMgn000033	BMgn000033	chr26:11050731-11059357	SG	CELL	OK	0	7.36047	inf	#NAME?	5e-05	0.000166596	yes
BMgn007441	BMgn007441	BMgn007441	chr3:2603724-2623286	SG	CELL	OK	3.57116	19.8408	2.47401	5.63709	5e-05	0.000166596	yes
BMgn000799	BMgn000799	BMgn000799	chr25:611271-615225	SG	CELL	OK	0.401326	4.49864	3.48664	3.01449	0.0046	0.0099793	yes
BMgn000286	BMgn000286	BMgn000286	chr22:7433619-7440745	SG	CELL	OK	21.9196	129.404	2.56159	5.54496	5e-05	0.000166596	yes
BMgn009895	BMgn009895	BMgn009895	chr8:17517980-17524853	SG	CELL	OK	18.5929	77.2564	2.0549	5.29287	5e-05	0.000166596	yes
BMgn006863	BMgn006863	BMgn006863	chr10:9415170-9424257	SG	CELL	OK	37.9069	181.513	2.25954	6.041	5e-05	0.000166596	yes
BMgn014818	BMgn014818	BMgn014818	chr2:7296465-7297907	SG	CELL	OK	0	13.8608	inf	#NAME?	5e-05	0.000166596	yes
BMgn011429	BMgn011429	BMgn011429	chr23:13567857-13572050	SG	CELL	OK	29.585	104.356	1.81857	2.41729	0.00035	0.00100412	yes
BMgn006880	BMgn006880	BMgn006880	chr10:10021484-10035511	SG	CELL	OK	0.870731	14.149	4.02233	5.18839	5e-05	0.000166596	yes
BMgn008055	BMgn008055	BMgn008055	chr9:801268-822636	SG	CELL	OK	0	3.94928	inf	#NAME?	5e-05	0.000166596	yes
BMgn004540	BMgn004540	BMgn004540	chr27:8746003-8746705	SG	CELL	OK	54.4419	390.46	2.84239	7.3707	5e-05	0.000166596	yes
BMgn005487	BMgn005487	BMgn005487	chr8:11565970-11570499	SG	CELL	OK	8.75226	39.5422	2.17567	4.91969	5e-05	0.000166596	yes
BMgn004274	BMgn004274	BMgn004274	chr20:7853061-7855349	SG	CELL	OK	0	13.2412	inf	#NAME?	5e-05	0.000166596	yes
BMgn015619	BMgn015619	BMgn015619	chr10:6869084-6893878	SG	CELL	OK	2.10012	9.97981	2.24854	3.2584	5e-05	0.000166596	yes
BMgn011887	BMgn011887	BMgn011887	chr11:4986308-4991954	SG	CELL	OK	12.5936	51.0377	2.01888	4.89253	5e-05	0.000166596	yes
BMgn006691	BMgn006691	BMgn006691	chr10:2274833-2279533	SG	CELL	OK	6.62115	50.0001	2.91678	6.69751	5e-05	0.000166596	yes
BMgn006646	BMgn006646	BMgn006646	chr10:2192901-2197917	SG	CELL	OK	24.9653	70.7407	1.50262	3.27827	5e-05	0.000166596	yes
BMgn005844	BMgn005844	BMgn005844	chr12:20046349-20047218	SG	CELL	OK	0	38.1383	inf	#NAME?	5e-05	0.000166596	yes
BMgn001631	BMgn001631	BMgn001631	chr11:3193879-3194662	SG	CELL	OK	0	6.99927	inf	#NAME?	5e-05	0.000166596	yes
BMgn002619	BMgn002619	BMgn002619	chr5:6970113-6973869	SG	CELL	OK	61.9223	193.732	1.64553	4.47455	5e-05	0.000166596	yes
BMgn007458	BMgn007458	BMgn007458	chr3:3760710-3773090	SG	CELL	OK	0.763919	6.1269	3.00366	2.62408	0.00845	0.0171461	yes
BMgn004393	BMgn004393	BMgn004393	chr20:3599439-3644895	SG	CELL	OK	0.203176	2.97797	3.87353	4.18684	0.00035	0.00100412	yes
BMgn004959	BMgn004959	BMgn004959	chr25:7866654-7874245	SG	CELL	OK	4.24742	10.5167	1.30802	2.446	0.00045	0.00125862	yes
BMgn011270	BMgn011270	BMgn011270	chr23:16712187-16716843	SG	CELL	OK	0.247979	4.11356	4.0521	3.19638	0.01275	0.0244474	yes
BMgn001218	BMgn001218	BMgn001218	chr13:7774475-7781750	SG	CELL	OK	57.8398	319.27	2.46464	6.8458	5e-05	0.000166596	yes
BMgn006793	BMgn006793	BMgn006793	chr10:7290396-7295943	SG	CELL	OK	4.88279	27.6143	2.49964	5.06075	5e-05	0.000166596	yes
BMgn010524	BMgn010524	BMgn010524	chr12:3369605-3372864	SG	CELL	OK	12.7053	54.4765	2.1002	5.37713	5e-05	0.000166596	yes
BMgn004963	BMgn004963	BMgn004963	chr25:7634212-7675143	SG	CELL	OK	13.5773	55.8458	2.04026	5.47594	5e-05	0.000166596	yes
BMgn013198	BMgn013198	BMgn013198	chr16:14943254-14944886	SG	CELL	OK	0	3.12389	inf	#NAME?	5e-05	0.000166596	yes
BMgn011088	BMgn011088	BMgn011088	chr23:7901961-7915533	SG	CELL	OK	4.92051	24.5953	2.3215	5.28461	5e-05	0.000166596	yes
BMgn010503	BMgn010503	BMgn010503	chr12:1823298-1849979	SG	CELL	OK	5.0606	16.5856	1.71256	2.71672	0.0006	0.00163192	yes
BMgn013500	BMgn013500	BMgn013500	chr5:2104683-2115187	SG	CELL	OK	6.21519	32.7117	2.39593	2.27737	0.0027	0.00622662	yes
BMgn007342	BMgn007342	BMgn007342	chr3:1871787-1888233	SG	CELL	OK	0	3.76185	inf	#NAME?	5e-05	0.000166596	yes
BMgn012863	BMgn012863	BMgn012863	chr16:5967164-5977024	SG	CELL	OK	0	3.72517	inf	#NAME?	5e-05	0.000166596	yes
BMgn011645	BMgn011645	BMgn011645	chr11:10737361-10744833	SG	CELL	OK	0	5.20307	inf	#NAME?	5e-05	0.000166596	yes
BMgn001140	BMgn001140	BMgn001140	chr13:12401137-12418783	SG	CELL	OK	2.37275	6.91627	1.54344	3.14013	5e-05	0.000166596	yes
BMgn004441	BMgn004441	BMgn004441	chr20:2611677-2613671	SG	CELL	OK	0	7.8515	inf	#NAME?	5e-05	0.000166596	yes
BMgn000133	BMgn000133	BMgn000133	chr24:7283703-7292624	SG	CELL	OK	4.48856	22.8743	2.3494	5.02036	5e-05	0.000166596	yes
BMgn016811	BMgn016811	BMgn016811	chr22:7404889-7406113	SG	CELL	OK	53.3946	215.827	2.01511	5.11795	5e-05	0.000166596	yes
BMgn015103	BMgn015103	BMgn015103	chr5:8489139-8490507	SG	CELL	OK	5.24888	24.0688	2.19708	4.56531	5e-05	0.000166596	yes
BMgn014236	BMgn014236	BMgn014236	chr8:1085429-1100882	SG	CELL	OK	4.79879	32.5824	2.76335	6.53891	5e-05	0.000166596	yes
BMgn012800	BMgn012800	BMgn012800	chr16:2094002-2139840	SG	CELL	OK	5.30962	23.2883	2.13293	4.55229	5e-05	0.000166596	yes
BMgn016564	BMgn016564	BMgn016564	chr19:2714633-2716165	SG	CELL	OK	2.34689	12.8311	2.45082	4.31124	0.0001	0.000318521	yes
BMgn009441	BMgn009441	BMgn009441	chr14:3379287-3383157	SG	CELL	OK	0	21.9339	inf	#NAME?	5e-05	0.000166596	yes
BMgn004935	BMgn004935	BMgn004935	chr25:6939207-6941213	SG	CELL	OK	9.4152	59.3572	2.65636	5.20036	5e-05	0.000166596	yes
BMgn015119	BMgn015119	BMgn015119	chr5:10659492-10663535	SG	CELL	OK	0	3.96758	inf	#NAME?	5e-05	0.000166596	yes
BMgn001628	BMgn001628	BMgn001628	chr11:3272434-3275193	SG	CELL	OK	8.51373	53.7418	2.65818	4.93675	5e-05	0.000166596	yes
BMgn000416	BMgn000416	BMgn000416	chr22:7796845-7809878	SG	CELL	OK	6.96716	34.1167	2.29184	5.56663	5e-05	0.000166596	yes
BMgn011132	BMgn011132	BMgn011132	chr23:21712088-21738089	SG	CELL	OK	0.429897	3.54617	3.0442	2.51831	0.0064	0.013373	yes
BMgn003712	BMgn003712	BMgn003712	chr5:11951103-11957954	SG	CELL	OK	0	7.21779	inf	#NAME?	5e-05	0.000166596	yes
BMgn003703	BMgn003703	BMgn003703	chr5:12242917-12253495	SG	CELL	OK	3.66919	18.8334	2.35976	5.5717	5e-05	0.000166596	yes
BMgn006874	BMgn006874	BMgn006874	chr10:9823191-9836424	SG	CELL	OK	1.9486	7.09716	1.8648	3.85337	5e-05	0.000166596	yes
BMgn005995	BMgn005995	BMgn005995	chr4:5178709-5187834	SG	CELL	OK	0.34619	2.93997	3.08616	4.70959	5e-05	0.000166596	yes
BMgn000871	BMgn000871	BMgn000871	chr13:5171945-5186943	SG	CELL	OK	0	2.79304	inf	#NAME?	5e-05	0.000166596	yes
BMgn008364	BMgn008364	BMgn008364	chr18:5568800-5578166	SG	CELL	OK	4.16989	18.1628	2.12291	4.42362	5e-05	0.000166596	yes
BMgn006131	BMgn006131	BMgn006131	chr4:2762611-2769402	SG	CELL	OK	0.359018	3.88834	3.43703	3.05763	0.01005	0.0199861	yes
BMgn015162	BMgn015162	BMgn015162	chr5:15685743-15689093	SG	CELL	OK	14.6883	71.3819	2.28089	5.58484	5e-05	0.000166596	yes
BMgn006176	BMgn006176	BMgn006176	chr4:5881671-5886650	SG	CELL	OK	4.33916	23.8429	2.45807	4.90895	5e-05	0.000166596	yes
BMgn000883	BMgn000883	BMgn000883	chr13:5849867-5850860	SG	CELL	OK	0	14.2647	inf	#NAME?	5e-05	0.000166596	yes
BMgn003353	BMgn003353	BMgn003353	chr15:13774138-13783625	SG	CELL	OK	2.23619	17.8522	2.99698	3.86157	0.00035	0.00100412	yes
BMgn006916	BMgn006916	BMgn006916	chr10:11519567-11522994	SG	CELL	OK	0.697142	4.87339	2.8054	3.96044	5e-05	0.000166596	yes
BMgn009333	BMgn009333	BMgn009333	chr14:13540842-13549074	SG	CELL	OK	1.00853	7.63502	2.92037	4.28886	0.0001	0.000318521	yes
BMgn002877	BMgn002877	BMgn002877	chr10:17915624-17919353	SG	CELL	OK	0	4.6303	inf	#NAME?	5e-05	0.000166596	yes
BMgn001788	BMgn001788	BMgn001788	chr11:2307059-2310642	SG	CELL	OK	2.66309	26.8691	3.33478	5.05386	5e-05	0.000166596	yes
BMgn007341	BMgn007341	BMgn007341	chr3:1977423-1998426	SG	CELL	OK	0.321686	2.65112	3.04288	2.97671	0.0028	0.00642596	yes
BMgn004990	BMgn004990	BMgn004990	chr25:6503559-6509468	SG	CELL	OK	0.604092	6.12678	3.34229	4.16537	0.00015	0.000461494	yes
BMgn006692	BMgn006692	BMgn006692	chr10:2281032-2294549	SG	CELL	OK	7.75997	46.2432	2.57512	6.28383	5e-05	0.000166596	yes
BMgn005228	BMgn005228	BMgn005228	chr12:15214770-15216096	SG	CELL	OK	1.09326	6.11048	2.48264	1.76764	0.0249	0.0438981	yes
BMgn002887	BMgn002887	BMgn002887	chr10:17617562-17620538	SG	CELL	OK	10.0115	44.3254	2.14648	5.17679	5e-05	0.000166596	yes
BMgn009106	BMgn009106	BMgn009106	chr3:14628874-14633775	SG	CELL	OK	0	6.14266	inf	#NAME?	5e-05	0.000166596	yes
BMgn010236	BMgn010236	BMgn010236	chr7:8058279-8059776	SG	CELL	OK	0.606309	6.7067	3.46748	4.00417	0.00085	0.00223615	yes
BMgn006614	BMgn006614	BMgn006614	chr10:3946203-3958468	SG	CELL	OK	2.91301	11.4648	1.97663	4.4151	5e-05	0.000166596	yes
BMgn007104	BMgn007104	BMgn007104	chr17:13134964-13137656	SG	CELL	OK	0.291916	5.86789	4.32921	2.19061	0.01015	0.0200796	yes
BMgn009742	BMgn009742	BMgn009742	chr2:4645056-4657703	SG	CELL	OK	0.514896	2.94074	2.51383	3.81256	0.0001	0.000318521	yes
BMgn014826	BMgn014826	BMgn014826	chr2:8132131-8133249	SG	CELL	OK	5.7223	50.4495	3.14017	4.84457	0.0001	0.000318521	yes
BMgn009767	BMgn009767	BMgn009767	chr2:6566062-6567109	SG	CELL	OK	2.69226	13.1505	2.28822	3.74698	0.0001	0.000318521	yes
BMgn013196	BMgn013196	BMgn013196	chr16:14875777-14878527	SG	CELL	OK	0	12.3157	inf	#NAME?	5e-05	0.000166596	yes
BMgn002107	BMgn002107	BMgn002107	chr1:2282951-2292026	SG	CELL	OK	4.95283	31.4914	2.66863	6.00724	5e-05	0.000166596	yes
BMgn005286	BMgn005286	BMgn005286	chr8:13114525-13123939	SG	CELL	OK	1.46796	8.08174	2.46085	3.98278	5e-05	0.000166596	yes
BMgn012718	BMgn012718	BMgn012718	chr22:1514860-1516607	SG	CELL	OK	16.8005	120.469	2.84209	6.79318	5e-05	0.000166596	yes
BMgn012760	BMgn012760	BMgn012760	chr16:282185-290347	SG	CELL	OK	1.94883	12.1613	2.64162	4.07584	5e-05	0.000166596	yes
BMgn015049	BMgn015049	BMgn015049	chr4:17043791-17044654	SG	CELL	OK	3.89322	26.7142	2.77857	4.45306	5e-05	0.000166596	yes
BMgn011190	BMgn011190	BMgn011190	chr23:20057448-20066541	SG	CELL	OK	5.97391	29.5511	2.30647	4.62433	5e-05	0.000166596	yes
BMgn012319	BMgn012319	BMgn012319	chr1:16218307-16232093	SG	CELL	OK	1.67063	14.2496	3.09246	4.33475	5e-05	0.000166596	yes
BMgn003711	BMgn003711	BMgn003711	chr5:11987012-11988113	SG	CELL	OK	11.5421	80.7218	2.80605	6.15101	5e-05	0.000166596	yes
BMgn005226	BMgn005226	BMgn005226	chr12:15381181-15399507	SG	CELL	OK	0.399787	3.94996	3.30453	3.22532	0.0029	0.00660904	yes
BMgn007584	BMgn007584	BMgn007584	chr15:11132453-11149988	SG	CELL	OK	5.72132	17.0015	1.57124	3.6054	5e-05	0.000166596	yes
BMgn003313	BMgn003313	BMgn003313	chr15:16031431-16035460	SG	CELL	OK	12.4172	65.0903	2.3901	4.8642	5e-05	0.000166596	yes
BMgn001479	BMgn001479	BMgn001479	chr21:6461241-6470709	SG	CELL	OK	2.29855	15.2201	2.72718	5.07666	5e-05	0.000166596	yes
BMgn005484	BMgn005484	BMgn005484	chr8:11508786-11517737	SG	CELL	OK	1.42274	4.46939	1.6514	2.39293	0.0019	0.00454886	yes
BMgn005351	BMgn005351	BMgn005351	chr8:9767582-9791271	SG	CELL	OK	3.35127	19.7253	2.55727	6.11451	5e-05	0.000166596	yes
BMgn009663	BMgn009663	BMgn009663	chr2:6771469-6793992	SG	CELL	OK	1.53224	10.5684	2.78603	5.68451	5e-05	0.000166596	yes
BMgn001662	BMgn001662	BMgn001662	chr11:2004300-2005074	SG	CELL	OK	3.89065	32.5683	3.06538	5.07097	5e-05	0.000166596	yes
BMgn011105	BMgn011105	BMgn011105	chr23:22881000-22961175	SG	CELL	OK	1.23102	8.08122	2.71472	5.14703	5e-05	0.000166596	yes
BMgn015841	BMgn015841	BMgn015841	chr12:2083920-2095674	SG	CELL	OK	4.68604	24.3228	2.37587	5.21061	5e-05	0.000166596	yes
BMgn003251	BMgn003251	BMgn003251	chr2:1697710-1698746	SG	CELL	OK	0	5.8023	inf	#NAME?	5e-05	0.000166596	yes
BMgn010355	BMgn010355	BMgn010355	chr12:9382677-9384218	SG	CELL	OK	7.98208	155.867	4.28741	3.36863	0.0131	0.0250324	yes
BMgn012079	BMgn012079	BMgn012079	chr11:20315089-20315524	SG	CELL	OK	30.533	177.517	2.53951	5.49066	5e-05	0.000166596	yes
BMgn002799	BMgn002799	BMgn002799	chr10:17071325-17072141	SG	CELL	OK	0	18.5029	inf	#NAME?	5e-05	0.000166596	yes
BMgn008359	BMgn008359	BMgn008359	chr18:5977632-5982627	SG	CELL	OK	0	3.89473	inf	#NAME?	5e-05	0.000166596	yes
BMgn014101	BMgn014101	BMgn014101	chr8:3646387-3650483	SG	CELL	OK	14.5927	48.8337	1.74263	3.32168	5e-05	0.000166596	yes
BMgn012366	BMgn012366	BMgn012366	chr21:1637098-1640512	SG	CELL	OK	6.91933	33.1771	2.26148	4.90885	5e-05	0.000166596	yes
BMgn007369	BMgn007369	BMgn007369	chr3:742867-745353	SG	CELL	OK	5.0394	33.6152	2.73779	4.49503	5e-05	0.000166596	yes
BMgn010481	BMgn010481	BMgn010481	chr12:1514741-1521157	SG	CELL	OK	7.2088	26.9163	1.90065	4.20719	5e-05	0.000166596	yes
BMgn007834	BMgn007834	BMgn007834	chr15:7164694-7178557	SG	CELL	OK	0.630345	4.64839	2.88252	3.33986	0.00085	0.00223615	yes
BMgn013156	BMgn013156	BMgn013156	chr16:11753773-11756216	SG	CELL	OK	0	4.87342	inf	#NAME?	5e-05	0.000166596	yes
BMgn001814	BMgn001814	BMgn001814	chr11:3279776-3296876	SG	CELL	OK	5.51092	27.214	2.30398	5.544	5e-05	0.000166596	yes
BMgn005263	BMgn005263	BMgn005263	chr8:4660929-4661742	SG	CELL	OK	10.4183	50.1823	2.26806	4.90905	5e-05	0.000166596	yes
BMgn012923	BMgn012923	BMgn012923	chr16:8740311-8745194	SG	CELL	OK	0	5.03688	inf	#NAME?	5e-05	0.000166596	yes
BMgn010914	BMgn010914	BMgn010914	chr22:18623841-18624267	SG	CELL	OK	0	13.1676	inf	#NAME?	5e-05	0.000166596	yes
BMgn003976	BMgn003976	BMgn003976	chr19:10815471-10835225	SG	CELL	OK	0.175061	6.00997	5.10143	5.43224	0.0005	0.00138215	yes
BMgn014783	BMgn014783	BMgn014783	chr2:3730501-3731540	SG	CELL	OK	0	6.51718	inf	#NAME?	5e-05	0.000166596	yes
BMgn015981	BMgn015981	BMgn015981	chr13:7353621-7355667	SG	CELL	OK	0	2.9689	inf	#NAME?	5e-05	0.000166596	yes
BMgn005974	BMgn005974	BMgn005974	chr4:5875604-5881319	SG	CELL	OK	3.0688	24.1154	2.97421	5.44423	5e-05	0.000166596	yes
BMgn010576	BMgn010576	BMgn010576	chr12:8549727-8558232	SG	CELL	OK	2.5742	20.158	2.96915	5.31289	5e-05	0.000166596	yes
BMgn014801	BMgn014801	BMgn014801	chr2:4911148-4926654	SG	CELL	OK	1.16048	21.2837	4.19695	3.60029	0.0029	0.00660904	yes
BMgn008190	BMgn008190	BMgn008190	chr24:2018980-2043342	SG	CELL	OK	2.22014	14.8728	2.74395	5.45673	5e-05	0.000166596	yes
BMgn008953	BMgn008953	BMgn008953	chr3:12403768-12406925	SG	CELL	OK	3.00252	12.3001	2.03442	3.99463	5e-05	0.000166596	yes
BMgn001833	BMgn001833	BMgn001833	chr11:4214310-4237572	SG	CELL	OK	1.45909	7.88638	2.4343	5.05026	5e-05	0.000166596	yes
BMgn010861	BMgn010861	BMgn010861	chr22:22180468-22194933	SG	CELL	OK	3.19274	18.7001	2.55018	5.03943	5e-05	0.000166596	yes
BMgn009944	BMgn009944	BMgn009944	chr8:15433313-15502619	SG	CELL	OK	0.61707	2.50232	2.01976	1.9074	0.02655	0.0463415	yes
BMgn017186	BMgn017186	BMgn017186	chr25:11966495-11968102	SG	CELL	OK	3.63155	18.899	2.37965	4.29271	5e-05	0.000166596	yes
BMgn015812	BMgn015812	BMgn015812	chr11:18164073-18165926	SG	CELL	OK	0.680204	2.54796	1.9053	1.72138	0.0222	0.0396246	yes
BMgn012039	BMgn012039	BMgn012039	chr11:17073001-17074499	SG	CELL	OK	3.78766	22.3045	2.55796	3.6666	0.00015	0.000461494	yes
BMgn005575	BMgn005575	BMgn005575	chr17:2841021-2842954	SG	CELL	OK	3.72513	19.646	2.39887	2.81995	0.00135	0.00337803	yes
BMgn016727	BMgn016727	BMgn016727	chr21:6530902-6531608	SG	CELL	OK	6.16589	40.0002	2.69763	4.67784	5e-05	0.000166596	yes
BMgn001058	BMgn001058	BMgn001058	chr13:16254527-16255355	SG	CELL	OK	7.32543	72.7148	3.31126	3.78474	0.00025	0.000737317	yes
BMgn008811	BMgn008811	BMgn008811	chr3:17281043-17290830	SG	CELL	OK	0.352754	2.16163	2.61539	3.63269	0.0002	0.000601078	yes
BMgn000557	BMgn000557	BMgn000557	chr1:9106264-9114716	SG	CELL	OK	0	2.73636	inf	#NAME?	5e-05	0.000166596	yes
BMgn009577	BMgn009577	BMgn009577	chr24:11593727-11599491	SG	CELL	OK	1.24348	8.8717	2.83483	3.53941	0.0005	0.00138215	yes
BMgn014706	BMgn014706	BMgn014706	chr1:13027102-13035472	SG	CELL	OK	141.495	26.5665	-2.41307	-1.76472	0.02435	0.0430165	yes
BMgn003563	BMgn003563	BMgn003563	chr5:15828593-15830565	SG	CELL	OK	11.4928	57.1133	2.31309	4.8803	5e-05	0.000166596	yes
BMgn007587	BMgn007587	BMgn007587	chr15:10933554-10935721	SG	CELL	OK	0.864976	9.51703	3.45978	3.8339	0.0009	0.00235656	yes
BMgn015539	BMgn015539	BMgn015539	chr9:13034735-13051133	SG	CELL	OK	0.13532	2.07745	3.94036	2.63559	0.0237	0.0419778	yes
BMgn003632	BMgn003632	BMgn003632	chr5:15825401-15828136	SG	CELL	OK	19.0886	76.0073	1.99342	2.99613	0.00015	0.000461494	yes
BMgn004523	BMgn004523	BMgn004523	chr27:13639394-13680484	SG	CELL	OK	2.31634	8.07527	1.80166	4.10714	5e-05	0.000166596	yes
BMgn001553	BMgn001553	BMgn001553	chr21:11225532-11236302	SG	CELL	OK	3.0499	17.8995	2.55309	5.09087	5e-05	0.000166596	yes
BMgn012771	BMgn012771	BMgn012771	chr16:888702-896189	SG	CELL	OK	0.703215	9.56368	3.76553	3.36781	0.00495	0.0106653	yes
BMgn000309	BMgn000309	BMgn000309	chr22:8952924-8959206	SG	CELL	OK	0	3.58575	inf	#NAME?	5e-05	0.000166596	yes
BMgn004282	BMgn004282	BMgn004282	chr20:7521479-7523350	SG	CELL	OK	0	13.8793	inf	#NAME?	5e-05	0.000166596	yes
BMgn010138	BMgn010138	BMgn010138	chr7:8062593-8077884	SG	CELL	OK	1.22374	6.24957	2.35245	4.57511	5e-05	0.000166596	yes
BMgn006535	BMgn006535	BMgn006535	chr6:10492523-10494424	SG	CELL	OK	0	5.41052	inf	#NAME?	5e-05	0.000166596	yes
BMgn010400	BMgn010400	BMgn010400	chr12:6789838-6793686	SG	CELL	OK	0	6.59843	inf	#NAME?	5e-05	0.000166596	yes
BMgn001863	BMgn001863	BMgn001863	chr19:3648155-3654146	SG	CELL	OK	8.49581	19.2503	1.18006	2.61157	0.0004	0.00113451	yes
BMgn013382	BMgn013382	BMgn013382	chr27:4169540-4179725	SG	CELL	OK	3.4414	13.8595	2.0098	3.90678	5e-05	0.000166596	yes
BMgn000660	BMgn000660	BMgn000660	chr1:9028107-9032027	SG	CELL	OK	5.04097	29.376	2.54287	5.43235	5e-05	0.000166596	yes
BMgn016859	BMgn016859	BMgn016859	chr22:16874285-16876654	SG	CELL	OK	1.29682	9.16935	2.82184	4.70345	5e-05	0.000166596	yes
BMgn014841	BMgn014841	BMgn014841	chr2:10449669-10451132	SG	CELL	OK	2.50713	21.1311	3.07526	4.99496	5e-05	0.000166596	yes
BMgn017142	BMgn017142	BMgn017142	chr25:6545298-6546096	SG	CELL	OK	2.23949	7.14386	1.67354	2.27855	0.0053	0.0113114	yes
BMgn004479	BMgn004479	BMgn004479	chr20:4316732-4317743	SG	CELL	OK	2.0655	43.4102	4.39347	4.07953	0.00255	0.00591091	yes
BMgn013031	BMgn013031	BMgn013031	chr16:3362487-3365829	SG	CELL	OK	0	7.86825	inf	#NAME?	5e-05	0.000166596	yes
BMgn008516	BMgn008516	BMgn008516	chr18:9233614-9237937	SG	CELL	OK	7.69041	78.1123	3.34442	3.94662	0.00065	0.00175033	yes
BMgn007694	BMgn007694	BMgn007694	chr15:5407888-5409842	SG	CELL	OK	24.8802	111.374	2.16234	5.26867	5e-05	0.000166596	yes
BMgn014153	BMgn014153	BMgn014153	chr20:10985073-10987150	SG	CELL	OK	0	8.73534	inf	#NAME?	5e-05	0.000166596	yes
BMgn016272	BMgn016272	BMgn016272	chr16:957416-957755	SG	CELL	OK	0	31.8623	inf	#NAME?	5e-05	0.000166596	yes
BMgn003109	BMgn003109	BMgn003109	chr4:15751746-15775038	SG	CELL	OK	0.278849	4.19208	3.91011	3.25489	0.0114	0.0221775	yes
BMgn012792	BMgn012792	BMgn012792	chr16:1641463-1656106	SG	CELL	OK	0	2.95004	inf	#NAME?	5e-05	0.000166596	yes
BMgn009332	BMgn009332	BMgn009332	chr14:13616367-13623185	SG	CELL	OK	11.5118	91.485	2.99042	7.75137	5e-05	0.000166596	yes
BMgn003917	BMgn003917	BMgn003917	chr17:15992513-15997243	SG	CELL	OK	0.220652	4.28299	4.27877	2.16199	0.01015	0.0200796	yes
BMgn011201	BMgn011201	BMgn011201	chr23:19448082-19449060	SG	CELL	OK	0	2.58632	inf	#NAME?	5e-05	0.000166596	yes
BMgn010153	BMgn010153	BMgn010153	chr7:7737212-7738807	SG	CELL	OK	1.35458	11.673	3.10725	3.47683	0.0024	0.00559056	yes
BMgn003724	BMgn003724	BMgn003724	chr5:11314694-11320158	SG	CELL	OK	1.59341	9.05015	2.50583	3.79629	5e-05	0.000166596	yes
BMgn001414	BMgn001414	BMgn001414	chr21:11779842-11793544	SG	CELL	OK	0	2.89062	inf	#NAME?	5e-05	0.000166596	yes
BMgn004790	BMgn004790	BMgn004790	chr25:2569449-2588069	SG	CELL	OK	0	2.39099	inf	#NAME?	5e-05	0.000166596	yes
BMgn016411	BMgn016411	BMgn016411	chr17:11551468-11556300	SG	CELL	OK	3.52868	23.9539	2.76306	2.06879	0.0119	0.0229991	yes
BMgn000509	BMgn000509	BMgn000509	chr1:11792311-11823138	SG	CELL	OK	3.84758	22.9475	2.57631	6.09314	5e-05	0.000166596	yes
BMgn001866	BMgn001866	BMgn001866	chr19:3709211-3730325	SG	CELL	OK	1.09726	4.03832	1.87984	3.71597	5e-05	0.000166596	yes
BMgn013395	BMgn013395	BMgn013395	chr27:3044996-3051382	SG	CELL	OK	0	9.12997	inf	#NAME?	5e-05	0.000166596	yes
BMgn000973	BMgn000973	BMgn000973	chr13:10290103-10292393	SG	CELL	OK	3.67761	23.3577	2.66706	3.52148	0.00035	0.00100412	yes
BMgn007158	BMgn007158	BMgn007158	chr21:17206374-17223609	SG	CELL	OK	1.71749	8.54389	2.31459	4.4758	5e-05	0.000166596	yes
BMgn007478	BMgn007478	BMgn007478	chr3:3713240-3722842	SG	CELL	OK	4.37527	17.6256	2.01023	4.13942	5e-05	0.000166596	yes
BMgn011989	BMgn011989	BMgn011989	chr11:5424881-5432081	SG	CELL	OK	1.78678	8.60344	2.26755	3.99019	5e-05	0.000166596	yes
BMgn008144	BMgn008144	BMgn008144	chr24:1078220-1081735	SG	CELL	OK	2.99811	18.1118	2.59481	4.16877	5e-05	0.000166596	yes
BMgn008834	BMgn008834	BMgn008834	chr3:17303800-17316129	SG	CELL	OK	0.256671	2.92914	3.51249	3.57935	0.0021	0.0049749	yes
BMgn005549	BMgn005549	BMgn005549	chr17:1624460-1650712	SG	CELL	OK	0.573464	4.92279	3.1017	5.00154	5e-05	0.000166596	yes
BMgn001972	BMgn001972	BMgn001972	chr19:2719798-2722930	SG	CELL	OK	1.99297	17.6516	3.14681	3.59465	0.0012	0.00305103	yes
BMgn010713	BMgn010713	BMgn010713	chr26:4292918-4324576	SG	CELL	OK	0.757965	3.96206	2.38605	3.52439	0.0001	0.000318521	yes
BMgn014854	BMgn014854	BMgn014854	chr3:2275744-2276640	SG	CELL	OK	0	3.98025	inf	#NAME?	5e-05	0.000166596	yes
BMgn001981	BMgn001981	BMgn001981	chr19:2304143-2321848	SG	CELL	OK	0.795143	3.20194	2.00966	3.25135	0.00025	0.000737317	yes
BMgn009735	BMgn009735	BMgn009735	chr2:4357806-4372220	SG	CELL	OK	5.04725	18.4814	1.8725	3.21997	5e-05	0.000166596	yes
BMgn013977	BMgn013977	BMgn013977	chr28:1894468-1908175	SG	CELL	OK	1.02155	11.5742	3.50208	2.75977	0.01315	0.0251178	yes
BMgn003658	BMgn003658	BMgn003658	chr5:14730396-14734360	SG	CELL	OK	12.3248	61.0111	2.3075	5.29186	5e-05	0.000166596	yes
BMgn016792	BMgn016792	BMgn016792	chr22:4896869-4906180	SG	CELL	OK	5.04284	11.4495	1.18297	1.6661	0.0178	0.0327456	yes
BMgn007455	BMgn007455	BMgn007455	chr3:4039956-4048840	SG	CELL	OK	1.15903	7.09589	2.61407	4.1053	5e-05	0.000166596	yes
BMgn015116	BMgn015116	BMgn015116	chr5:10390552-10400445	SG	CELL	OK	0.889989	6.99606	2.97468	3.61529	0.0007	0.0018759	yes
BMgn007422	BMgn007422	BMgn007422	chr3:1721367-1724015	SG	CELL	OK	2.21057	7.16818	1.69719	2.56462	0.00085	0.00223615	yes
BMgn008838	BMgn008838	BMgn008838	chr3:16700594-16709831	SG	CELL	OK	0.209616	2.78195	3.73028	3.34337	0.00285	0.00651389	yes
BMgn012784	BMgn012784	BMgn012784	chr16:1260489-1272893	SG	CELL	OK	3.40508	12.007	1.81811	3.75152	5e-05	0.000166596	yes
BMgn005621	BMgn005621	BMgn005621	chr17:3178291-3180747	SG	CELL	OK	5.08561	28.3387	2.47828	3.56686	0.0002	0.000601078	yes
BMgn005958	BMgn005958	BMgn005958	chr4:7059982-7068731	SG	CELL	OK	1.28117	8.76134	2.77369	3.1002	0.0028	0.00642596	yes
BMgn012827	BMgn012827	BMgn012827	chr16:4041574-4050514	SG	CELL	OK	0.861161	6.76495	2.97372	3.56856	0.0004	0.00113451	yes
BMgn016801	BMgn016801	BMgn016801	chr22:6652913-6653305	SG	CELL	OK	0	26.5372	inf	#NAME?	5e-05	0.000166596	yes
BMgn001371	BMgn001371	BMgn001371	chr2:10174772-10189073	SG	CELL	OK	5.47085	15.676	1.51872	3.50723	5e-05	0.000166596	yes
BMgn005715	BMgn005715	BMgn005715	chr27:5839246-5839843	SG	CELL	OK	3.83311	21.7088	2.50169	3.50023	0.00025	0.000737317	yes
BMgn012717	BMgn012717	BMgn012717	chr22:1519791-1522901	SG	CELL	OK	0	2.17254	inf	#NAME?	5e-05	0.000166596	yes
BMgn007833	BMgn007833	BMgn007833	chr15:7189355-7191050	SG	CELL	OK	1.91889	6.17937	1.68718	2.68423	0.00065	0.00175033	yes
BMgn010285	BMgn010285	BMgn010285	chr7:10695435-10699992	SG	CELL	OK	0	2.63763	inf	#NAME?	5e-05	0.000166596	yes
BMgn006870	BMgn006870	BMgn006870	chr10:9699691-9701190	SG	CELL	OK	1.72152	14.5116	3.07545	4.19863	0.00015	0.000461494	yes
BMgn015463	BMgn015463	BMgn015463	chr9:57693-58355	SG	CELL	OK	1.38788	9.53058	2.77968	2.60826	0.0061	0.0128224	yes
BMgn005156	BMgn005156	BMgn005156	chr25:9873603-9879599	SG	CELL	OK	0	3.95775	inf	#NAME?	5e-05	0.000166596	yes
BMgn006854	BMgn006854	BMgn006854	chr10:9092266-9094158	SG	CELL	OK	0	22.4912	inf	#NAME?	5e-05	0.000166596	yes
BMgn015464	BMgn015464	BMgn015464	chr9:63574-63928	SG	CELL	OK	5.43061	43.9042	3.01517	3.22714	0.0028	0.00642596	yes
BMgn012080	BMgn012080	BMgn012080	chr11:20273123-20273901	SG	CELL	OK	20.0659	75.6929	1.91541	3.56654	5e-05	0.000166596	yes
BMgn011194	BMgn011194	BMgn011194	chr23:19583022-19584324	SG	CELL	OK	0	18.3032	inf	#NAME?	5e-05	0.000166596	yes
BMgn002483	BMgn002483	BMgn002483	chr9:14119443-14132646	SG	CELL	OK	4.20882	24.2983	2.52937	6.12372	5e-05	0.000166596	yes
BMgn000960	BMgn000960	BMgn000960	chr13:9615352-9618856	SG	CELL	OK	0	16.8985	inf	#NAME?	5e-05	0.000166596	yes
BMgn007558	BMgn007558	BMgn007558	chr15:12113668-12129977	SG	CELL	OK	0.880523	5.72892	2.70183	3.52983	0.0002	0.000601078	yes
BMgn011373	BMgn011373	BMgn011373	chr23:18263164-18291435	SG	CELL	OK	0.641024	2.22047	1.79242	2.89773	0.00025	0.000737317	yes
BMgn008155	BMgn008155	BMgn008155	chr24:393799-410085	SG	CELL	OK	4.91668	17.8143	1.85728	4.20079	5e-05	0.000166596	yes
BMgn009592	BMgn009592	BMgn009592	chr24:11084639-11088491	SG	CELL	OK	0	4.77544	inf	#NAME?	5e-05	0.000166596	yes
BMgn009015	BMgn009015	BMgn009015	chr3:9188974-9194480	SG	CELL	OK	1.79648	7.78006	2.11461	3.46226	0.0001	0.000318521	yes
BMgn003952	BMgn003952	BMgn003952	chr17:17272735-17275474	SG	CELL	OK	0	9.09539	inf	#NAME?	5e-05	0.000166596	yes
BMgn001306	BMgn001306	BMgn001306	chr13:1837504-1839299	SG	CELL	OK	0	3.05561	inf	#NAME?	5e-05	0.000166596	yes
BMgn001807	BMgn001807	BMgn001807	chr11:3057553-3065764	SG	CELL	OK	1.2759	9.46752	2.89147	3.81488	0.0002	0.000601078	yes
BMgn009413	BMgn009413	BMgn009413	chr14:10140693-10141815	SG	CELL	OK	0	2.92281	inf	#NAME?	5e-05	0.000166596	yes
BMgn005497	BMgn005497	BMgn005497	chr8:11794950-11795634	SG	CELL	OK	5.07093	26.2539	2.37221	3.99646	0.0001	0.000318521	yes
BMgn007336	BMgn007336	BMgn007336	chr3:2295294-2299590	SG	CELL	OK	0	3.45508	inf	#NAME?	5e-05	0.000166596	yes
BMgn003733	BMgn003733	BMgn003733	chr5:10874294-10875473	SG	CELL	OK	5.27351	28.1972	2.41872	3.89117	5e-05	0.000166596	yes
BMgn012489	BMgn012489	BMgn012489	chr9:11510886-11529022	SG	CELL	OK	2.18089	12.5849	2.52871	4.47066	5e-05	0.000166596	yes
BMgn002888	BMgn002888	BMgn002888	chr10:17541267-17549106	SG	CELL	OK	1.06695	4.74942	2.15426	3.4184	5e-05	0.000166596	yes
BMgn013521	BMgn013521	BMgn013521	chr5:1821735-1830319	SG	CELL	OK	2.93624	11.5792	1.97949	3.5822	5e-05	0.000166596	yes
BMgn005612	BMgn005612	BMgn005612	chr17:3576132-3611607	SG	CELL	OK	0.936727	5.84728	2.64206	3.38933	0.00075	0.00199972	yes
BMgn015542	BMgn015542	BMgn015542	chr9:13356336-13357275	SG	CELL	OK	1.83669	18.3717	3.3223	3.03909	0.0072	0.0148773	yes
BMgn013527	BMgn013527	BMgn013527	chr5:1665976-1667834	SG	CELL	OK	5.37008	27.8727	2.37584	3.38248	0.0003	0.000870956	yes
BMgn005417	BMgn005417	BMgn005417	chr8:7967919-7977766	SG	CELL	OK	0	5.6263	inf	#NAME?	5e-05	0.000166596	yes
BMgn007987	BMgn007987	BMgn007987	chr9:3540239-3543600	SG	CELL	OK	0	2.99435	inf	#NAME?	5e-05	0.000166596	yes
BMgn004503	BMgn004503	BMgn004503	chr20:6060972-6063329	SG	CELL	OK	0.845065	7.73094	3.19351	3.29919	0.0025	0.00580211	yes
BMgn000966	BMgn000966	BMgn000966	chr13:9942068-9948441	SG	CELL	OK	0	2.36439	inf	#NAME?	5e-05	0.000166596	yes
BMgn002143	BMgn002143	BMgn002143	chr1:4311258-4315093	SG	CELL	OK	2.20377	21.5939	3.29258	3.36735	0.0018	0.00434126	yes
BMgn015378	BMgn015378	BMgn015378	chr8:3195861-3196723	SG	CELL	OK	0.85849	9.7764	3.50943	3.41429	0.01245	0.0239546	yes
BMgn003210	BMgn003210	BMgn003210	chr4:11981911-11984344	SG	CELL	OK	0.404912	5.30794	3.71247	4.27783	0.00035	0.00100412	yes
BMgn011064	BMgn011064	BMgn011064	chr23:4228004-4263481	SG	CELL	OK	0.382759	2.77752	2.85929	3.5712	0.0003	0.000870956	yes
BMgn016225	BMgn016225	BMgn016225	chr15:11598788-11601761	SG	CELL	OK	0.233873	66.1162	8.14313	4.80175	0.0252	0.0443775	yes
BMgn016937	BMgn016937	BMgn016937	chr23:8850514-8869286	SG	CELL	OK	0.740711	6.12115	3.04682	2.33289	0.00305	0.00689945	yes
BMgn015120	BMgn015120	BMgn015120	chr5:10876635-10881517	SG	CELL	OK	0	3.94921	inf	#NAME?	5e-05	0.000166596	yes
BMgn008855	BMgn008855	BMgn008855	chr3:8016307-8018800	SG	CELL	OK	3.12884	15.5159	2.31005	3.03186	0.00065	0.00175033	yes
BMgn004696	BMgn004696	BMgn004696	chr22:16768444-16784218	SG	CELL	OK	1.80864	12.9029	2.83472	4.45382	5e-05	0.000166596	yes
BMgn004907	BMgn004907	BMgn004907	chr25:6396695-6411387	SG	CELL	OK	0	2.24485	inf	#NAME?	5e-05	0.000166596	yes
BMgn004444	BMgn004444	BMgn004444	chr20:2962961-2972008	SG	CELL	OK	0.251242	2.49233	3.31035	2.578	0.01365	0.0259682	yes
BMgn003289	BMgn003289	BMgn003289	chr2:45372-51827	SG	CELL	OK	0.751382	5.0832	2.75812	3.37101	0.001	0.00259688	yes
BMgn007180	BMgn007180	BMgn007180	chr21:16639653-16642877	SG	CELL	OK	3.53703	35.3633	3.32164	5.19016	5e-05	0.000166596	yes
BMgn015834	BMgn015834	BMgn015834	chr12:1362946-1364031	SG	CELL	OK	0	3.93462	inf	#NAME?	5e-05	0.000166596	yes
BMgn000148	BMgn000148	BMgn000148	chr24:7958026-7958403	SG	CELL	OK	2.28034	29.1637	3.67686	3.67328	0.00935	0.0187316	yes
BMgn001632	BMgn001632	BMgn001632	chr11:3133296-3138650	SG	CELL	OK	1.67152	7.19379	2.10559	3.20541	0.00025	0.000737317	yes
BMgn004100	BMgn004100	BMgn004100	chr19:8882956-8883904	SG	CELL	OK	6.05369	30.1531	2.31642	3.8151	5e-05	0.000166596	yes
BMgn008007	BMgn008007	BMgn008007	chr9:1496144-1499923	SG	CELL	OK	2.51965	14.6772	2.54228	3.04964	0.00125	0.00316288	yes
BMgn005611	BMgn005611	BMgn005611	chr17:3938910-3957337	SG	CELL	OK	0	3.35297	inf	#NAME?	5e-05	0.000166596	yes
BMgn011111	BMgn011111	BMgn011111	chr23:22814382-22819163	SG	CELL	OK	1.75456	9.19988	2.39051	4.3672	5e-05	0.000166596	yes
BMgn013542	BMgn013542	BMgn013542	chr5:42165-44729	SG	CELL	OK	0	13.0342	inf	#NAME?	5e-05	0.000166596	yes
BMgn013931	BMgn013931	BMgn013931	chr28:589074-598832	SG	CELL	OK	0.386157	2.26874	2.55463	2.91736	0.00345	0.00770316	yes
BMgn002479	BMgn002479	BMgn002479	chr9:13924508-13927033	SG	CELL	OK	3.96029	25.9763	2.71352	4.22074	5e-05	0.000166596	yes
BMgn005644	BMgn005644	BMgn005644	chr17:2281844-2282364	SG	CELL	OK	4.59316	96.0937	4.38688	4.43472	0.01015	0.0200796	yes
BMgn012712	BMgn012712	BMgn012712	chr22:2665679-2682828	SG	CELL	OK	0.541477	4.13996	2.93465	3.78774	0.0002	0.000601078	yes
BMgn004707	BMgn004707	BMgn004707	chr22:16608980-16609406	SG	CELL	OK	0	7.09523	inf	#NAME?	5e-05	0.000166596	yes
BMgn002778	BMgn002778	BMgn002778	chr10:15333682-15336488	SG	CELL	OK	2.37994	8.3581	1.81225	2.34205	0.003	0.00679608	yes
BMgn013227	BMgn013227	BMgn013227	chr16:13969360-13981744	SG	CELL	OK	0.644467	3.20011	2.31195	2.9425	0.0013	0.00326845	yes
BMgn005714	BMgn005714	BMgn005714	chr27:5846763-5859885	SG	CELL	OK	2.63899	10.5046	1.99296	4.14814	5e-05	0.000166596	yes
BMgn008910	BMgn008910	BMgn008910	chr3:11588911-11595689	SG	CELL	OK	0.31917	2.91492	3.19106	2.78878	0.0111	0.0217591	yes
BMgn010900	BMgn010900	BMgn010900	chr22:21598466-21620230	SG	CELL	OK	1.15129	2.53796	1.14042	1.79978	0.0076	0.0156119	yes
BMgn011644	BMgn011644	BMgn011644	chr11:10626139-10633923	SG	CELL	OK	0.845366	4.62042	2.45038	4.15353	5e-05	0.000166596	yes
BMgn002139	BMgn002139	BMgn002139	chr1:4105783-4118503	SG	CELL	OK	3.45006	11.3087	1.71275	2.62872	0.00065	0.00175033	yes
BMgn011006	BMgn011006	BMgn011006	chr23:3036943-3040960	SG	CELL	OK	0	3.45944	inf	#NAME?	5e-05	0.000166596	yes
BMgn005532	BMgn005532	BMgn005532	chr17:504231-510658	SG	CELL	OK	0.637242	2.33307	1.87232	2.38871	0.00485	0.0104785	yes
BMgn015235	BMgn015235	BMgn015235	chr6:7911167-7911543	SG	CELL	OK	5.25228	30.189	2.523	2.83246	0.0029	0.00660904	yes
BMgn016987	BMgn016987	BMgn016987	chr23:17141367-17143475	SG	CELL	OK	1.44589	3.80052	1.39424	2.1828	0.0025	0.00580211	yes
BMgn010729	BMgn010729	BMgn010729	chr26:3034103-3037670	SG	CELL	OK	4.79406	76.5304	3.99671	3.70881	0.00175	0.00423144	yes
BMgn004392	BMgn004392	BMgn004392	chr20:3684046-3688561	SG	CELL	OK	0.221879	3.6887	4.05527	2.06409	0.01015	0.0200796	yes
BMgn011371	BMgn011371	BMgn011371	chr23:18115333-18117402	SG	CELL	OK	0	63.1181	inf	#NAME?	5e-05	0.000166596	yes
BMgn001367	BMgn001367	BMgn001367	chr2:10055586-10067467	SG	CELL	OK	0.624901	2.99261	2.2597	2.30162	0.0065	0.013561	yes
BMgn012886	BMgn012886	BMgn012886	chr16:7396797-7399464	SG	CELL	OK	0	6.9514	inf	#NAME?	5e-05	0.000166596	yes
BMgn010038	BMgn010038	BMgn010038	chr7:727647-734098	SG	CELL	OK	0.372753	5.55962	3.8987	2.87298	0.01175	0.0227882	yes
BMgn001565	BMgn001565	BMgn001565	chr21:11777590-11778171	SG	CELL	OK	0	6.02613	inf	#NAME?	5e-05	0.000166596	yes
BMgn003965	BMgn003965	BMgn003965	chr19:11383577-11391750	SG	CELL	OK	0	6.9671	inf	#NAME?	5e-05	0.000166596	yes
BMgn011038	BMgn011038	BMgn011038	chr23:5234786-5239127	SG	CELL	OK	0.101302	3.70189	5.19152	3.33536	0.0183	0.0335612	yes
BMgn011706	BMgn011706	BMgn011706	chr11:12962681-12967787	SG	CELL	OK	0	2.67434	inf	#NAME?	5e-05	0.000166596	yes
BMgn004460	BMgn004460	BMgn004460	chr20:3588949-3594353	SG	CELL	OK	0	2.39696	inf	#NAME?	5e-05	0.000166596	yes
BMgn003955	BMgn003955	BMgn003955	chr17:17493615-17498913	SG	CELL	OK	0.208915	2.26746	3.44009	3.00753	0.0081	0.0165066	yes
BMgn004860	BMgn004860	BMgn004860	chr25:3878003-3880310	SG	CELL	OK	8.13452	20.5656	1.3381	1.74192	0.0156	0.0291569	yes
BMgn012120	BMgn012120	BMgn012120	chr11:16889658-16899827	SG	CELL	OK	2.26826	11.2418	2.30921	3.70793	5e-05	0.000166596	yes
BMgn012841	BMgn012841	BMgn012841	chr16:5064766-5065483	SG	CELL	OK	1.77317	6.27189	1.82257	1.96913	0.012	0.0231546	yes
BMgn000673	BMgn000673	BMgn000673	chr1:9414934-9415375	SG	CELL	OK	3.5933	26.2942	2.87136	3.34345	0.00115	0.00293968	yes
BMgn009456	BMgn009456	BMgn009456	chr14:2675132-2676528	SG	CELL	OK	1.78528	5.87977	1.71961	1.68235	0.0274	0.0476758	yes
BMgn010746	BMgn010746	BMgn010746	chr26:2011242-2015962	SG	CELL	OK	0.911822	6.3604	2.80229	3.00633	0.0016	0.00391975	yes
BMgn001845	BMgn001845	BMgn001845	chr19:2429847-2432196	SG	CELL	OK	0	4.12086	inf	#NAME?	5e-05	0.000166596	yes
BMgn011906	BMgn011906	BMgn011906	chr11:5408303-5413119	SG	CELL	OK	1.47952	5.56738	1.91187	2.46736	0.0013	0.00326845	yes
BMgn007216	BMgn007216	BMgn007216	chr21:18412274-18428928	SG	CELL	OK	0	2.22392	inf	#NAME?	5e-05	0.000166596	yes
BMgn013843	BMgn013843	BMgn013843	chr28:10157360-10159749	SG	CELL	OK	4.93217	19.868	2.01015	2.94803	0.0004	0.00113451	yes
BMgn007819	BMgn007819	BMgn007819	chr15:8040401-8041884	SG	CELL	OK	0	6.62967	inf	#NAME?	5e-05	0.000166596	yes
BMgn011410	BMgn011410	BMgn011410	chr23:20831417-20842409	SG	CELL	OK	1.01906	3.77528	1.88935	2.90018	0.00035	0.00100412	yes
BMgn011126	BMgn011126	BMgn011126	chr23:22100701-22112128	SG	CELL	OK	0	4.25799	inf	#NAME?	5e-05	0.000166596	yes
BMgn013081	BMgn013081	BMgn013081	chr16:968624-969314	SG	CELL	OK	4.74851	41.6265	3.13196	4.28311	0.0001	0.000318521	yes
BMgn014233	BMgn014233	BMgn014233	chr8:1170839-1173245	SG	CELL	OK	3.85374	19.1102	2.31002	3.16033	0.00035	0.00100412	yes
BMgn005261	BMgn005261	BMgn005261	chr8:4719590-4730422	SG	CELL	OK	0.1998	2.37708	3.57256	1.78413	0.01055	0.0207885	yes
BMgn008491	BMgn008491	BMgn008491	chr18:7169676-7220315	SG	CELL	OK	0.42732	2.13928	2.32374	2.80493	0.0021	0.0049749	yes
BMgn015443	BMgn015443	BMgn015443	chr8:13087844-13088065	SG	CELL	OK	14.5979	0	#NAME?	#NAME?	0.00145	0.00359785	yes
BMgn007850	BMgn007850	BMgn007850	chr15:6280543-6282321	SG	CELL	OK	0	2.7757	inf	#NAME?	5e-05	0.000166596	yes
BMgn005573	BMgn005573	BMgn005573	chr17:2826662-2828110	SG	CELL	OK	3.60713	18.7227	2.37587	2.63669	0.00395	0.00871077	yes
BMgn004856	BMgn004856	BMgn004856	chr25:4030511-4032937	SG	CELL	OK	0	2.46059	inf	#NAME?	5e-05	0.000166596	yes
BMgn006661	BMgn006661	BMgn006661	chr10:1374277-1375185	SG	CELL	OK	0	26.4081	inf	#NAME?	5e-05	0.000166596	yes
BMgn003734	BMgn003734	BMgn003734	chr5:10870073-10871552	SG	CELL	OK	1.84822	7.05681	1.93288	1.77422	0.02435	0.0430165	yes
BMgn011832	BMgn011832	BMgn011832	chr11:10953817-10955841	SG	CELL	OK	1.01544	8.28764	3.02886	2.94794	0.00285	0.00651389	yes
BMgn007839	BMgn007839	BMgn007839	chr15:6873102-6875349	SG	CELL	OK	3.94051	15.5455	1.98004	2.43995	0.00295	0.00670204	yes
BMgn014837	BMgn014837	BMgn014837	chr2:10291127-10291526	SG	CELL	OK	2.36769	15.8463	2.74259	3.10222	0.0282	0.0489599	yes
BMgn000972	BMgn000972	BMgn000972	chr13:10285601-10287866	SG	CELL	OK	8.31965	83.792	3.33222	3.0695	0.0083	0.0168815	yes
BMgn013975	BMgn013975	BMgn013975	chr28:1836331-1838527	SG	CELL	OK	0.541827	3.88828	2.84323	3.63058	0.00035	0.00100412	yes
BMgn007538	BMgn007538	BMgn007538	chr15:12047424-12049911	SG	CELL	OK	0	3.86535	inf	#NAME?	5e-05	0.000166596	yes
BMgn004697	BMgn004697	BMgn004697	chr22:16798654-16838553	SG	CELL	OK	0.744502	2.8379	1.93048	3.59154	5e-05	0.000166596	yes
BMgn011037	BMgn011037	BMgn011037	chr23:5685295-5689770	SG	CELL	OK	0.227828	3.48282	3.93424	4.28163	0.0001	0.000318521	yes
BMgn008069	BMgn008069	BMgn008069	chr9:1329860-1333819	SG	CELL	OK	4.27929	21.0948	2.30144	2.81906	0.0021	0.0049749	yes
BMgn009341	BMgn009341	BMgn009341	chr14:12598140-12613058	SG	CELL	OK	1.75464	6.24575	1.8317	2.58458	0.0017	0.00412	yes
BMgn009127	BMgn009127	BMgn009127	chr20:13320589-13326189	SG	CELL	OK	0.231358	2.17226	3.23099	2.17113	0.02585	0.04532	yes
BMgn001622	BMgn001622	BMgn001622	chr11:3511321-3523439	SG	CELL	OK	0.320554	2.67068	3.05857	2.9113	0.00515	0.0110385	yes
BMgn000191	BMgn000191	BMgn000191	chr19:15051843-15053058	SG	CELL	OK	0	2.53983	inf	#NAME?	5e-05	0.000166596	yes
BMgn011197	BMgn011197	BMgn011197	chr23:19512700-19519989	SG	CELL	OK	0	10.7381	inf	#NAME?	5e-05	0.000166596	yes
BMgn000508	BMgn000508	BMgn000508	chr1:11887389-11893275	SG	CELL	OK	0.352871	2.6376	2.90201	2.93392	0.00535	0.0114053	yes
BMgn015113	BMgn015113	BMgn015113	chr5:10340259-10341709	SG	CELL	OK	0	2.17362	inf	#NAME?	5e-05	0.000166596	yes
BMgn001838	BMgn001838	BMgn001838	chr19:1954621-1959029	SG	CELL	OK	0.591445	4.74686	3.00466	2.8302	0.0061	0.0128224	yes
BMgn006168	BMgn006168	BMgn006168	chr4:5607677-5607935	SG	CELL	OK	9.28139	44.3474	2.25644	2.54108	0.00215	0.00507053	yes
BMgn008680	BMgn008680	BMgn008680	chr7:14574323-14577864	SG	CELL	OK	0.41761	2.95163	2.82128	2.95691	0.00215	0.00507053	yes
BMgn010814	BMgn010814	BMgn010814	chr26:2864286-2865991	SG	CELL	OK	2.2434	13.0997	2.54578	2.69267	0.00255	0.00591091	yes
BMgn016071	BMgn016071	BMgn016071	chr14:6971385-6971989	SG	CELL	OK	3.64497	14.0093	1.94241	2.63887	0.0074	0.0152573	yes
BMgn004335	BMgn004335	BMgn004335	chr20:7627357-7632145	SG	CELL	OK	0.719587	4.46939	2.63484	2.59478	0.00755	0.0155226	yes
BMgn011670	BMgn011670	BMgn011670	chr11:11894104-11894320	SG	CELL	OK	4.79938	64.796	3.75499	3.93826	0.01015	0.0200796	yes
BMgn005505	BMgn005505	BMgn005505	chr8:12349615-12363175	SG	CELL	OK	1.30286	6.19841	2.25021	2.47638	0.0041	0.00899968	yes
BMgn001834	BMgn001834	BMgn001834	chr11:4239225-4242520	SG	CELL	OK	1.8389	14.3977	2.96892	2.86251	0.01035	0.0204071	yes
BMgn011012	BMgn011012	BMgn011012	chr23:8111377-8125912	SG	CELL	OK	91.3319	19.2112	-2.24917	-2.71922	0.00025	0.000737317	yes
BMgn014167	BMgn014167	BMgn014167	chr20:10593070-10593355	SG	CELL	OK	0	17.3539	inf	#NAME?	5e-05	0.000166596	yes
BMgn009973	BMgn009973	BMgn009973	chr22:14072509-14073979	SG	CELL	OK	0.471868	2.41152	2.35349	2.20043	0.0208	0.0375573	yes
BMgn009061	BMgn009061	BMgn009061	chr3:14793450-14793952	SG	CELL	OK	0	6.91292	inf	#NAME?	5e-05	0.000166596	yes
BMgn016011	BMgn016011	BMgn016011	chr13:10315885-10324668	SG	CELL	OK	0	3.49054	inf	#NAME?	5e-05	0.000166596	yes
BMgn007320	BMgn007320	BMgn007320	chr3:5142803-5143468	SG	CELL	OK	0	12.9309	inf	#NAME?	5e-05	0.000166596	yes
BMgn007456	BMgn007456	BMgn007456	chr3:4033477-4038885	SG	CELL	OK	0.897165	6.6476	2.88939	3.09222	0.00235	0.00548488	yes
BMgn009393	BMgn009393	BMgn009393	chr14:10537165-10550591	SG	CELL	OK	61865.7	14.3973	-12.0691	-32.1874	5e-05	0.000166596	yes
BMgn000158	BMgn000158	BMgn000158	chr24:8549571-8552779	SG	CELL	OK	4553.37	1.1608	-11.9376	-19.3945	5e-05	0.000166596	yes
BMgn001347	BMgn001347	BMgn001347	chr2:10368936-10372575	SG	CELL	OK	19705.3	4.1129	-12.2261	-24.8144	5e-05	0.000166596	yes
BMgn008268	BMgn008268	BMgn008268	chr18:430812-486369	SG	CELL	OK	742.306	0.275512	-11.3957	-18.55	5e-05	0.000166596	yes
BMgn012740	BMgn012740	BMgn012740	chr22:81020-91955	SG	CELL	OK	3210.38	1.71277	-10.8722	-19.4068	5e-05	0.000166596	yes
BMgn004965	BMgn004965	BMgn004965	chr25:7500472-7503296	SG	CELL	OK	4427.22	1.04868	-12.0436	-17.1253	5e-05	0.000166596	yes
BMgn000504	BMgn000504	BMgn000504	chr1:11943595-11995378	SG	CELL	OK	5006.39	1.58654	-11.6237	-19.2238	5e-05	0.000166596	yes
BMgn009094	BMgn009094	BMgn009094	chr3:15159001-15159820	SG	CELL	OK	9861.99	1.26476	-12.9288	-9.89117	0.01125	0.0219352	yes
BMgn009211	BMgn009211	BMgn009211	chr14:7819759-7827793	SG	CELL	OK	1262.8	0.641242	-10.9435	-13.019	0.00015	0.000461494	yes
BMgn006235	BMgn006235	BMgn006235	chr6:12285623-12295285	SG	CELL	OK	1496.08	0.503614	-11.5366	-10.5761	0.00995	0.019808	yes
BMgn001793	BMgn001793	BMgn001793	chr11:2448825-2478037	SG	CELL	OK	18360.2	3.44545	-12.3796	-19.875	5e-05	0.000166596	yes
BMgn000013	BMgn000013	BMgn000013	chr26:11684157-11693923	SG	CELL	OK	3575.14	0.850158	-12.038	-13.7841	0.00025	0.000737317	yes
BMgn000776	BMgn000776	BMgn000776	chr25:358210-365664	SG	CELL	OK	815.281	0.261962	-11.6037	-8.6363	0.01435	0.0271473	yes
BMgn006282	BMgn006282	BMgn006282	chr6:14378082-14381948	SG	CELL	OK	2070.09	0.695261	-11.5399	-8.60604	0.01435	0.0271473	yes
BMgn011901	BMgn011901	BMgn011901	chr11:5271682-5280374	SG	CELL	OK	5549.82	0.891614	-12.6037	-23.9351	5e-05	0.000166596	yes
BMgn015078	BMgn015078	BMgn015078	chr5:5917020-5921954	SG	CELL	OK	3226.35	0.453275	-12.7972	-11.5264	0.00675	0.014027	yes
BMgn014224	BMgn014224	BMgn014224	chr8:1524762-1528391	SG	CELL	OK	480.355	0.191247	-11.2944	-6.38799	0.01125	0.0219352	yes
BMgn011059	BMgn011059	BMgn011059	chr23:4024464-4026048	SG	CELL	OK	1703.85	1.08606	-10.6155	-10.6009	0.00335	0.00749754	yes
BMgn007061	BMgn007061	BMgn007061	chr17:10421421-10422702	SG	CELL	OK	610.286	0.471851	-10.3369	-9.32902	0.0029	0.00660904	yes
BMgn000274	BMgn000274	BMgn000274	chr22:7286078-7287637	SG	CELL	OK	1287.26	0.491769	-11.354	-11.7628	0.00335	0.00749754	yes
BMgn007072	BMgn007072	BMgn007072	chr17:11270955-11272991	SG	CELL	OK	277.726	0.325487	-9.73684	-10.1542	0.00435	0.00949783	yes
BMgn009095	BMgn009095	BMgn009095	chr3:15128375-15130596	SG	CELL	OK	3856.51	0	#NAME?	#NAME?	5e-05	0.000166596	yes
BMgn011321	BMgn011321	BMgn011321	chr23:16039310-16045100	SG	CELL	OK	243.786	0.559556	-8.76712	-11.82	5e-05	0.000166596	yes
BMgn005827	BMgn005827	BMgn005827	chr5:18501988-18503318	SG	CELL	OK	2103.29	0.932131	-11.1398	-11.5202	0.00205	0.00487228	yes
BMgn012239	BMgn012239	BMgn012239	chr1:18460007-18471476	SG	CELL	OK	439.465	0.54667	-9.65086	-9.93564	0.00335	0.00749754	yes
BMgn003681	BMgn003681	BMgn003681	chr5:13658081-13701767	SG	CELL	OK	165.562	1.09885	-7.23524	-14.692	5e-05	0.000166596	yes
BMgn004675	BMgn004675	BMgn004675	chr22:17763901-17772198	SG	CELL	OK	176.48	0.303343	-9.18434	-11.5185	5e-05	0.000166596	yes
BMgn010881	BMgn010881	BMgn010881	chr22:23177513-23202637	SG	CELL	OK	207.356	0.321628	-9.3325	-7.16137	0.0214	0.0385159	yes
BMgn003894	BMgn003894	BMgn003894	chr1:21480998-21486354	SG	CELL	OK	110.157	0.26747	-8.68598	-8.99097	0.0017	0.00412	yes
BMgn004538	BMgn004538	BMgn004538	chr27:14374021-14375573	SG	CELL	OK	31.236	0.396282	-6.30054	-5.38911	0.0215	0.038586	yes
BMgn012705	BMgn012705	BMgn012705	chr22:2786791-2846773	SG	CELL	OK	124.772	0.851384	-7.19527	-11.8661	5e-05	0.000166596	yes
BMgn011768	BMgn011768	BMgn011768	chr11:13236193-13238633	SG	CELL	OK	1026.07	0	#NAME?	#NAME?	5e-05	0.000166596	yes
BMgn008847	BMgn008847	BMgn008847	chr3:7363881-7377620	SG	CELL	OK	307.427	0.775123	-8.6316	-9.40283	0.00135	0.00337803	yes
BMgn015630	BMgn015630	BMgn015630	chr10:8883226-8887953	SG	CELL	OK	211.739	1.61315	-7.03626	-15.8888	5e-05	0.000166596	yes
BMgn006160	BMgn006160	BMgn006160	chr4:5211770-5224163	SG	CELL	OK	282.198	0.8149	-8.43587	-9.98053	0.00015	0.000461494	yes
BMgn012999	BMgn012999	BMgn012999	chr16:4762166-4766304	SG	CELL	OK	128.617	0.452313	-8.15154	-8.83721	0.0003	0.000870956	yes
BMgn006846	BMgn006846	BMgn006846	chr10:8871539-8878856	SG	CELL	OK	171.302	0.202165	-9.7268	-7.89151	0.0215	0.038586	yes
BMgn000582	BMgn000582	BMgn000582	chr1:6927592-6931166	SG	CELL	OK	133.794	0.329859	-8.66395	-7.8624	0.00675	0.014027	yes
BMgn001821	BMgn001821	BMgn001821	chr11:3496377-3498053	SG	CELL	OK	691.196	0	#NAME?	#NAME?	5e-05	0.000166596	yes
BMgn007670	BMgn007670	BMgn007670	chr15:3574596-3602614	SG	CELL	OK	419.03	1.35847	-8.26893	-11.4224	5e-05	0.000166596	yes
BMgn010976	BMgn010976	BMgn010976	chr23:2003739-2006474	SG	CELL	OK	154.377	0.267451	-9.17297	-6.82691	0.01435	0.0271473	yes
BMgn013267	BMgn013267	BMgn013267	chr16:12304310-12311209	SG	CELL	OK	441.94	1.01471	-8.76664	-7.86915	0.00675	0.014027	yes
BMgn008556	BMgn008556	BMgn008556	chr18:12454738-12468535	SG	CELL	OK	137.124	0.477801	-8.16485	-9.59336	0.00045	0.00125862	yes
BMgn008164	BMgn008164	BMgn008164	chr24:7909-9458	SG	CELL	OK	228.715	0.717297	-8.31677	-10.3082	0.00015	0.000461494	yes
BMgn011646	BMgn011646	BMgn011646	chr11:10763591-10788020	SG	CELL	OK	134.85	0.464629	-8.18106	-11.5837	5e-05	0.000166596	yes
BMgn005831	BMgn005831	BMgn005831	chr5:18455377-18456376	SG	CELL	OK	1136.57	0.292764	-11.9227	-7.27706	0.01125	0.0219352	yes
BMgn012512	BMgn012512	BMgn012512	chr9:9754434-9756477	SG	CELL	OK	175.311	0	#NAME?	#NAME?	5e-05	0.000166596	yes
BMgn004445	BMgn004445	BMgn004445	chr20:2980708-2997753	SG	CELL	OK	126.171	0.597036	-7.72335	-7.87072	0.0006	0.00163192	yes
BMgn006319	BMgn006319	BMgn006319	chr6:15040485-15043146	SG	CELL	OK	312.673	2.39792	-7.02673	-9.00952	5e-05	0.000166596	yes
BMgn002165	BMgn002165	BMgn002165	chr15:19100464-19167204	SG	CELL	OK	34.1953	0.183414	-7.54255	-7.19277	0.002	0.0047666	yes
BMgn005441	BMgn005441	BMgn005441	chr8:8681444-8767226	SG	CELL	OK	117.162	0.138567	-9.72371	-8.92936	0.0091	0.0182965	yes
BMgn003225	BMgn003225	BMgn003225	chr2:781766-796451	SG	CELL	OK	157.307	0.398631	-8.62431	-7.89614	0.00675	0.014027	yes
BMgn003973	BMgn003973	BMgn003973	chr19:10865010-10870044	SG	CELL	OK	87.0661	0.330738	-8.04028	-10.5957	5e-05	0.000166596	yes
BMgn000788	BMgn000788	BMgn000788	chr25:339852-343927	SG	CELL	OK	69.3102	0	#NAME?	#NAME?	5e-05	0.000166596	yes
BMgn004809	BMgn004809	BMgn004809	chr25:3883837-3887457	SG	CELL	OK	437.753	0	#NAME?	#NAME?	5e-05	0.000166596	yes
BMgn002685	BMgn002685	BMgn002685	chr5:6049784-6091581	SG	CELL	OK	163.144	0.202042	-9.65728	-9.23996	0.002	0.0047666	yes
BMgn001611	BMgn001611	BMgn001611	chr11:4008859-4011005	SG	CELL	OK	226.682	0.330824	-9.42039	-7.60164	0.0215	0.038586	yes
BMgn001143	BMgn001143	BMgn001143	chr13:12332130-12340589	SG	CELL	OK	51.2117	0.492219	-6.70103	-8.50871	0.00015	0.000461494	yes
BMgn005119	BMgn005119	BMgn005119	chr25:11292846-11295036	SG	CELL	OK	104.718	0.473504	-7.78892	-8.2122	0.0005	0.00138215	yes
BMgn013565	BMgn013565	BMgn013565	chr4:10649048-10677156	SG	CELL	OK	27.1914	0.0432473	-9.29632	-5.00663	0.01125	0.0219352	yes
BMgn011460	BMgn011460	BMgn011460	chr23:11302508-11310654	SG	CELL	OK	128.655	0	#NAME?	#NAME?	5e-05	0.000166596	yes
BMgn016259	BMgn016259	BMgn016259	chr15:17842287-17849395	SG	CELL	OK	9572.25	95.2017	-6.65173	-16.6509	5e-05	0.000166596	yes
BMgn013273	BMgn013273	BMgn013273	chr16:12105981-12123372	SG	CELL	OK	158.665	0.269116	-9.20354	-4.82339	0.01125	0.0219352	yes
BMgn005111	BMgn005111	BMgn005111	chr25:11750893-11753134	SG	CELL	OK	6778.2	1.86305	-11.829	-21.2971	5e-05	0.000166596	yes
BMgn003485	BMgn003485	BMgn003485	chr5:11738958-11783867	SG	CELL	OK	39.4583	0.664366	-5.89221	-11.2786	5e-05	0.000166596	yes
BMgn004511	BMgn004511	BMgn004511	chr27:14273540-14289362	SG	CELL	OK	112.065	0.26684	-8.71415	-7.77359	0.0213	0.0383505	yes
BMgn005127	BMgn005127	BMgn005127	chr25:11064965-11067401	SG	CELL	OK	169.803	1.6634	-6.67358	-8.51057	5e-05	0.000166596	yes
BMgn015481	BMgn015481	BMgn015481	chr9:1848345-1851861	SG	CELL	OK	122.959	194.949	0.664922	1.54431	0.01685	0.03121	yes
BMgn010324	BMgn010324	BMgn010324	chr12:13377548-13384171	SG	CELL	OK	93.4548	0.577738	-7.33771	-7.30984	0.00335	0.00749754	yes
BMgn009680	BMgn009680	BMgn009680	chr2:5434163-5459019	SG	CELL	OK	75.8052	1.06463	-6.15387	-10.3119	5e-05	0.000166596	yes
BMgn003966	BMgn003966	BMgn003966	chr19:11110667-11261419	SG	CELL	OK	181.962	3.38387	-5.74882	-12.0498	5e-05	0.000166596	yes
BMgn003044	BMgn003044	BMgn003044	chr4:15662495-15667861	SG	CELL	OK	43.6662	0.384321	-6.82806	-7.49068	0.0003	0.000870956	yes
BMgn005788	BMgn005788	BMgn005788	chr5:20730905-20761331	SG	CELL	OK	120.006	0.737386	-7.34647	-10.7103	5e-05	0.000166596	yes
BMgn007043	BMgn007043	BMgn007043	chr17:10495518-10495974	SG	CELL	OK	1408.62	287.579	-2.29226	-4.80951	5e-05	0.000166596	yes
BMgn008066	BMgn008066	BMgn008066	chr9:1279671-1293170	SG	CELL	OK	44.8935	0.177297	-7.9842	-7.47128	0.00285	0.00651389	yes
BMgn011399	BMgn011399	BMgn011399	chr23:20112802-20138525	SG	CELL	OK	106.253	0	#NAME?	#NAME?	5e-05	0.000166596	yes
BMgn006250	BMgn006250	BMgn006250	chr6:12116466-12146426	SG	CELL	OK	16.2251	0.0788515	-7.68487	-5.786	0.01435	0.0271473	yes
BMgn001926	BMgn001926	BMgn001926	chr19:5142046-5152462	SG	CELL	OK	310.54	6.06477	-5.67818	-13.589	5e-05	0.000166596	yes
BMgn011721	BMgn011721	BMgn011721	chr11:13339219-13339903	SG	CELL	OK	204.453	0	#NAME?	#NAME?	5e-05	0.000166596	yes
BMgn015897	BMgn015897	BMgn015897	chr12:11462803-11466566	SG	CELL	OK	438.164	0	#NAME?	#NAME?	5e-05	0.000166596	yes
BMgn003959	BMgn003959	BMgn003959	chr17:18075163-18105961	SG	CELL	OK	63.4945	0.383238	-7.37225	-9.06725	0.00015	0.000461494	yes
BMgn016540	BMgn016540	BMgn016540	chr18:13966709-14070358	SG	CELL	OK	47.9195	1.75466	-4.77134	-5.61011	5e-05	0.000166596	yes
BMgn015431	BMgn015431	BMgn015431	chr8:12604566-12605302	SG	CELL	OK	3663.43	90.9547	-5.3319	-12.5456	5e-05	0.000166596	yes
BMgn013088	BMgn013088	BMgn013088	chr16:655720-716205	SG	CELL	OK	145.664	2.67694	-5.76592	-13.7845	5e-05	0.000166596	yes
BMgn015545	BMgn015545	BMgn015545	chr9:13686545-13688412	SG	CELL	OK	68.6574	0	#NAME?	#NAME?	5e-05	0.000166596	yes
BMgn010231	BMgn010231	BMgn010231	chr7:7982041-7983351	SG	CELL	OK	63.9741	0	#NAME?	#NAME?	5e-05	0.000166596	yes
BMgn009968	BMgn009968	BMgn009968	chr22:13907725-13992884	SG	CELL	OK	91.5367	2.64484	-5.1131	-4.92711	5e-05	0.000166596	yes
BMgn003011	BMgn003011	BMgn003011	chr4:14161625-14188510	SG	CELL	OK	23.0412	0.199974	-6.84826	-7.22408	0.00185	0.00444375	yes
BMgn008010	BMgn008010	BMgn008010	chr9:1426826-1428694	SG	CELL	OK	103.315	49.7547	-1.05415	-2.61776	5e-05	0.000166596	yes
BMgn007209	BMgn007209	BMgn007209	chr21:17622200-17623599	SG	CELL	OK	93.8494	0.225799	-8.69916	-4.5895	0.01125	0.0219352	yes
BMgn007281	BMgn007281	BMgn007281	chr17:5944101-5957445	SG	CELL	OK	41.6871	0	#NAME?	#NAME?	5e-05	0.000166596	yes
BMgn016213	BMgn016213	BMgn016213	chr15:10648881-10700560	SG	CELL	OK	28.476	0.172217	-7.36938	-9.70364	5e-05	0.000166596	yes
BMgn016123	BMgn016123	BMgn016123	chr15:2135958-2137630	SG	CELL	OK	117.186	1.21404	-6.59284	-8.97312	0.0001	0.000318521	yes
BMgn006655	BMgn006655	BMgn006655	chr10:1575435-1587281	SG	CELL	OK	62.3132	0.135916	-8.84067	-8.44714	0.0022	0.00517429	yes
BMgn006856	BMgn006856	BMgn006856	chr10:9278932-9283217	SG	CELL	OK	74.8439	1.24012	-5.91533	-11.7294	5e-05	0.000166596	yes
BMgn012510	BMgn012510	BMgn012510	chr9:9812886-9816174	SG	CELL	OK	145.508	0	#NAME?	#NAME?	5e-05	0.000166596	yes
BMgn015460	BMgn015460	BMgn015460	chr8:18568367-18569261	SG	CELL	OK	89.9384	1.07061	-6.39243	-6.91447	0.00135	0.00337803	yes
BMgn010557	BMgn010557	BMgn010557	chr12:7126200-7151668	SG	CELL	OK	17.6377	0.243964	-6.17585	-5.8802	0.00575	0.0121786	yes
BMgn002576	BMgn002576	BMgn002576	chr5:3638811-3655700	SG	CELL	OK	20.167	0	#NAME?	#NAME?	5e-05	0.000166596	yes
BMgn012322	BMgn012322	BMgn012322	chr1:16594687-16596403	SG	CELL	OK	27.8333	0.433497	-6.00465	-5.31519	0.0215	0.038586	yes
BMgn003718	BMgn003718	BMgn003718	chr5:11659961-11665179	SG	CELL	OK	1137.57	31.6451	-5.16784	-13.5928	5e-05	0.000166596	yes
BMgn000419	BMgn000419	BMgn000419	chr22:7749971-7757699	SG	CELL	OK	44.5911	0.399172	-6.8036	-5.86056	0.0213	0.0383505	yes
BMgn012939	BMgn012939	BMgn012939	chr16:8015428-8019904	SG	CELL	OK	31.862	0.353514	-6.49393	-6.22328	0.0052	0.0111356	yes
BMgn013261	BMgn013261	BMgn013261	chr16:12477357-12485527	SG	CELL	OK	315.973	0	#NAME?	#NAME?	5e-05	0.000166596	yes
BMgn002474	BMgn002474	BMgn002474	chr9:13693966-13762602	SG	CELL	OK	24.1522	0.14254	-7.40464	-6.85912	0.00575	0.0121786	yes
BMgn009857	BMgn009857	BMgn009857	chr8:16922373-16985294	SG	CELL	OK	35.7152	0.948299	-5.23505	-10.6032	5e-05	0.000166596	yes
BMgn002847	BMgn002847	BMgn002847	chr10:18891174-18896507	SG	CELL	OK	11.8787	0.112227	-6.72582	-5.00263	0.01435	0.0271473	yes
BMgn002404	BMgn002404	BMgn002404	chr9:15006393-15016542	SG	CELL	OK	44.5074	0.897475	-5.63203	-8.98579	5e-05	0.000166596	yes
BMgn010164	BMgn010164	BMgn010164	chr7:7157940-7159167	SG	CELL	OK	87.7724	2.44297	-5.16706	-9.19547	5e-05	0.000166596	yes
BMgn009096	BMgn009096	BMgn009096	chr3:15100057-15104028	SG	CELL	OK	85.4884	0	#NAME?	#NAME?	5e-05	0.000166596	yes
BMgn012488	BMgn012488	BMgn012488	chr9:11549702-11570910	SG	CELL	OK	5.33102	0.0644586	-6.3699	-6.16088	0.00075	0.00199972	yes
BMgn007601	BMgn007601	BMgn007601	chr15:269403-272204	SG	CELL	OK	193.892	5.83049	-5.05549	-10.3785	5e-05	0.000166596	yes
BMgn002400	BMgn002400	BMgn002400	chr9:15661118-15671885	SG	CELL	OK	70.6824	0.385355	-7.51902	-7.27483	0.00285	0.00651389	yes
BMgn012002	BMgn012002	BMgn012002	chr11:4924080-4929554	SG	CELL	OK	165.094	0.14458	-10.1572	-8.3419	0.0215	0.038586	yes
BMgn014876	BMgn014876	BMgn014876	chr3:5038885-5045901	SG	CELL	OK	121.791	0.555722	-7.77582	-7.76212	0.0017	0.00412	yes
BMgn011774	BMgn011774	BMgn011774	chr11:13009637-13024110	SG	CELL	OK	42.1783	0.407087	-6.69502	-6.65302	0.00335	0.00749754	yes
BMgn016766	BMgn016766	BMgn016766	chr21:14413883-14416019	SG	CELL	OK	52.4096	0.83193	-5.97722	-7.98433	0.0001	0.000318521	yes
BMgn005735	BMgn005735	BMgn005735	chr27:7570826-7586821	SG	CELL	OK	38.8797	0.42278	-6.52297	-6.20967	0.002	0.0047666	yes
BMgn009608	BMgn009608	BMgn009608	chr24:11131697-11146214	SG	CELL	OK	172.91	4.31596	-5.3242	-11.298	5e-05	0.000166596	yes
BMgn014178	BMgn014178	BMgn014178	chr20:10669413-10675654	SG	CELL	OK	168.774	5.47474	-4.94616	-11.3571	5e-05	0.000166596	yes
BMgn004950	BMgn004950	BMgn004950	chr25:7603330-7616415	SG	CELL	OK	11.8694	0.166123	-6.15886	-5.66999	0.0091	0.0182965	yes
BMgn008828	BMgn008828	BMgn008828	chr3:17764281-17766885	SG	CELL	OK	131.099	0	#NAME?	#NAME?	5e-05	0.000166596	yes
BMgn015413	BMgn015413	BMgn015413	chr8:10388943-10397447	SG	CELL	OK	1384.97	335.179	-2.04685	-1.90821	0.00355	0.00790595	yes
BMgn003309	BMgn003309	BMgn003309	chr15:16146288-16149790	SG	CELL	OK	5118.4	342.29	-3.9024	-10.3841	5e-05	0.000166596	yes
BMgn009513	BMgn009513	BMgn009513	chr14:2737874-2739017	SG	CELL	OK	27.5523	0	#NAME?	#NAME?	5e-05	0.000166596	yes
BMgn010471	BMgn010471	BMgn010471	chr12:1888064-1986318	SG	CELL	OK	155.746	7.07126	-4.46109	-11.5202	5e-05	0.000166596	yes
BMgn015562	BMgn015562	BMgn015562	chr9:15659442-15660691	SG	CELL	OK	116.684	1.26526	-6.52703	-7.61913	0.00015	0.000461494	yes
BMgn010386	BMgn010386	BMgn010386	chr12:7768782-7781259	SG	CELL	OK	29.9972	0.61497	-5.60817	-6.51457	0.0005	0.00138215	yes
BMgn016349	BMgn016349	BMgn016349	chr16:13946539-13946773	SG	CELL	OK	644.943	0	#NAME?	#NAME?	5e-05	0.000166596	yes
BMgn016534	BMgn016534	BMgn016534	chr18:12469255-12470607	SG	CELL	OK	151.316	4.86596	-4.95869	-9.82773	5e-05	0.000166596	yes
BMgn015764	BMgn015764	BMgn015764	chr11:9916926-9925554	SG	CELL	OK	32.1346	1.50686	-4.41451	-5.43679	5e-05	0.000166596	yes
BMgn000777	BMgn000777	BMgn000777	chr25:346365-354924	SG	CELL	OK	57.967	0.194269	-8.22103	-7.58336	0.00285	0.00651389	yes
BMgn010212	BMgn010212	BMgn010212	chr7:7218120-7242178	SG	CELL	OK	18.8602	0.318099	-5.88973	-4.91242	0.0089	0.0179325	yes
BMgn015268	BMgn015268	BMgn015268	chr6:14842868-14845427	SG	CELL	OK	43.0733	1.81386	-4.56966	-8.33112	5e-05	0.000166596	yes
BMgn010091	BMgn010091	BMgn010091	chr7:11414172-11492005	SG	CELL	OK	8.66806	0.134863	-6.00614	-5.99678	0.0017	0.00412	yes
BMgn009828	BMgn009828	BMgn009828	chr8:18608816-18632003	SG	CELL	OK	95.1712	0.64592	-7.20303	-9.45863	5e-05	0.000166596	yes
BMgn000305	BMgn000305	BMgn000305	chr22:8801263-8802756	SG	CELL	OK	62.8702	0.386203	-7.34687	-4.59424	0.01125	0.0219352	yes
BMgn009643	BMgn009643	BMgn009643	chr2:7906137-8000301	SG	CELL	OK	10.7987	0.250303	-5.43104	-5.54066	0.001	0.00259688	yes
BMgn015372	BMgn015372	BMgn015372	chr8:1521554-1524161	SG	CELL	OK	349.582	3.2744	-6.73826	-13.0109	5e-05	0.000166596	yes
BMgn008829	BMgn008829	BMgn008829	chr3:17753327-17761455	SG	CELL	OK	73.0315	0	#NAME?	#NAME?	5e-05	0.000166596	yes
BMgn011865	BMgn011865	BMgn011865	chr11:8606201-8743751	SG	CELL	OK	61.106	1.99441	-4.93728	-9.46958	5e-05	0.000166596	yes
BMgn012240	BMgn012240	BMgn012240	chr1:18325248-18348773	SG	CELL	OK	235.426	9.91926	-4.5689	-12.0335	5e-05	0.000166596	yes
BMgn003970	BMgn003970	BMgn003970	chr19:10968881-11044492	SG	CELL	OK	21.9012	1.72334	-3.66773	-4.57211	5e-05	0.000166596	yes
BMgn010294	BMgn010294	BMgn010294	chr7:11045541-11054988	SG	CELL	OK	23.6813	0.409133	-5.85504	-5.3601	0.00285	0.00651389	yes
BMgn015382	BMgn015382	BMgn015382	chr8:4389898-4415013	SG	CELL	OK	94.1931	0.480015	-7.6164	-6.52177	0.0213	0.0383505	yes
BMgn006908	BMgn006908	BMgn006908	chr10:12028710-12073798	SG	CELL	OK	28.2448	1.65148	-4.09615	-7.84119	5e-05	0.000166596	yes
BMgn000336	BMgn000336	BMgn000336	chr22:9968251-9971368	SG	CELL	OK	29.3513	0.384247	-6.25525	-5.62799	0.00675	0.014027	yes
BMgn016099	BMgn016099	BMgn016099	chr15:269403-272204	SG	CELL	OK	48.4032	1.09516	-5.46589	-6.10522	5e-05	0.000166596	yes
BMgn006156	BMgn006156	BMgn006156	chr4:5018929-5021085	SG	CELL	OK	16.4476	0.1164	-7.14263	-3.81309	0.01125	0.0219352	yes
BMgn016276	BMgn016276	BMgn016276	chr16:1128088-1146478	SG	CELL	OK	27.0393	2.62518	-3.36457	-2.91369	0.00165	0.00401732	yes
BMgn007805	BMgn007805	BMgn007805	chr15:8382739-8388023	SG	CELL	OK	37.8815	1.61442	-4.55241	-6.90084	5e-05	0.000166596	yes
BMgn012133	BMgn012133	BMgn012133	chr11:15886276-15891323	SG	CELL	OK	15.0834	0	#NAME?	#NAME?	5e-05	0.000166596	yes
BMgn007474	BMgn007474	BMgn007474	chr3:3566110-3578705	SG	CELL	OK	17.9195	0.59133	-4.92142	-7.39824	5e-05	0.000166596	yes
BMgn001913	BMgn001913	BMgn001913	chr19:5978342-6130308	SG	CELL	OK	31.2633	0.637508	-5.61588	-9.34216	5e-05	0.000166596	yes
BMgn007649	BMgn007649	BMgn007649	chr15:2112506-2134976	SG	CELL	OK	33.6721	0.536454	-5.97195	-8.7247	5e-05	0.000166596	yes
BMgn007735	BMgn007735	BMgn007735	chr15:8909578-8947374	SG	CELL	OK	55.3038	1.7561	-4.97693	-10.5728	5e-05	0.000166596	yes
BMgn004414	BMgn004414	BMgn004414	chr20:2700335-2707839	SG	CELL	OK	155.91	13.819	-3.49598	-9.4803	5e-05	0.000166596	yes
BMgn011742	BMgn011742	BMgn011742	chr11:13882986-13885527	SG	CELL	OK	431.062	7.04374	-5.93541	-9.55675	5e-05	0.000166596	yes
BMgn010197	BMgn010197	BMgn010197	chr7:6497688-6498571	SG	CELL	OK	63.3162	0	#NAME?	#NAME?	5e-05	0.000166596	yes
BMgn004276	BMgn004276	BMgn004276	chr20:7769346-7776596	SG	CELL	OK	96.3754	2.78732	-5.11171	-10.4425	5e-05	0.000166596	yes
BMgn006559	BMgn006559	BMgn006559	chr10:6462627-6469787	SG	CELL	OK	22.49	0.306619	-6.19669	-5.84948	0.00575	0.0121786	yes
BMgn000628	BMgn000628	BMgn000628	chr1:6757137-6807209	SG	CELL	OK	29.1435	1.09117	-4.73923	-8.18828	5e-05	0.000166596	yes
BMgn001313	BMgn001313	BMgn001313	chr23:63725-76337	SG	CELL	OK	21.9461	0	#NAME?	#NAME?	5e-05	0.000166596	yes
BMgn008133	BMgn008133	BMgn008133	chr24:1824673-1837610	SG	CELL	OK	54.0062	0.959467	-5.81475	-8.11437	5e-05	0.000166596	yes
BMgn008283	BMgn008283	BMgn008283	chr18:1386220-1433222	SG	CELL	OK	12.8832	0.42153	-4.93371	-7.14285	5e-05	0.000166596	yes
BMgn009437	BMgn009437	BMgn009437	chr14:4215006-4239999	SG	CELL	OK	16.7689	0.371203	-5.49743	-5.21854	0.00195	0.0046615	yes
BMgn002800	BMgn002800	BMgn002800	chr10:17193979-17196663	SG	CELL	OK	88.6124	2.37202	-5.22332	-11.0649	5e-05	0.000166596	yes
BMgn012820	BMgn012820	BMgn012820	chr16:3573487-3579664	SG	CELL	OK	70.5697	0	#NAME?	#NAME?	5e-05	0.000166596	yes
BMgn000844	BMgn000844	BMgn000844	chr13:2677262-2680054	SG	CELL	OK	24.6293	0	#NAME?	#NAME?	5e-05	0.000166596	yes
BMgn009210	BMgn009210	BMgn009210	chr14:7848901-7875541	SG	CELL	OK	230.414	19.2248	-3.58319	-9.01089	5e-05	0.000166596	yes
BMgn016310	BMgn016310	BMgn016310	chr16:6366107-6369975	SG	CELL	OK	52.1725	0	#NAME?	#NAME?	5e-05	0.000166596	yes
BMgn010580	BMgn010580	BMgn010580	chr12:8781627-8784457	SG	CELL	OK	21.2316	0.98822	-4.42524	-7.24131	5e-05	0.000166596	yes
BMgn001908	BMgn001908	BMgn001908	chr19:6243195-6262303	SG	CELL	OK	13.0851	0	#NAME?	#NAME?	5e-05	0.000166596	yes
BMgn005345	BMgn005345	BMgn005345	chr8:10441413-10484173	SG	CELL	OK	40.5458	0.58298	-6.11996	-6.66426	0.00025	0.000737317	yes
BMgn016825	BMgn016825	BMgn016825	chr22:8832063-8865733	SG	CELL	OK	118.849	13.0385	-3.18827	-8.19772	5e-05	0.000166596	yes
BMgn010323	BMgn010323	BMgn010323	chr12:13388014-13392746	SG	CELL	OK	59.9167	0	#NAME?	#NAME?	5e-05	0.000166596	yes
BMgn003800	BMgn003800	BMgn003800	chr4:20352345-20366934	SG	CELL	OK	27.6207	0.158317	-7.44679	-4.03548	0.01125	0.0219352	yes
BMgn015743	BMgn015743	BMgn015743	chr11:3988112-3989691	SG	CELL	OK	62.9215	2.07194	-4.9245	-7.81034	5e-05	0.000166596	yes
BMgn009799	BMgn009799	BMgn009799	chr2:8019833-8033643	SG	CELL	OK	67.3238	2.74383	-4.61686	-8.3311	5e-05	0.000166596	yes
BMgn010741	BMgn010741	BMgn010741	chr26:2201138-2208742	SG	CELL	OK	15.8609	0	#NAME?	#NAME?	5e-05	0.000166596	yes
BMgn009790	BMgn009790	BMgn009790	chr2:7572724-7584800	SG	CELL	OK	291.111	13.3243	-4.44944	-11.7325	5e-05	0.000166596	yes
BMgn010431	BMgn010431	BMgn010431	chr12:3462429-3469208	SG	CELL	OK	33.5648	0.680764	-5.62365	-5.58315	0.00225	0.00528009	yes
BMgn009093	BMgn009093	BMgn009093	chr3:15172797-15172965	SG	CELL	OK	2265.17	0	#NAME?	#NAME?	5e-05	0.000166596	yes
BMgn011626	BMgn011626	BMgn011626	chr11:9916926-9925554	SG	CELL	OK	48.5058	3.00783	-4.01136	-8.6512	5e-05	0.000166596	yes
BMgn004169	BMgn004169	BMgn004169	chr19:12507271-12515084	SG	CELL	OK	444.769	34.0525	-3.70722	-9.3303	5e-05	0.000166596	yes
BMgn015806	BMgn015806	BMgn015806	chr11:16639464-16640727	SG	CELL	OK	2717.63	51.978	-5.70831	-14.7987	5e-05	0.000166596	yes
BMgn016427	BMgn016427	BMgn016427	chr17:14259647-14295127	SG	CELL	OK	6.75236	0.172672	-5.28928	-4.5201	0.00665	0.0138435	yes
BMgn005518	BMgn005518	BMgn005518	chr8:12881853-12902170	SG	CELL	OK	90.9259	7.43612	-3.61207	-8.91431	5e-05	0.000166596	yes
BMgn015694	BMgn015694	BMgn015694	chr10:17749485-17761122	SG	CELL	OK	127.622	3.99961	-4.99587	-9.88793	5e-05	0.000166596	yes
BMgn012030	BMgn012030	BMgn012030	chr11:16635421-16637540	SG	CELL	OK	1851.58	60.5009	-4.93565	-12.9287	5e-05	0.000166596	yes
BMgn000733	BMgn000733	BMgn000733	chr1:12480898-12493732	SG	CELL	OK	63.7974	4.80858	-3.72982	-8.18387	5e-05	0.000166596	yes
BMgn015089	BMgn015089	BMgn015089	chr5:7133103-7138556	SG	CELL	OK	496.236	19.1433	-4.69611	-9.51471	5e-05	0.000166596	yes
BMgn009607	BMgn009607	BMgn009607	chr24:11104994-11124042	SG	CELL	OK	144.701	7.67499	-4.23676	-10.0821	5e-05	0.000166596	yes
BMgn000861	BMgn000861	BMgn000861	chr13:4538670-4541327	SG	CELL	OK	17.1264	0	#NAME?	#NAME?	5e-05	0.000166596	yes
BMgn003048	BMgn003048	BMgn003048	chr4:15847407-15850363	SG	CELL	OK	619.56	43.8847	-3.81945	-9.73949	5e-05	0.000166596	yes
BMgn015287	BMgn015287	BMgn015287	chr6:17222217-17235271	SG	CELL	OK	43.378	2.73147	-3.98921	-2.51454	0.00135	0.00337803	yes
BMgn007502	BMgn007502	BMgn007502	chr15:11060339-11083711	SG	CELL	OK	217.632	25.1698	-3.11213	-4.10489	5e-05	0.000166596	yes
BMgn014879	BMgn014879	BMgn014879	chr3:7396983-7402157	SG	CELL	OK	54.1026	4.07215	-3.73184	-8.92595	5e-05	0.000166596	yes
BMgn004858	BMgn004858	BMgn004858	chr25:3938194-3956915	SG	CELL	OK	18.8537	46.6807	1.30798	3.25432	5e-05	0.000166596	yes
BMgn011127	BMgn011127	BMgn011127	chr23:21978307-21986505	SG	CELL	OK	111.301	9.75722	-3.51186	-7.54241	5e-05	0.000166596	yes
BMgn005204	BMgn005204	BMgn005204	chr12:16070527-16079932	SG	CELL	OK	225.762	16.2022	-3.80054	-9.95883	5e-05	0.000166596	yes
BMgn011844	BMgn011844	BMgn011844	chr11:10583121-10600130	SG	CELL	OK	5260.89	466.412	-3.49563	-10.748	5e-05	0.000166596	yes
BMgn006678	BMgn006678	BMgn006678	chr10:955588-959947	SG	CELL	OK	26.5284	0.334416	-6.30975	-8.15825	0.00015	0.000461494	yes
BMgn008965	BMgn008965	BMgn008965	chr3:11731407-11732453	SG	CELL	OK	53.1599	0.835768	-5.99109	-6.24599	0.0005	0.00138215	yes
BMgn008245	BMgn008245	BMgn008245	chr18:552202-561490	SG	CELL	OK	27.0674	0	#NAME?	#NAME?	5e-05	0.000166596	yes
BMgn006391	BMgn006391	BMgn006391	chr6:6485128-6505606	SG	CELL	OK	19.5984	0	#NAME?	#NAME?	5e-05	0.000166596	yes
BMgn015334	BMgn015334	BMgn015334	chr7:9771534-9774551	SG	CELL	OK	16.4643	0.821862	-4.3243	-6.31231	5e-05	0.000166596	yes
BMgn008543	BMgn008543	BMgn008543	chr18:11468428-11471927	SG	CELL	OK	14.5258	1.49646	-3.27899	-6.24337	5e-05	0.000166596	yes
BMgn005828	BMgn005828	BMgn005828	chr5:18475040-18476480	SG	CELL	OK	63.9418	0	#NAME?	#NAME?	5e-05	0.000166596	yes
BMgn015466	BMgn015466	BMgn015466	chr9:591762-656733	SG	CELL	OK	65.2559	3.68725	-4.14549	-5.83802	5e-05	0.000166596	yes
BMgn013032	BMgn013032	BMgn013032	chr16:3317436-3337111	SG	CELL	OK	58.7576	3.32501	-4.14334	-10.0818	5e-05	0.000166596	yes
BMgn012991	BMgn012991	BMgn012991	chr16:4978027-5007931	SG	CELL	OK	9.03308	0.484387	-4.22099	-5.70412	5e-05	0.000166596	yes
BMgn007794	BMgn007794	BMgn007794	chr15:8850157-8866264	SG	CELL	OK	51.5251	0.396133	-7.02314	-8.57746	0.0004	0.00113451	yes
BMgn002898	BMgn002898	BMgn002898	chr10:17350762-17354157	SG	CELL	OK	336.905	19.4966	-4.11105	-10.241	5e-05	0.000166596	yes
BMgn000553	BMgn000553	BMgn000553	chr1:9221478-9241799	SG	CELL	OK	44.2453	4.58709	-3.26987	-8.17111	5e-05	0.000166596	yes
BMgn012944	BMgn012944	BMgn012944	chr16:7833117-7838050	SG	CELL	OK	76.317	0	#NAME?	#NAME?	5e-05	0.000166596	yes
BMgn015126	BMgn015126	BMgn015126	chr5:11621061-11625215	SG	CELL	OK	11.6975	0.628663	-4.21777	-6.4742	5e-05	0.000166596	yes
BMgn013849	BMgn013849	BMgn013849	chr28:10228196-10229548	SG	CELL	OK	15.3564	0.172443	-6.47657	-3.62993	0.01125	0.0219352	yes
BMgn014807	BMgn014807	BMgn014807	chr2:5372063-5385108	SG	CELL	OK	13.2838	0.195104	-6.08928	-3.2071	0.01125	0.0219352	yes
BMgn004313	BMgn004313	BMgn004313	chr20:6595760-6598334	SG	CELL	OK	41.7721	0	#NAME?	#NAME?	5e-05	0.000166596	yes
BMgn008251	BMgn008251	BMgn008251	chr18:247215-250358	SG	CELL	OK	80.9005	2.38462	-5.08432	-7.48483	5e-05	0.000166596	yes
BMgn010334	BMgn010334	BMgn010334	chr12:13115526-13207901	SG	CELL	OK	12.2361	0.276291	-5.46882	-7.85079	5e-05	0.000166596	yes
BMgn009808	BMgn009808	BMgn009808	chr2:8308408-8328684	SG	CELL	OK	12.0841	0.463187	-4.70538	-5.13748	0.0017	0.00412	yes
BMgn000602	BMgn000602	BMgn000602	chr1:5820613-5825597	SG	CELL	OK	8.19803	0.143366	-5.8375	-5.26835	0.0029	0.00660904	yes
BMgn003655	BMgn003655	BMgn003655	chr5:14761789-14780617	SG	CELL	OK	39.1502	4.73905	-3.04635	-6.73934	5e-05	0.000166596	yes
BMgn015522	BMgn015522	BMgn015522	chr9:9166460-9194864	SG	CELL	OK	13.8447	0.513049	-4.75409	-4.96493	0.0017	0.00412	yes
BMgn005584	BMgn005584	BMgn005584	chr17:3396765-3418651	SG	CELL	OK	16.4737	0.976705	-4.0761	-6.23712	5e-05	0.000166596	yes
BMgn014937	BMgn014937	BMgn014937	chr3:17743029-17749947	SG	CELL	OK	23.5425	0	#NAME?	#NAME?	5e-05	0.000166596	yes
BMgn002922	BMgn002922	BMgn002922	chr10:15920219-15957422	SG	CELL	OK	15.9376	0.878859	-4.18066	-6.12886	5e-05	0.000166596	yes
BMgn015772	BMgn015772	BMgn015772	chr11:11074315-11096269	SG	CELL	OK	9.13182	0.314889	-4.85799	-5.59162	0.00025	0.000737317	yes
BMgn014909	BMgn014909	BMgn014909	chr3:12431117-12433136	SG	CELL	OK	221.404	4.1266	-5.74559	-10.499	5e-05	0.000166596	yes
BMgn004476	BMgn004476	BMgn004476	chr20:4226946-4227867	SG	CELL	OK	19.8864	0.708327	-4.81122	-4.41803	0.00995	0.019808	yes
BMgn006216	BMgn006216	BMgn006216	chr4:8168174-8171210	SG	CELL	OK	796.867	37.5759	-4.40646	-11.7048	5e-05	0.000166596	yes
BMgn005769	BMgn005769	BMgn005769	chr5:20534279-20536611	SG	CELL	OK	1712.08	118.419	-3.85378	-10.3707	5e-05	0.000166596	yes
BMgn004875	BMgn004875	BMgn004875	chr25:2449730-2462230	SG	CELL	OK	90.0518	3.89013	-4.53286	-10.2415	5e-05	0.000166596	yes
BMgn009781	BMgn009781	BMgn009781	chr2:7405618-7415727	SG	CELL	OK	9.59056	0.39847	-4.58907	-4.25638	0.00575	0.0121786	yes
BMgn007628	BMgn007628	BMgn007628	chr15:1344640-1347070	SG	CELL	OK	186.839	0	#NAME?	#NAME?	5e-05	0.000166596	yes
BMgn011226	BMgn011226	BMgn011226	chr23:18498832-18512188	SG	CELL	OK	8.29246	0	#NAME?	#NAME?	5e-05	0.000166596	yes
BMgn004559	BMgn004559	BMgn004559	chr27:10357744-10362648	SG	CELL	OK	13.7203	0	#NAME?	#NAME?	5e-05	0.000166596	yes
BMgn007858	BMgn007858	BMgn007858	chr15:6100114-6118956	SG	CELL	OK	41.9042	3.28933	-3.67123	-6.1635	5e-05	0.000166596	yes
BMgn016853	BMgn016853	BMgn016853	chr22:14027145-14028827	SG	CELL	OK	102.359	12.6815	-3.01284	-7.26478	5e-05	0.000166596	yes
BMgn004413	BMgn004413	BMgn004413	chr20:2708212-2708653	SG	CELL	OK	187.909	13.7119	-3.77653	-6.94566	5e-05	0.000166596	yes
BMgn014897	BMgn014897	BMgn014897	chr3:9935862-9937720	SG	CELL	OK	128.055	15.2441	-3.07044	-7.71551	5e-05	0.000166596	yes
BMgn013713	BMgn013713	BMgn013713	chr13:1069404-1071068	SG	CELL	OK	2010.22	92.144	-4.44732	-11.4419	5e-05	0.000166596	yes
BMgn000476	BMgn000476	BMgn000476	chr22:4603396-4667431	SG	CELL	OK	156.687	10.4578	-3.90523	-8.4235	5e-05	0.000166596	yes
BMgn002399	BMgn002399	BMgn002399	chr9:15735311-15735668	SG	CELL	OK	142.461	0	#NAME?	#NAME?	5e-05	0.000166596	yes
BMgn010053	BMgn010053	BMgn010053	chr7:998256-999161	SG	CELL	OK	86.1736	0	#NAME?	#NAME?	5e-05	0.000166596	yes
BMgn004528	BMgn004528	BMgn004528	chr27:13760586-13761866	SG	CELL	OK	91.1439	0	#NAME?	#NAME?	5e-05	0.000166596	yes
BMgn009312	BMgn009312	BMgn009312	chr14:14705193-14789372	SG	CELL	OK	37.1892	1.55983	-4.57542	-9.11985	5e-05	0.000166596	yes
BMgn008063	BMgn008063	BMgn008063	chr9:983243-1013307	SG	CELL	OK	18.1514	0.601129	-4.91626	-7.84489	5e-05	0.000166596	yes
BMgn004586	BMgn004586	BMgn004586	chr27:10514319-10541523	SG	CELL	OK	37.4396	2.07373	-4.17426	-8.32792	5e-05	0.000166596	yes
BMgn013989	BMgn013989	BMgn013989	chr28:2765856-2779025	SG	CELL	OK	22.6705	2.05188	-3.4658	-7.51323	5e-05	0.000166596	yes
BMgn003693	BMgn003693	BMgn003693	chr5:12708612-12713646	SG	CELL	OK	11.5225	0.26619	-5.43585	-4.53197	0.0089	0.0179325	yes
BMgn006209	BMgn006209	BMgn006209	chr4:8037299-8038342	SG	CELL	OK	3501.05	84.0554	-5.3803	-13.3654	5e-05	0.000166596	yes
BMgn005323	BMgn005323	BMgn005323	chr8:11588827-11591244	SG	CELL	OK	157.336	15.9616	-3.30117	-7.98478	5e-05	0.000166596	yes
BMgn013265	BMgn013265	BMgn013265	chr16:12337811-12338774	SG	CELL	OK	20.935	0.418752	-5.64368	-4.4257	0.0215	0.038586	yes
BMgn012888	BMgn012888	BMgn012888	chr16:7580640-7607834	SG	CELL	OK	84.9285	9.37261	-3.17973	-6.94435	5e-05	0.000166596	yes
BMgn006371	BMgn006371	BMgn006371	chr6:8331149-8382578	SG	CELL	OK	17.3848	0.862873	-4.33254	-7.50519	5e-05	0.000166596	yes
BMgn010177	BMgn010177	BMgn010177	chr7:6141936-6168741	SG	CELL	OK	50.2478	6.78336	-2.88899	-6.79586	5e-05	0.000166596	yes
BMgn013544	BMgn013544	BMgn013544	chr5:26915-39818	SG	CELL	OK	34.8928	4.56934	-2.93287	-7.0178	5e-05	0.000166596	yes
BMgn006246	BMgn006246	BMgn006246	chr6:11578644-11607583	SG	CELL	OK	38.6598	4.62633	-3.06289	-7.33635	5e-05	0.000166596	yes
BMgn003315	BMgn003315	BMgn003315	chr15:15802972-15829338	SG	CELL	OK	6.60947	0.083149	-6.31269	-3.51638	0.01125	0.0219352	yes
BMgn013212	BMgn013212	BMgn013212	chr16:15143784-15146698	SG	CELL	OK	19.0008	7.49407	-1.34224	-3.04117	5e-05	0.000166596	yes
BMgn000944	BMgn000944	BMgn000944	chr13:8828026-8835582	SG	CELL	OK	1732.3	156.152	-3.47167	-8.73418	5e-05	0.000166596	yes
BMgn013644	BMgn013644	BMgn013644	chr6:1731773-1746060	SG	CELL	OK	86.8087	0.677401	-7.00168	-12.1809	5e-05	0.000166596	yes
BMgn000150	BMgn000150	BMgn000150	chr24:8047334-8055333	SG	CELL	OK	36.1273	4.01544	-3.16946	-7.22387	5e-05	0.000166596	yes
BMgn004060	BMgn004060	BMgn004060	chr19:7167568-7170832	SG	CELL	OK	191.272	24.0235	-2.9931	-8.17848	5e-05	0.000166596	yes
BMgn013361	BMgn013361	BMgn013361	chr27:25105-27565	SG	CELL	OK	47.2733	4.60953	-3.35833	-8.0142	5e-05	0.000166596	yes
BMgn017144	BMgn017144	BMgn017144	chr25:6789062-6800737	SG	CELL	OK	59.4997	3.76271	-3.98304	-6.25349	5e-05	0.000166596	yes
BMgn013024	BMgn013024	BMgn013024	chr16:3600518-3609001	SG	CELL	OK	28.8473	0	#NAME?	#NAME?	5e-05	0.000166596	yes
BMgn004940	BMgn004940	BMgn004940	chr25:7044617-7054470	SG	CELL	OK	164.476	21.6553	-2.92509	-7.62174	5e-05	0.000166596	yes
BMgn000117	BMgn000117	BMgn000117	chr24:6087520-6092968	SG	CELL	OK	9.78656	0.113876	-6.42527	-6.93308	0.0056	0.0118848	yes
BMgn009892	BMgn009892	BMgn009892	chr8:17369325-17371944	SG	CELL	OK	25.1717	1.29495	-4.28083	-6.85182	5e-05	0.000166596	yes
BMgn013909	BMgn013909	BMgn013909	chr28:2532490-2544585	SG	CELL	OK	7.26125	0	#NAME?	#NAME?	5e-05	0.000166596	yes
BMgn009882	BMgn009882	BMgn009882	chr8:16808501-16877632	SG	CELL	OK	14.5068	0.996331	-3.86396	-7.91742	5e-05	0.000166596	yes
BMgn007639	BMgn007639	BMgn007639	chr15:1726432-1747002	SG	CELL	OK	423.402	40.516	-3.38547	-8.47834	5e-05	0.000166596	yes
BMgn001600	BMgn001600	BMgn001600	chr21:14392950-14410237	SG	CELL	OK	33.3252	1.82238	-4.19272	-6.69828	5e-05	0.000166596	yes
BMgn000225	BMgn000225	BMgn000225	chr22:5047785-5098973	SG	CELL	OK	33.4476	2.388	-3.80803	-8.10513	5e-05	0.000166596	yes
BMgn005724	BMgn005724	BMgn005724	chr27:5824444-5830864	SG	CELL	OK	19.8574	0.50771	-5.28953	-4.16831	0.0215	0.038586	yes
BMgn017299	BMgn017299	BMgn017299	chr27:13975222-14122857	SG	CELL	OK	140.163	17.0178	-3.04199	-3.41919	5e-05	0.000166596	yes
BMgn007703	BMgn007703	BMgn007703	chr15:6309019-6391235	SG	CELL	OK	607.897	70.9763	-3.09842	-8.52007	5e-05	0.000166596	yes
BMgn012053	BMgn012053	BMgn012053	chr11:18193494-18201432	SG	CELL	OK	89.0232	14.4052	-2.62759	-6.92664	5e-05	0.000166596	yes
BMgn002943	BMgn002943	BMgn002943	chr10:14803391-14806560	SG	CELL	OK	11.2274	0	#NAME?	#NAME?	5e-05	0.000166596	yes
BMgn005477	BMgn005477	BMgn005477	chr8:11271030-11280379	SG	CELL	OK	14.797	1.35777	-3.44599	-6.74426	5e-05	0.000166596	yes
BMgn012728	BMgn012728	BMgn012728	chr22:954232-964998	SG	CELL	OK	13.8464	1.35599	-3.3521	-5.66615	5e-05	0.000166596	yes
BMgn009971	BMgn009971	BMgn009971	chr22:14008740-14017393	SG	CELL	OK	75.6857	8.27253	-3.19362	-5.9216	5e-05	0.000166596	yes
BMgn011713	BMgn011713	BMgn011713	chr11:13210380-13213026	SG	CELL	OK	632.894	0	#NAME?	#NAME?	5e-05	0.000166596	yes
BMgn009004	BMgn009004	BMgn009004	chr3:9778520-9780927	SG	CELL	OK	96.0833	5.64674	-4.0888	-8.33595	5e-05	0.000166596	yes
BMgn003892	BMgn003892	BMgn003892	chr1:21537340-21554432	SG	CELL	OK	175.86	25.9129	-2.76269	-7.54716	5e-05	0.000166596	yes
BMgn012309	BMgn012309	BMgn012309	chr1:15540046-15557378	SG	CELL	OK	956.149	100.474	-3.25041	-8.66716	5e-05	0.000166596	yes
BMgn000715	BMgn000715	BMgn000715	chr1:11639610-11663553	SG	CELL	OK	238.151	26.9345	-3.14435	-8.27886	5e-05	0.000166596	yes
BMgn009376	BMgn009376	BMgn009376	chr14:14216823-14224638	SG	CELL	OK	13.9758	0.977047	-3.83836	-5.75198	5e-05	0.000166596	yes
BMgn003564	BMgn003564	BMgn003564	chr5:15834642-15859041	SG	CELL	OK	88.966	12.2441	-2.86116	-5.29452	5e-05	0.000166596	yes
BMgn017131	BMgn017131	BMgn017131	chr25:5819521-5821469	SG	CELL	OK	316.424	12.3283	-4.68181	-11.9255	5e-05	0.000166596	yes
BMgn000773	BMgn000773	BMgn000773	chr25:394376-398251	SG	CELL	OK	8.08255	0	#NAME?	#NAME?	5e-05	0.000166596	yes
BMgn003412	BMgn003412	BMgn003412	chr15:14486820-14489675	SG	CELL	OK	4848.62	524.873	-3.20753	-8.32962	5e-05	0.000166596	yes
BMgn007586	BMgn007586	BMgn007586	chr15:11046111-11053171	SG	CELL	OK	987.163	73.9461	-3.73874	-10.1212	5e-05	0.000166596	yes
BMgn012122	BMgn012122	BMgn012122	chr11:16835711-16838989	SG	CELL	OK	83.3874	9.17368	-3.18426	-7.72424	5e-05	0.000166596	yes
BMgn013398	BMgn013398	BMgn013398	chr27:2965536-2977116	SG	CELL	OK	14.3197	0.96048	-3.8981	-6.01791	5e-05	0.000166596	yes
BMgn004103	BMgn004103	BMgn004103	chr19:8932146-8935916	SG	CELL	OK	27.5265	0.344679	-6.31942	-3.6212	0.01125	0.0219352	yes
BMgn000223	BMgn000223	BMgn000223	chr22:5005291-5036694	SG	CELL	OK	21.6862	0.862112	-4.65276	-7.79329	5e-05	0.000166596	yes
BMgn001664	BMgn001664	BMgn001664	chr11:1906438-1920179	SG	CELL	OK	66.1424	1.75118	-5.23917	-10.4292	5e-05	0.000166596	yes
BMgn016627	BMgn016627	BMgn016627	chr19:10696101-10696774	SG	CELL	OK	83.0227	2.60371	-4.99487	-6.10302	0.00015	0.000461494	yes
BMgn011823	BMgn011823	BMgn011823	chr11:11265882-11333237	SG	CELL	OK	3.72784	0.282666	-3.72117	-4.21619	0.00075	0.00199972	yes
BMgn008302	BMgn008302	BMgn008302	chr18:12665770-12671134	SG	CELL	OK	3764.06	682.751	-2.46286	-6.4905	5e-05	0.000166596	yes
BMgn016346	BMgn016346	BMgn016346	chr16:13706924-13709253	SG	CELL	OK	26.3765	1.80267	-3.87105	-6.7969	5e-05	0.000166596	yes
BMgn015937	BMgn015937	BMgn015937	chr13:10313-12960	SG	CELL	OK	24.6259	1.7494	-3.81525	-7.178	5e-05	0.000166596	yes
BMgn011599	BMgn011599	BMgn011599	chr11:7718199-7724756	SG	CELL	OK	1303.26	69.122	-4.23684	-10.1453	5e-05	0.000166596	yes
BMgn007672	BMgn007672	BMgn007672	chr15:3666339-3668392	SG	CELL	OK	43.5608	3.88043	-3.48874	-6.55081	5e-05	0.000166596	yes
BMgn002435	BMgn002435	BMgn002435	chr9:13428892-13446184	SG	CELL	OK	20.6	2.10116	-3.29338	-5.85981	5e-05	0.000166596	yes
BMgn012089	BMgn012089	BMgn012089	chr11:19724085-19728779	SG	CELL	OK	6.70224	0	#NAME?	#NAME?	5e-05	0.000166596	yes
BMgn017324	BMgn017324	BMgn017324	chr28:6678583-6678952	SG	CELL	OK	125.667	4.93482	-4.67046	-5.47888	0.00025	0.000737317	yes
BMgn010959	BMgn010959	BMgn010959	chr23:2980938-2983483	SG	CELL	OK	1525.84	221.753	-2.78258	-7.61388	5e-05	0.000166596	yes
BMgn017211	BMgn017211	BMgn017211	chr26:2070176-2070878	SG	CELL	OK	82.9589	1.18616	-6.12803	-5.58512	0.00285	0.00651389	yes
BMgn001435	BMgn001435	BMgn001435	chr21:10386419-10394772	SG	CELL	OK	30.9882	2.88257	-3.42629	-6.59259	5e-05	0.000166596	yes
BMgn004343	BMgn004343	BMgn004343	chr20:7934984-7938713	SG	CELL	OK	771.574	76.641	-3.33162	-9.0065	5e-05	0.000166596	yes
BMgn005615	BMgn005615	BMgn005615	chr17:3484461-3488209	SG	CELL	OK	57.563	6.62473	-3.11921	-5.05627	5e-05	0.000166596	yes
BMgn006972	BMgn006972	BMgn006972	chr17:15016835-15058498	SG	CELL	OK	11.8045	0.3342	-5.14248	-4.4694	0.0213	0.0383505	yes
BMgn013562	BMgn013562	BMgn013562	chr4:10580391-10641616	SG	CELL	OK	18.9196	0.614897	-4.94339	-8.47328	5e-05	0.000166596	yes
BMgn010477	BMgn010477	BMgn010477	chr12:1637894-1706535	SG	CELL	OK	42.0146	6.82727	-2.62151	-6.37679	5e-05	0.000166596	yes
BMgn012910	BMgn012910	BMgn012910	chr16:8669221-8671833	SG	CELL	OK	59.9099	0	#NAME?	#NAME?	5e-05	0.000166596	yes
BMgn001883	BMgn001883	BMgn001883	chr19:4453426-4466247	SG	CELL	OK	81.3156	10.5986	-2.93966	-7.70209	5e-05	0.000166596	yes
BMgn015921	BMgn015921	BMgn015921	chr12:13807632-13809454	SG	CELL	OK	158.971	6.76752	-4.55399	-10.1761	5e-05	0.000166596	yes
BMgn012960	BMgn012960	BMgn012960	chr16:6414771-6449322	SG	CELL	OK	350.442	43.0954	-3.02357	-8.35741	5e-05	0.000166596	yes
BMgn004891	BMgn004891	BMgn004891	chr25:13349561-13356168	SG	CELL	OK	1383.87	165.984	-3.05959	-8.25178	5e-05	0.000166596	yes
BMgn009212	BMgn009212	BMgn009212	chr14:7674511-7679426	SG	CELL	OK	28.8581	1.53551	-4.23219	-4.66166	0.00035	0.00100412	yes
BMgn015080	BMgn015080	BMgn015080	chr5:6112423-6116864	SG	CELL	OK	397.652	53.633	-2.89031	-7.86254	5e-05	0.000166596	yes
BMgn015310	BMgn015310	BMgn015310	chr7:5709722-5710082	SG	CELL	OK	121.624	6.35149	-4.25919	-5.47727	5e-05	0.000166596	yes
BMgn013670	BMgn013670	BMgn013670	chr20:50766-211009	SG	CELL	OK	13.7306	1.95148	-2.81475	-6.46043	5e-05	0.000166596	yes
BMgn008848	BMgn008848	BMgn008848	chr3:7431332-7449790	SG	CELL	OK	87.8958	9.83903	-3.15921	-7.43341	5e-05	0.000166596	yes
BMgn008230	BMgn008230	BMgn008230	chr18:14294137-14309152	SG	CELL	OK	47.9384	9.43692	-2.34479	-5.71243	5e-05	0.000166596	yes
BMgn007127	BMgn007127	BMgn007127	chr17:14369638-14441038	SG	CELL	OK	12.451	0.448792	-4.79407	-7.17428	5e-05	0.000166596	yes
BMgn008165	BMgn008165	BMgn008165	chr24:12196-13571	SG	CELL	OK	37.4438	1.43954	-4.70105	-7.07958	5e-05	0.000166596	yes
BMgn012581	BMgn012581	BMgn012581	chr19:1222959-1225972	SG	CELL	OK	26.4096	4.28477	-2.62377	-5.76301	5e-05	0.000166596	yes
BMgn010032	BMgn010032	BMgn010032	chr7:1163465-1168571	SG	CELL	OK	368.389	51.6967	-2.83308	-7.60376	5e-05	0.000166596	yes
BMgn001869	BMgn001869	BMgn001869	chr19:3791437-3803645	SG	CELL	OK	4.19953	0.387684	-3.43728	-6.56195	5e-05	0.000166596	yes
BMgn001849	BMgn001849	BMgn001849	chr19:2645332-2657668	SG	CELL	OK	176.138	12.422	-3.82574	-10.141	5e-05	0.000166596	yes
BMgn000805	BMgn000805	BMgn000805	chr25:768892-828560	SG	CELL	OK	88.4003	8.3652	-3.40158	-9.03922	5e-05	0.000166596	yes
BMgn017246	BMgn017246	BMgn017246	chr26:9407481-9408725	SG	CELL	OK	45.6054	4.34171	-3.39287	-6.52782	5e-05	0.000166596	yes
BMgn012390	BMgn012390	BMgn012390	chr21:940673-941462	SG	CELL	OK	14.986	0.638	-4.55391	-3.62905	0.01265	0.0242753	yes
BMgn000856	BMgn000856	BMgn000856	chr13:3690442-3706782	SG	CELL	OK	4.83344	0.100583	-5.58659	-3.00528	0.01125	0.0219352	yes
BMgn003411	BMgn003411	BMgn003411	chr15:14441134-14446325	SG	CELL	OK	20.5405	0.677777	-4.92152	-8.95406	5e-05	0.000166596	yes
BMgn007627	BMgn007627	BMgn007627	chr15:1329276-1337489	SG	CELL	OK	37.1439	18.6626	-0.992974	-1.91374	0.00435	0.00949783	yes
BMgn014764	BMgn014764	BMgn014764	chr2:681542-682217	SG	CELL	OK	22.0328	0	#NAME?	#NAME?	5e-05	0.000166596	yes
BMgn009121	BMgn009121	BMgn009121	chr20:13600990-13617262	SG	CELL	OK	53.6652	6.62791	-3.01736	-8.08679	5e-05	0.000166596	yes
BMgn009514	BMgn009514	BMgn009514	chr14:2745211-2758197	SG	CELL	OK	20.2506	1.81026	-3.4837	-6.58573	5e-05	0.000166596	yes
BMgn003086	BMgn003086	BMgn003086	chr4:17210130-17212122	SG	CELL	OK	16.0798	0.607495	-4.72623	-5.61869	0.00015	0.000461494	yes
BMgn013230	BMgn013230	BMgn013230	chr16:13768854-13819664	SG	CELL	OK	142.956	24.5344	-2.5427	-6.98954	5e-05	0.000166596	yes
BMgn004061	BMgn004061	BMgn004061	chr19:7196643-7207744	SG	CELL	OK	127.614	15.0799	-3.08109	-8.68875	5e-05	0.000166596	yes
BMgn015847	BMgn015847	BMgn015847	chr12:3458007-3459228	SG	CELL	OK	94.6998	4.81357	-4.29818	-8.08001	5e-05	0.000166596	yes
BMgn002504	BMgn002504	BMgn002504	chr9:14972007-14978298	SG	CELL	OK	540.771	72.7702	-2.8936	-8.00649	5e-05	0.000166596	yes
BMgn010289	BMgn010289	BMgn010289	chr7:10783013-10800849	SG	CELL	OK	14.9446	0.781784	-4.25671	-6.20067	5e-05	0.000166596	yes
BMgn007324	BMgn007324	BMgn007324	chr3:4909183-4927199	SG	CELL	OK	8.34143	0.371486	-4.48892	-3.50782	0.00235	0.00548488	yes
BMgn005144	BMgn005144	BMgn005144	chr25:10122502-10124417	SG	CELL	OK	78.7532	14.592	-2.43216	-4.66757	5e-05	0.000166596	yes
BMgn011180	BMgn011180	BMgn011180	chr23:20849379-20853312	SG	CELL	OK	71.0257	7.74277	-3.19742	-7.94717	5e-05	0.000166596	yes
BMgn016681	BMgn016681	BMgn016681	chr20:6761067-6763748	SG	CELL	OK	281.898	45.7558	-2.62315	-7.13076	5e-05	0.000166596	yes
BMgn010801	BMgn010801	BMgn010801	chr26:2040102-2067377	SG	CELL	OK	51.738	6.30517	-3.03662	-7.63927	5e-05	0.000166596	yes
BMgn007207	BMgn007207	BMgn007207	chr21:17507208-17588504	SG	CELL	OK	42.8468	3.82431	-3.48592	-7.63116	5e-05	0.000166596	yes
BMgn015419	BMgn015419	BMgn015419	chr8:11461535-11467102	SG	CELL	OK	109.801	15.151	-2.85741	-7.3651	5e-05	0.000166596	yes
BMgn007779	BMgn007779	BMgn007779	chr15:9368072-9416914	SG	CELL	OK	68.8239	13.2281	-2.3793	-5.55886	5e-05	0.000166596	yes
BMgn001582	BMgn001582	BMgn001582	chr21:13090718-13115464	SG	CELL	OK	345.694	71.7561	-2.26832	-6.23485	5e-05	0.000166596	yes
BMgn012502	BMgn012502	BMgn012502	chr9:10483833-10501297	SG	CELL	OK	6.38414	0.211091	-4.91855	-5.01314	0.0008	0.00211873	yes
BMgn012464	BMgn012464	BMgn012464	chr9:10333000-10457816	SG	CELL	OK	4.18466	0.246563	-4.08508	-5.68526	5e-05	0.000166596	yes
BMgn013168	BMgn013168	BMgn013168	chr16:12937778-12956264	SG	CELL	OK	37.4183	4.14136	-3.17557	-5.86196	5e-05	0.000166596	yes
BMgn013576	BMgn013576	BMgn013576	chr6:2031639-2037324	SG	CELL	OK	7.11648	0	#NAME?	#NAME?	5e-05	0.000166596	yes
BMgn002331	BMgn002331	BMgn002331	chr26:8660645-8667038	SG	CELL	OK	18.1692	1.42977	-3.66764	-6.92317	5e-05	0.000166596	yes
BMgn007119	BMgn007119	BMgn007119	chr17:13973745-14033990	SG	CELL	OK	74.5641	13.0722	-2.51198	-6.14956	5e-05	0.000166596	yes
BMgn007732	BMgn007732	BMgn007732	chr15:8811902-8819918	SG	CELL	OK	110.499	22.2602	-2.3115	-5.46297	5e-05	0.000166596	yes
BMgn001650	BMgn001650	BMgn001650	chr11:2542438-2554265	SG	CELL	OK	10.7534	0.644303	-4.06091	-5.39969	5e-05	0.000166596	yes
BMgn017120	BMgn017120	BMgn017120	chr25:4186186-4187931	SG	CELL	OK	696.054	220.061	-1.66129	-4.71165	5e-05	0.000166596	yes
BMgn003661	BMgn003661	BMgn003661	chr5:14593389-14595648	SG	CELL	OK	14.4296	0.504102	-4.83918	-4.00109	0.0215	0.038586	yes
BMgn011117	BMgn011117	BMgn011117	chr23:22451052-22463386	SG	CELL	OK	131.37	9.68016	-3.76246	-7.59423	5e-05	0.000166596	yes
BMgn007637	BMgn007637	BMgn007637	chr15:1712512-1715085	SG	CELL	OK	730.512	83.7675	-3.12445	-8.41783	5e-05	0.000166596	yes
BMgn011093	BMgn011093	BMgn011093	chr23:8066701-8074334	SG	CELL	OK	7.42196	0.328074	-4.49971	-3.8408	0.0085	0.0172291	yes
BMgn015780	BMgn015780	BMgn015780	chr11:11721127-11722152	SG	CELL	OK	172.296	8.13765	-4.40413	-8.77486	5e-05	0.000166596	yes
BMgn010352	BMgn010352	BMgn010352	chr12:13793482-13806967	SG	CELL	OK	200.389	33.9069	-2.56316	-6.70485	5e-05	0.000166596	yes
BMgn001194	BMgn001194	BMgn001194	chr13:9253657-9262788	SG	CELL	OK	168.329	25.2407	-2.73746	-7.30748	5e-05	0.000166596	yes
BMgn008401	BMgn008401	BMgn008401	chr18:2729633-2739877	SG	CELL	OK	15.3019	1.2954	-3.56224	-5.55059	5e-05	0.000166596	yes
BMgn000132	BMgn000132	BMgn000132	chr24:7237755-7265443	SG	CELL	OK	378.089	65.2853	-2.5339	-7.00044	5e-05	0.000166596	yes
BMgn013502	BMgn013502	BMgn013502	chr5:2161923-2180229	SG	CELL	OK	10.2581	1.73483	-2.56389	-4.76306	5e-05	0.000166596	yes
BMgn008565	BMgn008565	BMgn008565	chr18:12804852-12805979	SG	CELL	OK	78.8097	0	#NAME?	#NAME?	5e-05	0.000166596	yes
BMgn012981	BMgn012981	BMgn012981	chr16:5676155-5677847	SG	CELL	OK	1200.08	153.958	-2.96252	-7.98734	5e-05	0.000166596	yes
BMgn011307	BMgn011307	BMgn011307	chr23:15066257-15082588	SG	CELL	OK	80.973	17.856	-2.18103	-5.55469	5e-05	0.000166596	yes
BMgn005328	BMgn005328	BMgn005328	chr8:11492141-11493986	SG	CELL	OK	1954.79	133.771	-3.86917	-10.1531	5e-05	0.000166596	yes
BMgn013680	BMgn013680	BMgn013680	chr20:292917-298251	SG	CELL	OK	565.87	112.412	-2.33168	-6.27975	5e-05	0.000166596	yes
BMgn016070	BMgn016070	BMgn016070	chr14:6867084-6883783	SG	CELL	OK	10.1915	1.75639	-2.53668	-1.86531	0.0287	0.0497005	yes
BMgn000228	BMgn000228	BMgn000228	chr22:5265147-5271149	SG	CELL	OK	11.2884	0.981746	-3.52335	-6.83292	5e-05	0.000166596	yes
BMgn004219	BMgn004219	BMgn004219	chr20:9733640-9738215	SG	CELL	OK	98.3092	4.70465	-4.38517	-5.9178	5e-05	0.000166596	yes
BMgn016931	BMgn016931	BMgn016931	chr23:8111377-8125912	SG	CELL	OK	61.4426	9.27254	-2.7282	-3.68828	5e-05	0.000166596	yes
BMgn015518	BMgn015518	BMgn015518	chr9:7898594-7995582	SG	CELL	OK	407.641	76.2674	-2.41816	-1.81869	0.01875	0.034287	yes
BMgn008540	BMgn008540	BMgn008540	chr18:10991939-11054183	SG	CELL	OK	19.7677	2.93483	-2.7518	-5.98432	5e-05	0.000166596	yes
BMgn011783	BMgn011783	BMgn011783	chr11:12708229-12708901	SG	CELL	OK	1782.66	287.27	-2.63355	-7.15052	5e-05	0.000166596	yes
BMgn001513	BMgn001513	BMgn001513	chr21:7968239-8009344	SG	CELL	OK	10.1772	1.86337	-2.44935	-5.05143	5e-05	0.000166596	yes
BMgn003994	BMgn003994	BMgn003994	chr19:10256514-10259249	SG	CELL	OK	9.55126	0	#NAME?	#NAME?	5e-05	0.000166596	yes
BMgn003739	BMgn003739	BMgn003739	chr5:10727694-10730728	SG	CELL	OK	33.0175	5.97932	-2.46518	-5.29094	5e-05	0.000166596	yes
BMgn010108	BMgn010108	BMgn010108	chr7:10376358-10425521	SG	CELL	OK	30.5914	1.46541	-4.38375	-5.46798	0.00015	0.000461494	yes
BMgn016050	BMgn016050	BMgn016050	chr14:2834629-2837218	SG	CELL	OK	48.9262	2.59342	-4.23768	-8.67851	5e-05	0.000166596	yes
BMgn006115	BMgn006115	BMgn006115	chr4:1622600-1623288	SG	CELL	OK	393.056	50.8287	-2.95102	-7.5028	5e-05	0.000166596	yes
BMgn000119	BMgn000119	BMgn000119	chr24:6287975-6296416	SG	CELL	OK	122.746	16.4968	-2.89542	-7.65963	5e-05	0.000166596	yes
BMgn015417	BMgn015417	BMgn015417	chr8:10594908-10663326	SG	CELL	OK	280.015	34.9685	-3.00138	-6.45706	5e-05	0.000166596	yes
BMgn015204	BMgn015204	BMgn015204	chr6:2569324-2572520	SG	CELL	OK	18.7502	4.14746	-2.17661	-4.76617	5e-05	0.000166596	yes
BMgn006202	BMgn006202	BMgn006202	chr4:7606626-7634837	SG	CELL	OK	2.9115	0	#NAME?	#NAME?	5e-05	0.000166596	yes
BMgn015689	BMgn015689	BMgn015689	chr10:17255976-17257786	SG	CELL	OK	90.2803	13.1537	-2.77895	-6.9052	5e-05	0.000166596	yes
BMgn005341	BMgn005341	BMgn005341	chr8:10594908-10663326	SG	CELL	OK	50.886	13.7945	-1.88317	-2.97004	5e-05	0.000166596	yes
BMgn000929	BMgn000929	BMgn000929	chr13:7844889-7845655	SG	CELL	OK	69.7828	0	#NAME?	#NAME?	5e-05	0.000166596	yes
BMgn008904	BMgn008904	BMgn008904	chr3:11077710-11110024	SG	CELL	OK	167.223	38.0682	-2.13512	-5.83027	5e-05	0.000166596	yes
BMgn001876	BMgn001876	BMgn001876	chr19:4093263-4104269	SG	CELL	OK	233.156	43.39	-2.42586	-6.59235	5e-05	0.000166596	yes
BMgn015075	BMgn015075	BMgn015075	chr5:5221983-5234002	SG	CELL	OK	50.4214	10.5964	-2.25047	-2.33256	0.0011	0.00282559	yes
BMgn017023	BMgn017023	BMgn017023	chr23:22666214-22669035	SG	CELL	OK	41.725	3.6103	-3.53072	-7.73157	5e-05	0.000166596	yes
BMgn004277	BMgn004277	BMgn004277	chr20:7748253-7761707	SG	CELL	OK	4.60184	0.436467	-3.39827	-3.66958	0.0007	0.0018759	yes
BMgn015730	BMgn015730	BMgn015730	chr11:2749273-2750628	SG	CELL	OK	17.1064	1.89267	-3.17604	-4.61537	5e-05	0.000166596	yes
BMgn003230	BMgn003230	BMgn003230	chr2:1068257-1072783	SG	CELL	OK	23.0119	5.13224	-2.16472	-5.39472	5e-05	0.000166596	yes
BMgn016026	BMgn016026	BMgn016026	chr13:12325784-12330592	SG	CELL	OK	6.86842	0.645618	-3.41123	-5.82394	5e-05	0.000166596	yes
BMgn017013	BMgn017013	BMgn017013	chr23:20894726-20896151	SG	CELL	OK	109.622	10.4259	-3.3943	-7.5715	5e-05	0.000166596	yes
BMgn009967	BMgn009967	BMgn009967	chr22:13887012-13902388	SG	CELL	OK	91.2694	14.0236	-2.70228	-6.9039	5e-05	0.000166596	yes
BMgn015635	BMgn015635	BMgn015635	chr10:9425724-9438828	SG	CELL	OK	26.8675	85.0536	1.66251	2.06268	0.0036	0.0079985	yes
BMgn000867	BMgn000867	BMgn000867	chr13:4706776-4708136	SG	CELL	OK	14057.5	2029.41	-2.79221	-7.51986	5e-05	0.000166596	yes
BMgn001136	BMgn001136	BMgn001136	chr13:12538461-12540065	SG	CELL	OK	492.814	67.9606	-2.85827	-7.40345	5e-05	0.000166596	yes
BMgn015045	BMgn015045	BMgn015045	chr4:16117702-16118226	SG	CELL	OK	43.2903	1.47555	-4.87472	-3.23926	0.01865	0.0341238	yes
BMgn013002	BMgn013002	BMgn013002	chr16:4647741-4650812	SG	CELL	OK	6.04701	0.327671	-4.2059	-4.16085	0.0017	0.00412	yes
BMgn008391	BMgn008391	BMgn008391	chr18:3202792-3206068	SG	CELL	OK	492.849	40.7555	-3.59608	-9.61664	5e-05	0.000166596	yes
BMgn007620	BMgn007620	BMgn007620	chr15:969523-974477	SG	CELL	OK	17.0168	2.54479	-2.74134	-4.71675	5e-05	0.000166596	yes
BMgn001868	BMgn001868	BMgn001868	chr19:3780229-3790265	SG	CELL	OK	78.7973	8.10478	-3.2813	-8.40582	5e-05	0.000166596	yes
BMgn004608	BMgn004608	BMgn004608	chr27:8688820-8742820	SG	CELL	OK	135.9	26.4975	-2.35862	-3.62877	5e-05	0.000166596	yes
BMgn015971	BMgn015971	BMgn015971	chr13:6731910-6733256	SG	CELL	OK	86.3486	8.11761	-3.41105	-7.41029	5e-05	0.000166596	yes
BMgn013328	BMgn013328	BMgn013328	chr1:14252851-14259437	SG	CELL	OK	720.135	121.859	-2.56305	-7.02059	5e-05	0.000166596	yes
BMgn017268	BMgn017268	BMgn017268	chr27:2964338-2964829	SG	CELL	OK	58.0624	5.85783	-3.30917	-4.55605	5e-05	0.000166596	yes
BMgn001352	BMgn001352	BMgn001352	chr2:10003785-10028866	SG	CELL	OK	185.373	32.2112	-2.52479	-6.85771	5e-05	0.000166596	yes
BMgn015729	BMgn015729	BMgn015729	chr11:2665604-2665917	SG	CELL	OK	65.5631	0	#NAME?	#NAME?	5e-05	0.000166596	yes
BMgn013633	BMgn013633	BMgn013633	chr6:2286297-2286873	SG	CELL	OK	303.858	28.3905	-3.41992	-7.82545	5e-05	0.000166596	yes
BMgn000810	BMgn000810	BMgn000810	chr25:891462-892272	SG	CELL	OK	64.5611	3.85701	-4.06511	-6.34003	5e-05	0.000166596	yes
BMgn012343	BMgn012343	BMgn012343	chr1:17729851-17738576	SG	CELL	OK	11.8565	0	#NAME?	#NAME?	5e-05	0.000166596	yes
BMgn013777	BMgn013777	BMgn013777	chr28:6653930-6670430	SG	CELL	OK	637.734	136.552	-2.2235	-6.21502	5e-05	0.000166596	yes
BMgn014902	BMgn014902	BMgn014902	chr3:11110378-11114124	SG	CELL	OK	185.232	34.6592	-2.41802	-6.56197	5e-05	0.000166596	yes
BMgn013173	BMgn013173	BMgn013173	chr16:13197860-13210379	SG	CELL	OK	47.9008	10.3312	-2.21305	-5.6796	5e-05	0.000166596	yes
BMgn009002	BMgn009002	BMgn009002	chr3:9937806-10044603	SG	CELL	OK	61.5329	13.2866	-2.21139	-6.08011	5e-05	0.000166596	yes
BMgn003224	BMgn003224	BMgn003224	chr2:678900-681400	SG	CELL	OK	31.5708	0	#NAME?	#NAME?	5e-05	0.000166596	yes
BMgn012391	BMgn012391	BMgn012391	chr21:997861-1018383	SG	CELL	OK	16.6553	2.68911	-2.63078	-5.32334	5e-05	0.000166596	yes
BMgn010512	BMgn010512	BMgn010512	chr12:2538851-2539454	SG	CELL	OK	14.8707	0	#NAME?	#NAME?	5e-05	0.000166596	yes
BMgn002570	BMgn002570	BMgn002570	chr5:3506809-3508344	SG	CELL	OK	941.161	205.199	-2.19742	-5.90465	5e-05	0.000166596	yes
BMgn008521	BMgn008521	BMgn008521	chr18:9481840-9499039	SG	CELL	OK	201.706	33.9163	-2.5722	-5.36589	5e-05	0.000166596	yes
BMgn015207	BMgn015207	BMgn015207	chr6:2662344-2664082	SG	CELL	OK	18.8655	2.72706	-2.79033	-4.87937	5e-05	0.000166596	yes
BMgn007921	BMgn007921	BMgn007921	chr15:3211194-3226546	SG	CELL	OK	72.7692	9.42329	-2.94902	-7.17537	5e-05	0.000166596	yes
BMgn002527	BMgn002527	BMgn002527	chr9:17253046-17264707	SG	CELL	OK	3.17326	0	#NAME?	#NAME?	5e-05	0.000166596	yes
BMgn011309	BMgn011309	BMgn011309	chr23:15189111-15198321	SG	CELL	OK	4.15493	0.466555	-3.1547	-5.29104	5e-05	0.000166596	yes
BMgn013884	BMgn013884	BMgn013884	chr28:12292368-12294570	SG	CELL	OK	107.548	5.06154	-4.40926	-7.76055	5e-05	0.000166596	yes
BMgn015380	BMgn015380	BMgn015380	chr8:3670788-3673181	SG	CELL	OK	21.1144	2.13725	-3.30439	-5.99964	5e-05	0.000166596	yes
BMgn014265	BMgn014265	BMgn014265	chr8:976205-985001	SG	CELL	OK	4.40552	0	#NAME?	#NAME?	5e-05	0.000166596	yes
BMgn003354	BMgn003354	BMgn003354	chr15:13759732-13763661	SG	CELL	OK	23.3085	3.60461	-2.69294	-5.65253	5e-05	0.000166596	yes
BMgn000141	BMgn000141	BMgn000141	chr24:7652019-7802702	SG	CELL	OK	28.6897	5.62796	-2.34985	-6.16651	5e-05	0.000166596	yes
BMgn015225	BMgn015225	BMgn015225	chr6:4923096-4933151	SG	CELL	OK	6475.15	896.604	-2.85237	-5.03094	5e-05	0.000166596	yes
BMgn002707	BMgn002707	BMgn002707	chr5:4182361-4210316	SG	CELL	OK	120.663	32.3841	-1.89763	-4.99476	5e-05	0.000166596	yes
BMgn011628	BMgn011628	BMgn011628	chr11:10034692-10048438	SG	CELL	OK	111.221	13.0449	-3.09186	-8.27511	5e-05	0.000166596	yes
BMgn015705	BMgn015705	BMgn015705	chr11:580019-580482	SG	CELL	OK	159.754	26.4649	-2.5937	-5.26754	5e-05	0.000166596	yes
BMgn010996	BMgn010996	BMgn010996	chr23:2349639-2353970	SG	CELL	OK	10.8483	0	#NAME?	#NAME?	5e-05	0.000166596	yes
BMgn007490	BMgn007490	BMgn007490	chr3:4325604-4327943	SG	CELL	OK	1448.06	281.697	-2.36191	-6.36177	5e-05	0.000166596	yes
BMgn007815	BMgn007815	BMgn007815	chr15:8104426-8159195	SG	CELL	OK	15.4652	4.55266	-1.76425	-4.2692	5e-05	0.000166596	yes
BMgn010100	BMgn010100	BMgn010100	chr7:10813396-10820726	SG	CELL	OK	70.1264	2.13185	-5.03978	-9.62853	5e-05	0.000166596	yes
BMgn015712	BMgn015712	BMgn015712	chr11:866502-868347	SG	CELL	OK	16.2513	1.68673	-3.26825	-3.5837	5e-05	0.000166596	yes
BMgn013034	BMgn013034	BMgn013034	chr16:3308421-3311528	SG	CELL	OK	52.3726	7.15688	-2.87141	-4.63473	5e-05	0.000166596	yes
BMgn003020	BMgn003020	BMgn003020	chr4:14445579-14458206	SG	CELL	OK	62.6131	15.8779	-1.97944	-5.19401	5e-05	0.000166596	yes
BMgn003463	BMgn003463	BMgn003463	chr5:10890816-10892856	SG	CELL	OK	114.136	23.3154	-2.2914	-5.85471	5e-05	0.000166596	yes
BMgn004208	BMgn004208	BMgn004208	chr19:14323818-14325246	SG	CELL	OK	34.9729	6.77184	-2.36862	-5.04642	5e-05	0.000166596	yes
BMgn014241	BMgn014241	BMgn014241	chr8:832845-905571	SG	CELL	OK	5.67174	0.27667	-4.35755	-3.20022	0.0144	0.0272255	yes
BMgn015872	BMgn015872	BMgn015872	chr12:8494406-8500702	SG	CELL	OK	10.7644	1.41477	-2.92763	-5.80186	5e-05	0.000166596	yes
BMgn000804	BMgn000804	BMgn000804	chr25:760021-761493	SG	CELL	OK	527.213	93.5586	-2.49444	-6.28071	5e-05	0.000166596	yes
BMgn005302	BMgn005302	BMgn005302	chr8:12395421-12422307	SG	CELL	OK	23882.7	4525	-2.39997	-6.79488	5e-05	0.000166596	yes
BMgn012316	BMgn012316	BMgn012316	chr1:15730212-15733749	SG	CELL	OK	6.42761	0.429266	-3.90434	-4.77171	0.0002	0.000601078	yes
BMgn017106	BMgn017106	BMgn017106	chr25:641585-643726	SG	CELL	OK	9.27645	1.79977	-2.36576	-2.93136	5e-05	0.000166596	yes
BMgn008566	BMgn008566	BMgn008566	chr18:12857784-12861041	SG	CELL	OK	49.828	0	#NAME?	#NAME?	5e-05	0.000166596	yes
BMgn003888	BMgn003888	BMgn003888	chr1:21849863-21852236	SG	CELL	OK	13.0125	0	#NAME?	#NAME?	5e-05	0.000166596	yes
BMgn011680	BMgn011680	BMgn011680	chr11:12330511-12334750	SG	CELL	OK	15.2266	0.587709	-4.69535	-2.642	0.01125	0.0219352	yes
BMgn011983	BMgn011983	BMgn011983	chr11:5759909-5778614	SG	CELL	OK	73.5079	8.19302	-3.16543	-8.14702	5e-05	0.000166596	yes
BMgn007909	BMgn007909	BMgn007909	chr15:3826645-3869929	SG	CELL	OK	58.8719	8.79518	-2.74279	-7.3621	5e-05	0.000166596	yes
BMgn016529	BMgn016529	BMgn016529	chr18:11779120-11781273	SG	CELL	OK	121.601	23.3377	-2.38142	-6.12097	5e-05	0.000166596	yes
BMgn005952	BMgn005952	BMgn005952	chr4:7153044-7174834	SG	CELL	OK	16.7117	1.37087	-3.6077	-4.34168	0.00015	0.000461494	yes
BMgn011175	BMgn011175	BMgn011175	chr23:20953526-20975964	SG	CELL	OK	23.0005	2.52597	-3.18675	-7.18569	5e-05	0.000166596	yes
BMgn006214	BMgn006214	BMgn006214	chr4:8133063-8137885	SG	CELL	OK	3.65598	0.222162	-4.04057	-3.33878	0.0215	0.038586	yes
BMgn012907	BMgn012907	BMgn012907	chr16:8589215-8615089	SG	CELL	OK	3.33341	0	#NAME?	#NAME?	5e-05	0.000166596	yes
BMgn008875	BMgn008875	BMgn008875	chr3:9296054-9352510	SG	CELL	OK	34.2456	7.30523	-2.22892	-3.91766	5e-05	0.000166596	yes
BMgn015276	BMgn015276	BMgn015276	chr6:15594203-15596396	SG	CELL	OK	360.83	135.633	-1.41161	-3.95645	5e-05	0.000166596	yes
BMgn001708	BMgn001708	BMgn001708	chr11:129246-133557	SG	CELL	OK	55.7137	8.05522	-2.79004	-6.62551	5e-05	0.000166596	yes
BMgn016762	BMgn016762	BMgn016762	chr21:13121952-13122646	SG	CELL	OK	32.8246	1.12859	-4.86218	-4.46858	0.0056	0.0118848	yes
BMgn004884	BMgn004884	BMgn004884	chr25:2287240-2293783	SG	CELL	OK	113.553	14.557	-2.96358	-7.43091	5e-05	0.000166596	yes
BMgn012509	BMgn012509	BMgn012509	chr9:9827904-9836356	SG	CELL	OK	7.93099	0.598372	-3.72839	-3.66352	0.00215	0.00507053	yes
BMgn003910	BMgn003910	BMgn003910	chr17:16131872-16148303	SG	CELL	OK	10.2451	2.30611	-2.15141	-4.04768	5e-05	0.000166596	yes
BMgn016641	BMgn016641	BMgn016641	chr19:13165207-13167841	SG	CELL	OK	770.215	222.929	-1.78868	-4.36473	5e-05	0.000166596	yes
BMgn008912	BMgn008912	BMgn008912	chr3:11618910-11621553	SG	CELL	OK	7.99657	0.533561	-3.90566	-3.66919	0.0022	0.00517429	yes
BMgn012935	BMgn012935	BMgn012935	chr16:8467961-8491874	SG	CELL	OK	192.097	38.7718	-2.30876	-6.4401	5e-05	0.000166596	yes
BMgn003589	BMgn003589	BMgn003589	chr5:17264261-17267034	SG	CELL	OK	3.82159	0.300712	-3.66772	-3.35873	0.00585	0.0123655	yes
BMgn007604	BMgn007604	BMgn007604	chr15:326703-334913	SG	CELL	OK	51.8078	5.48017	-3.24087	-8.05086	5e-05	0.000166596	yes
BMgn009129	BMgn009129	BMgn009129	chr20:13291633-13293089	SG	CELL	OK	46.5721	8.53193	-2.44852	-4.68569	5e-05	0.000166596	yes
BMgn010472	BMgn010472	BMgn010472	chr12:1861707-1871861	SG	CELL	OK	169.783	27.517	-2.6253	-7.25139	5e-05	0.000166596	yes
BMgn007699	BMgn007699	BMgn007699	chr15:5617155-5617632	SG	CELL	OK	122.522	3.84747	-4.99299	-6.2873	0.0001	0.000318521	yes
BMgn013583	BMgn013583	BMgn013583	chr6:2287583-2299053	SG	CELL	OK	27.2032	5.89711	-2.2057	-5.04038	5e-05	0.000166596	yes
BMgn010558	BMgn010558	BMgn010558	chr12:7182449-7187446	SG	CELL	OK	9.20256	1.03177	-3.15691	-5.94396	5e-05	0.000166596	yes
BMgn008374	BMgn008374	BMgn008374	chr18:4918195-4919173	SG	CELL	OK	32.129	2.23376	-3.84633	-5.84817	5e-05	0.000166596	yes
BMgn001002	BMgn001002	BMgn001002	chr13:12035181-12036845	SG	CELL	OK	3.90612	0	#NAME?	#NAME?	5e-05	0.000166596	yes
BMgn003339	BMgn003339	BMgn003339	chr15:14473652-14478592	SG	CELL	OK	583.75	134.714	-2.11545	-5.79829	5e-05	0.000166596	yes
BMgn009829	BMgn009829	BMgn009829	chr8:18569376-18581623	SG	CELL	OK	7.31669	0.252509	-4.85679	-5.48493	0.00015	0.000461494	yes
BMgn016815	BMgn016815	BMgn016815	chr22:7463161-7474847	SG	CELL	OK	174.775	38.2509	-2.19194	-3.05265	5e-05	0.000166596	yes
BMgn003924	BMgn003924	BMgn003924	chr17:16164377-16168722	SG	CELL	OK	165.025	26.324	-2.64823	-6.77289	5e-05	0.000166596	yes
BMgn001853	BMgn001853	BMgn001853	chr19:3049996-3054743	SG	CELL	OK	1166.44	319.973	-1.86609	-5.18562	5e-05	0.000166596	yes
BMgn000418	BMgn000418	BMgn000418	chr22:7759819-7773239	SG	CELL	OK	4.25685	0.256865	-4.0507	-3.44215	0.0215	0.038586	yes
BMgn017296	BMgn017296	BMgn017296	chr27:13090471-13091611	SG	CELL	OK	31.8928	0.539649	-5.88506	-3.20318	0.01125	0.0219352	yes
BMgn002869	BMgn002869	BMgn002869	chr10:18439925-18443880	SG	CELL	OK	37.6547	7.1399	-2.39886	-5.20241	5e-05	0.000166596	yes
BMgn004607	BMgn004607	BMgn004607	chr27:8688820-8742820	SG	CELL	OK	92.2707	18.6787	-2.30448	-4.59139	5e-05	0.000166596	yes
BMgn008983	BMgn008983	BMgn008983	chr3:11054685-11068248	SG	CELL	OK	42.848	12.2486	-1.80661	-4.64213	5e-05	0.000166596	yes
BMgn009494	BMgn009494	BMgn009494	chr14:1930187-1942369	SG	CELL	OK	35.8459	7.51337	-2.25428	-4.74328	5e-05	0.000166596	yes
BMgn008373	BMgn008373	BMgn008373	chr18:4936208-4940997	SG	CELL	OK	29.3306	6.96748	-2.0737	-4.07379	5e-05	0.000166596	yes
BMgn000894	BMgn000894	BMgn000894	chr13:6717602-6728475	SG	CELL	OK	105.321	26.1997	-2.00716	-5.63083	5e-05	0.000166596	yes
BMgn016895	BMgn016895	BMgn016895	chr23:2664263-2665360	SG	CELL	OK	8.32657	0.458545	-4.18259	-3.88526	0.0215	0.038586	yes
BMgn006664	BMgn006664	BMgn006664	chr10:599970-605397	SG	CELL	OK	6.85654	0.588929	-3.54132	-5.00454	5e-05	0.000166596	yes
BMgn005895	BMgn005895	BMgn005895	chr12:18001097-18004408	SG	CELL	OK	49.9218	10.0619	-2.31077	-5.40049	5e-05	0.000166596	yes
BMgn016008	BMgn016008	BMgn016008	chr13:10059749-10060760	SG	CELL	OK	80.5514	10.0268	-3.00604	-5.55766	5e-05	0.000166596	yes
BMgn013961	BMgn013961	BMgn013961	chr28:849208-854892	SG	CELL	OK	4.48925	0.303078	-3.88871	-4.65254	5e-05	0.000166596	yes
BMgn011013	BMgn011013	BMgn011013	chr23:8111377-8125912	SG	CELL	OK	187.055	60.6603	-1.62464	-2.89877	5e-05	0.000166596	yes
BMgn010218	BMgn010218	BMgn010218	chr7:7474377-7484895	SG	CELL	OK	14.4166	1.92226	-2.90685	-2.148	0.0139	0.0263961	yes
BMgn016948	BMgn016948	BMgn016948	chr23:10037208-10037951	SG	CELL	OK	137.822	25.9396	-2.40958	-5.52748	5e-05	0.000166596	yes
BMgn011629	BMgn011629	BMgn011629	chr11:10090736-10139556	SG	CELL	OK	58.6569	5.73298	-3.35494	-8.58286	5e-05	0.000166596	yes
BMgn012918	BMgn012918	BMgn012918	chr16:9065509-9070935	SG	CELL	OK	38.1337	2.00492	-4.24945	-7.26185	5e-05	0.000166596	yes
BMgn016632	BMgn016632	BMgn016632	chr19:12501726-12501991	SG	CELL	OK	257.554	31.2032	-3.04511	-5.11426	5e-05	0.000166596	yes
BMgn001695	BMgn001695	BMgn001695	chr11:496093-504514	SG	CELL	OK	15.584	3.2178	-2.27591	-4.94089	5e-05	0.000166596	yes
BMgn000114	BMgn000114	BMgn000114	chr24:5996154-6003448	SG	CELL	OK	35.7407	7.77532	-2.20059	-4.89244	5e-05	0.000166596	yes
BMgn016453	BMgn016453	BMgn016453	chr18:2363307-2364749	SG	CELL	OK	44.0154	10.9705	-2.00438	-4.62247	5e-05	0.000166596	yes
BMgn003802	BMgn003802	BMgn003802	chr4:20389332-20392104	SG	CELL	OK	5.7668	0.187271	-4.94457	-4.07087	0.0089	0.0179325	yes
BMgn013234	BMgn013234	BMgn013234	chr16:13701081-13701303	SG	CELL	OK	250.246	0	#NAME?	#NAME?	5e-05	0.000166596	yes
BMgn009131	BMgn009131	BMgn009131	chr20:13244536-13250431	SG	CELL	OK	486.607	67.7993	-2.84341	-7.73954	5e-05	0.000166596	yes
BMgn010163	BMgn010163	BMgn010163	chr7:7174676-7193768	SG	CELL	OK	51.5521	13.8568	-1.89544	-5.01887	5e-05	0.000166596	yes
BMgn013372	BMgn013372	BMgn013372	chr27:645839-647223	SG	CELL	OK	16.1345	1.71479	-3.23404	-4.6076	0.0001	0.000318521	yes
BMgn015224	BMgn015224	BMgn015224	chr6:4923096-4933151	SG	CELL	OK	175.332	46.7808	-1.9061	-1.82821	0.00865	0.0175069	yes
BMgn000002	BMgn000002	BMgn000002	chr26:12176293-12196936	SG	CELL	OK	6.25743	2.10712	-1.5703	-3.3569	5e-05	0.000166596	yes
BMgn007034	BMgn007034	BMgn007034	chr17:11189368-11202625	SG	CELL	OK	16.1078	2.82491	-2.51149	-4.92998	5e-05	0.000166596	yes
BMgn005061	BMgn005061	BMgn005061	chr25:10380712-10433482	SG	CELL	OK	7.29609	1.967	-1.89113	-2.64884	0.0002	0.000601078	yes
BMgn009504	BMgn009504	BMgn009504	chr14:2553806-2556604	SG	CELL	OK	210.59	31.5658	-2.73801	-6.16176	5e-05	0.000166596	yes
BMgn012687	BMgn012687	BMgn012687	chr22:4043973-4049437	SG	CELL	OK	2085.98	498.816	-2.06415	-5.57627	5e-05	0.000166596	yes
BMgn009675	BMgn009675	BMgn009675	chr2:5576218-5586891	SG	CELL	OK	10.9508	1.14401	-3.25887	-4.97032	5e-05	0.000166596	yes
BMgn007477	BMgn007477	BMgn007477	chr3:3690538-3692889	SG	CELL	OK	3603.68	685.75	-2.39372	-6.50778	5e-05	0.000166596	yes
BMgn005938	BMgn005938	BMgn005938	chr4:8000589-8004417	SG	CELL	OK	26.9076	3.95414	-2.76658	-4.24658	5e-05	0.000166596	yes
BMgn015123	BMgn015123	BMgn015123	chr5:11286894-11287710	SG	CELL	OK	53.1732	10.6287	-2.32273	-4.60924	5e-05	0.000166596	yes
BMgn014717	BMgn014717	BMgn014717	chr1:14400742-14406705	SG	CELL	OK	46.69	14.4516	-1.69188	-4.32869	5e-05	0.000166596	yes
BMgn010267	BMgn010267	BMgn010267	chr7:9747773-9767857	SG	CELL	OK	16.1313	1.90057	-3.08536	-5.76576	5e-05	0.000166596	yes
BMgn017166	BMgn017166	BMgn017166	chr25:9745028-9745352	SG	CELL	OK	107.623	13.0617	-3.04258	-4.38795	5e-05	0.000166596	yes
BMgn012485	BMgn012485	BMgn012485	chr9:11538686-11544476	SG	CELL	OK	475.937	100.38	-2.24531	-6.06482	5e-05	0.000166596	yes
BMgn016383	BMgn016383	BMgn016383	chr17:4311187-4315557	SG	CELL	OK	2500.11	566.999	-2.14058	-5.86352	5e-05	0.000166596	yes
BMgn013489	BMgn013489	BMgn013489	chr5:1802128-1808562	SG	CELL	OK	17.962	1.34209	-3.7424	-6.34165	5e-05	0.000166596	yes
BMgn009099	BMgn009099	BMgn009099	chr3:14952546-14963573	SG	CELL	OK	65.5852	18.1889	-1.85031	-5.10644	5e-05	0.000166596	yes
BMgn001606	BMgn001606	BMgn001606	chr11:4131018-4190372	SG	CELL	OK	56.3162	13.4227	-2.06887	-5.18641	5e-05	0.000166596	yes
BMgn013107	BMgn013107	BMgn013107	chr16:32301-34470	SG	CELL	OK	36.2092	9.96358	-1.86162	-4.39601	5e-05	0.000166596	yes
BMgn016042	BMgn016042	BMgn016042	chr13:17898574-17900129	SG	CELL	OK	639.825	92.9894	-2.78254	-6.46791	5e-05	0.000166596	yes
BMgn014840	BMgn014840	BMgn014840	chr2:10380884-10383600	SG	CELL	OK	4.44777	0.467121	-3.25122	-3.88751	0.00025	0.000737317	yes
BMgn015069	BMgn015069	BMgn015069	chr5:3704752-3705855	SG	CELL	OK	112.998	17.9417	-2.65491	-6.28616	5e-05	0.000166596	yes
BMgn000104	BMgn000104	BMgn000104	chr24:6330623-6345773	SG	CELL	OK	180.061	49.0184	-1.87709	-5.08266	5e-05	0.000166596	yes
BMgn008812	BMgn008812	BMgn008812	chr3:17318309-17340610	SG	CELL	OK	22.1254	5.34722	-2.04884	-4.93015	5e-05	0.000166596	yes
BMgn002912	BMgn002912	BMgn002912	chr10:16457888-16472102	SG	CELL	OK	5.82448	0.587256	-3.31007	-5.27095	5e-05	0.000166596	yes
BMgn005883	BMgn005883	BMgn005883	chr12:18006797-18032868	SG	CELL	OK	15.2102	2.54539	-2.57908	-6.13349	5e-05	0.000166596	yes
BMgn008579	BMgn008579	BMgn008579	chr18:15785890-15824910	SG	CELL	OK	17.625	6.16059	-1.51648	-2.26942	0.0049	0.0105744	yes
BMgn001875	BMgn001875	BMgn001875	chr19:3955300-3970181	SG	CELL	OK	17.9979	3.9411	-2.19116	-4.72686	5e-05	0.000166596	yes
BMgn008405	BMgn008405	BMgn008405	chr18:2619066-2630306	SG	CELL	OK	271.54	71.9705	-1.91568	-5.26722	5e-05	0.000166596	yes
BMgn000774	BMgn000774	BMgn000774	chr25:388171-392199	SG	CELL	OK	2.60652	0	#NAME?	#NAME?	5e-05	0.000166596	yes
BMgn006789	BMgn006789	BMgn006789	chr10:7229611-7230406	SG	CELL	OK	484.307	73.8642	-2.71297	-6.94432	5e-05	0.000166596	yes
BMgn009686	BMgn009686	BMgn009686	chr2:4947862-4950109	SG	CELL	OK	4.58353	36.5159	2.994	4.93078	5e-05	0.000166596	yes
BMgn010679	BMgn010679	BMgn010679	chr12:12134619-12154167	SG	CELL	OK	16.5726	3.24868	-2.35088	-5.41805	5e-05	0.000166596	yes
BMgn012851	BMgn012851	BMgn012851	chr16:5560087-5567141	SG	CELL	OK	344.755	111.956	-1.62264	-4.55762	5e-05	0.000166596	yes
BMgn015590	BMgn015590	BMgn015590	chr10:2539792-2540899	SG	CELL	OK	32.2666	6.59486	-2.29063	-4.48208	5e-05	0.000166596	yes
BMgn007749	BMgn007749	BMgn007749	chr15:9255495-9271781	SG	CELL	OK	24.3156	6.49067	-1.90544	-4.08211	5e-05	0.000166596	yes
BMgn013935	BMgn013935	BMgn013935	chr28:366786-395231	SG	CELL	OK	29.969	10.0217	-1.58034	-3.58949	5e-05	0.000166596	yes
BMgn013717	BMgn013717	BMgn013717	chr13:905062-908036	SG	CELL	OK	123.308	31.4775	-1.96988	-5.03005	5e-05	0.000166596	yes
BMgn006984	BMgn006984	BMgn006984	chr17:14299237-14300730	SG	CELL	OK	36.6144	7.1977	-2.3468	-4.99935	5e-05	0.000166596	yes
BMgn004421	BMgn004421	BMgn004421	chr20:2468747-2517359	SG	CELL	OK	19.018	1.48032	-3.68339	-3.35387	0.00045	0.00125862	yes
BMgn003612	BMgn003612	BMgn003612	chr5:16943809-16964427	SG	CELL	OK	12.9763	2.7278	-2.25007	-4.31505	5e-05	0.000166596	yes
BMgn007974	BMgn007974	BMgn007974	chr15:434087-534443	SG	CELL	OK	21.3251	4.96966	-2.10134	-5.13922	5e-05	0.000166596	yes
BMgn007994	BMgn007994	BMgn007994	chr9:2707450-2707855	SG	CELL	OK	173.738	18.3764	-3.24099	-6.01948	5e-05	0.000166596	yes
BMgn016539	BMgn016539	BMgn016539	chr18:13925199-13936622	SG	CELL	OK	293.007	31.048	-3.23837	-3.67422	5e-05	0.000166596	yes
BMgn013317	BMgn013317	BMgn013317	chr1:14272515-14289953	SG	CELL	OK	58.6882	14.3365	-2.03338	-5.20047	5e-05	0.000166596	yes
BMgn011134	BMgn011134	BMgn011134	chr23:21782100-21835189	SG	CELL	OK	38.7799	9.08661	-2.09349	-4.2456	5e-05	0.000166596	yes
BMgn008019	BMgn008019	BMgn008019	chr9:827534-841798	SG	CELL	OK	4.41562	0.47014	-3.23145	-3.7744	0.00145	0.00359785	yes
BMgn003223	BMgn003223	BMgn003223	chr2:597232-608748	SG	CELL	OK	13.9993	2.0027	-2.80534	-5.89225	5e-05	0.000166596	yes
BMgn015835	BMgn015835	BMgn015835	chr12:1634296-1634979	SG	CELL	OK	27.6467	2.89121	-3.25736	-3.83257	0.00065	0.00175033	yes
BMgn011407	BMgn011407	BMgn011407	chr23:20703365-20744689	SG	CELL	OK	12.6146	2.65415	-2.24877	-5.7841	5e-05	0.000166596	yes
BMgn017287	BMgn017287	BMgn017287	chr27:10510001-10511405	SG	CELL	OK	27.871	2.60545	-3.41916	-5.24128	5e-05	0.000166596	yes
BMgn006046	BMgn006046	BMgn006046	chr4:1101626-1102605	SG	CELL	OK	32.4733	3.55774	-3.19022	-4.03707	0.0004	0.00113451	yes
BMgn010684	BMgn010684	BMgn010684	chr12:12393593-12394436	SG	CELL	OK	829.946	234.196	-1.8253	-4.92978	5e-05	0.000166596	yes
BMgn011188	BMgn011188	BMgn011188	chr23:20554191-20559980	SG	CELL	OK	12.6842	1.65251	-2.9403	-4.51612	5e-05	0.000166596	yes
BMgn008462	BMgn008462	BMgn008462	chr18:5682736-5684672	SG	CELL	OK	4.4109	0	#NAME?	#NAME?	5e-05	0.000166596	yes
BMgn009159	BMgn009159	BMgn009159	chr20:13516044-13519229	SG	CELL	OK	14.3482	0	#NAME?	#NAME?	5e-05	0.000166596	yes
BMgn012129	BMgn012129	BMgn012129	chr11:16517488-16577041	SG	CELL	OK	32.0126	9.69801	-1.72288	-4.54024	5e-05	0.000166596	yes
BMgn014880	BMgn014880	BMgn014880	chr3:7455746-7457658	SG	CELL	OK	32.3092	7.34835	-2.13645	-4.45655	5e-05	0.000166596	yes
BMgn011477	BMgn011477	BMgn011477	chr23:10040378-10054425	SG	CELL	OK	82.6937	20.4	-2.01921	-5.05209	5e-05	0.000166596	yes
BMgn012142	BMgn012142	BMgn012142	chr24:17067833-17090024	SG	CELL	OK	34.3707	5.25332	-2.70988	-6.58585	5e-05	0.000166596	yes
BMgn013250	BMgn013250	BMgn013250	chr16:13025278-13040015	SG	CELL	OK	20.2308	4.25024	-2.25093	-4.59911	5e-05	0.000166596	yes
BMgn000188	BMgn000188	BMgn000188	chr19:15205065-15206802	SG	CELL	OK	499.879	161.613	-1.62903	-4.23403	5e-05	0.000166596	yes
BMgn000074	BMgn000074	BMgn000074	chr24:8223298-8229869	SG	CELL	OK	194.194	45.3269	-2.09906	-5.75259	5e-05	0.000166596	yes
BMgn009451	BMgn009451	BMgn009451	chr14:2840059-2847413	SG	CELL	OK	29.0553	7.19975	-2.01278	-3.54823	5e-05	0.000166596	yes
BMgn009182	BMgn009182	BMgn009182	chr20:14603566-14604527	SG	CELL	OK	19.5929	3.4425	-2.5088	-3.48131	0.0001	0.000318521	yes
BMgn003597	BMgn003597	BMgn003597	chr5:17668348-17690341	SG	CELL	OK	211.643	39.785	-2.41133	-6.23685	5e-05	0.000166596	yes
BMgn012904	BMgn012904	BMgn012904	chr16:8532023-8532727	SG	CELL	OK	657.411	75.1037	-3.12984	-7.0624	5e-05	0.000166596	yes
BMgn015958	BMgn015958	BMgn015958	chr13:5360417-5361004	SG	CELL	OK	73.1192	15.8519	-2.20559	-4.62031	5e-05	0.000166596	yes
BMgn016112	BMgn016112	BMgn016112	chr15:1507919-1513912	SG	CELL	OK	22934.7	3696.81	-2.63318	-6.78055	5e-05	0.000166596	yes
BMgn001272	BMgn001272	BMgn001272	chr13:5063114-5088109	SG	CELL	OK	8.2141	0.199659	-5.36249	-5.85492	0.0012	0.00305103	yes
BMgn001731	BMgn001731	BMgn001731	chr11:536126-537914	SG	CELL	OK	117.589	22.0127	-2.41735	-4.39402	5e-05	0.000166596	yes
BMgn014247	BMgn014247	BMgn014247	chr8:205337-241057	SG	CELL	OK	2.07446	0.125262	-4.04972	-2.16232	0.01125	0.0219352	yes
BMgn017284	BMgn017284	BMgn017284	chr27:10111938-10112569	SG	CELL	OK	657.792	135.564	-2.27865	-6.09348	5e-05	0.000166596	yes
BMgn013266	BMgn013266	BMgn013266	chr16:12321007-12322582	SG	CELL	OK	19.27	1.06924	-4.17169	-4.08146	0.00995	0.019808	yes
BMgn010260	BMgn010260	BMgn010260	chr7:9165880-9173433	SG	CELL	OK	63.4026	10.5254	-2.59066	-6.72044	5e-05	0.000166596	yes
BMgn016552	BMgn016552	BMgn016552	chr19:1034415-1034900	SG	CELL	OK	25.5098	1.41762	-4.16951	-3.42023	0.0089	0.0179325	yes
BMgn015447	BMgn015447	BMgn015447	chr8:16558381-16591229	SG	CELL	OK	1049.97	298.387	-1.81508	-3.19175	5e-05	0.000166596	yes
BMgn005227	BMgn005227	BMgn005227	chr12:15299866-15302772	SG	CELL	OK	34.1339	0	#NAME?	#NAME?	5e-05	0.000166596	yes
BMgn011326	BMgn011326	BMgn011326	chr23:16263371-16275873	SG	CELL	OK	17.979	2.90502	-2.62969	-6.23882	5e-05	0.000166596	yes
BMgn007782	BMgn007782	BMgn007782	chr15:9248417-9250182	SG	CELL	OK	44.6002	12.2042	-1.86967	-4.50405	5e-05	0.000166596	yes
BMgn016313	BMgn016313	BMgn016313	chr16:6526530-6527163	SG	CELL	OK	19.6296	1.22684	-4.00001	-3.52742	0.0215	0.038586	yes
BMgn007946	BMgn007946	BMgn007946	chr15:1695993-1710314	SG	CELL	OK	56.0838	16.5764	-1.75846	-4.58452	5e-05	0.000166596	yes
BMgn005451	BMgn005451	BMgn005451	chr8:9416789-9417467	SG	CELL	OK	106.596	17.0006	-2.64849	-5.77376	5e-05	0.000166596	yes
BMgn016379	BMgn016379	BMgn016379	chr17:3534730-3538295	SG	CELL	OK	42.4763	2.33113	-4.18756	-7.10091	5e-05	0.000166596	yes
BMgn014625	BMgn014625	BMgn014625	chr1:504045-509559	SG	CELL	OK	19.7264	3.36437	-2.55172	-6.07739	5e-05	0.000166596	yes
BMgn007743	BMgn007743	BMgn007743	chr15:9127597-9130340	SG	CELL	OK	7701.05	2527.81	-1.60717	-4.19598	5e-05	0.000166596	yes
BMgn011048	BMgn011048	BMgn011048	chr23:3740096-3742268	SG	CELL	OK	18.0438	2.27696	-2.98632	-5.67599	5e-05	0.000166596	yes
BMgn002714	BMgn002714	BMgn002714	chr5:3709579-3716707	SG	CELL	OK	48.2624	9.81809	-2.29738	-5.07905	5e-05	0.000166596	yes
BMgn014765	BMgn014765	BMgn014765	chr2:684021-684933	SG	CELL	OK	8.31468	0	#NAME?	#NAME?	5e-05	0.000166596	yes
BMgn007362	BMgn007362	BMgn007362	chr3:1263514-1268946	SG	CELL	OK	16.0505	2.97673	-2.43082	-4.39146	5e-05	0.000166596	yes
BMgn010966	BMgn010966	BMgn010966	chr23:2450528-2453576	SG	CELL	OK	21.2655	0.839598	-4.66267	-2.53486	0.01125	0.0219352	yes
BMgn003273	BMgn003273	BMgn003273	chr2:685245-700285	SG	CELL	OK	3.40664	0.240185	-3.82613	-4.38463	5e-05	0.000166596	yes
BMgn002398	BMgn002398	BMgn002398	chr9:15741889-15743366	SG	CELL	OK	107.968	31.3863	-1.7824	-4.08521	5e-05	0.000166596	yes
BMgn006199	BMgn006199	BMgn006199	chr4:7400057-7401177	SG	CELL	OK	41.9238	10.3142	-2.02314	-4.45293	5e-05	0.000166596	yes
BMgn012890	BMgn012890	BMgn012890	chr16:7881293-7885165	SG	CELL	OK	19.4338	1.67753	-3.53416	-2.55214	0.01495	0.0281195	yes
BMgn007971	BMgn007971	BMgn007971	chr15:549802-554249	SG	CELL	OK	142.059	22.206	-2.67746	-6.81488	5e-05	0.000166596	yes
BMgn016537	BMgn016537	BMgn016537	chr18:13131291-13131812	SG	CELL	OK	27.8621	6.05565	-2.20195	-3.21119	0.0008	0.00211873	yes
BMgn005931	BMgn005931	BMgn005931	chr4:8256488-8270828	SG	CELL	OK	62.6725	12.7425	-2.29819	-5.95985	5e-05	0.000166596	yes
BMgn002549	BMgn002549	BMgn002549	chr9:18079630-18084174	SG	CELL	OK	14.1451	0	#NAME?	#NAME?	5e-05	0.000166596	yes
BMgn002846	BMgn002846	BMgn002846	chr10:18800096-18812852	SG	CELL	OK	13.2898	3.72303	-1.83577	-1.81719	0.01765	0.0325455	yes
BMgn004611	BMgn004611	BMgn004611	chr27:8626717-8627763	SG	CELL	OK	11.1604	1.90137	-2.55328	-3.71751	0.0001	0.000318521	yes
BMgn009394	BMgn009394	BMgn009394	chr14:10524882-10533309	SG	CELL	OK	6.36807	0.752648	-3.08081	-3.85817	0.0003	0.000870956	yes
BMgn006315	BMgn006315	BMgn006315	chr6:14841384-14842779	SG	CELL	OK	32.933	3.79888	-3.11589	-6.04086	5e-05	0.000166596	yes
BMgn008687	BMgn008687	BMgn008687	chr7:14024799-14029372	SG	CELL	OK	7.64422	0.836084	-3.19265	-3.13584	0.00305	0.00689945	yes
BMgn017286	BMgn017286	BMgn017286	chr27:10471754-10473347	SG	CELL	OK	7.01224	0.724624	-3.27457	-3.47754	0.00095	0.00247722	yes
BMgn007737	BMgn007737	BMgn007737	chr15:8992602-8992830	SG	CELL	OK	177.356	0	#NAME?	#NAME?	5e-05	0.000166596	yes
BMgn007922	BMgn007922	BMgn007922	chr15:3118992-3122202	SG	CELL	OK	58.9566	9.10284	-2.69527	-6.77332	5e-05	0.000166596	yes
BMgn000816	BMgn000816	BMgn000816	chr25:1093402-1108856	SG	CELL	OK	20.8264	2.90284	-2.84288	-6.07905	5e-05	0.000166596	yes
BMgn002413	BMgn002413	BMgn002413	chr9:14769789-14773160	SG	CELL	OK	16.5293	3.37047	-2.29401	-4.75104	5e-05	0.000166596	yes
BMgn002609	BMgn002609	BMgn002609	chr5:6210610-6216796	SG	CELL	OK	56.8303	14.5175	-1.96886	-5.15785	5e-05	0.000166596	yes
BMgn002190	BMgn002190	BMgn002190	chr15:19318162-19325113	SG	CELL	OK	24.6558	6.15009	-2.00325	-3.91494	5e-05	0.000166596	yes
BMgn009089	BMgn009089	BMgn009089	chr3:15218514-15250039	SG	CELL	OK	9.64763	1.70503	-2.50038	-5.33666	5e-05	0.000166596	yes
BMgn012484	BMgn012484	BMgn012484	chr9:11505701-11508847	SG	CELL	OK	42.3628	4.45791	-3.24836	-5.11943	5e-05	0.000166596	yes
BMgn012826	BMgn012826	BMgn012826	chr16:3865524-3866874	SG	CELL	OK	4.84667	0	#NAME?	#NAME?	5e-05	0.000166596	yes
BMgn010511	BMgn010511	BMgn010511	chr12:2510470-2516577	SG	CELL	OK	7.00103	0	#NAME?	#NAME?	5e-05	0.000166596	yes
BMgn013304	BMgn013304	BMgn013304	chr24:3848772-3851091	SG	CELL	OK	28.8741	0	#NAME?	#NAME?	5e-05	0.000166596	yes
BMgn001358	BMgn001358	BMgn001358	chr2:9831013-9831718	SG	CELL	OK	63.9657	1.64533	-5.28085	-6.65302	5e-05	0.000166596	yes
BMgn008284	BMgn008284	BMgn008284	chr18:1451219-1452346	SG	CELL	OK	60.6628	24.0113	-1.3371	-3.28968	5e-05	0.000166596	yes
BMgn003853	BMgn003853	BMgn003853	chr1:21075862-21150828	SG	CELL	OK	4.26303	0.55491	-2.94156	-2.37125	0.0108	0.0212237	yes
BMgn011785	BMgn011785	BMgn011785	chr11:12622447-12630812	SG	CELL	OK	40.1803	10.8547	-1.88817	-4.28946	5e-05	0.000166596	yes
BMgn013511	BMgn013511	BMgn013511	chr5:2061992-2062746	SG	CELL	OK	709.087	121.084	-2.54995	-6.47893	5e-05	0.000166596	yes
BMgn011761	BMgn011761	BMgn011761	chr11:13347302-13348034	SG	CELL	OK	8.46506	0	#NAME?	#NAME?	5e-05	0.000166596	yes
BMgn013676	BMgn013676	BMgn013676	chr20:12038-17039	SG	CELL	OK	45.2938	8.43524	-2.42481	-2.5364	0.00095	0.00247722	yes
BMgn001525	BMgn001525	BMgn001525	chr21:9039159-9041098	SG	CELL	OK	158.862	37.1913	-2.09474	-5.43573	5e-05	0.000166596	yes
BMgn003921	BMgn003921	BMgn003921	chr17:16008025-16008936	SG	CELL	OK	41.4568	10.3373	-2.00375	-4.17328	5e-05	0.000166596	yes
BMgn003714	BMgn003714	BMgn003714	chr5:11788514-11793389	SG	CELL	OK	3.47321	0.448409	-2.95338	-2.50048	0.00575	0.0121786	yes
BMgn007926	BMgn007926	BMgn007926	chr15:2602571-2607573	SG	CELL	OK	38.3202	10.2041	-1.90896	-2.75255	0.0002	0.000601078	yes
BMgn017335	BMgn017335	BMgn017335	chr28:10299095-10299645	SG	CELL	OK	59.2483	5.35239	-3.46852	-5.05489	0.0001	0.000318521	yes
BMgn009236	BMgn009236	BMgn009236	chr14:6451956-6455053	SG	CELL	OK	53.9274	11.4707	-2.23307	-5.28271	5e-05	0.000166596	yes
BMgn016359	BMgn016359	BMgn016359	chr17:648113-650463	SG	CELL	OK	15.318	2.33697	-2.71252	-5.12359	5e-05	0.000166596	yes
BMgn011004	BMgn011004	BMgn011004	chr23:2983791-2986981	SG	CELL	OK	124.726	34.9666	-1.83472	-4.73242	5e-05	0.000166596	yes
BMgn014871	BMgn014871	BMgn014871	chr3:4227835-4228554	SG	CELL	OK	11.4379	0.52581	-4.44313	-2.2618	0.01125	0.0219352	yes
BMgn012921	BMgn012921	BMgn012921	chr16:8816745-8842790	SG	CELL	OK	4.82717	0.95341	-2.34001	-4.06148	5e-05	0.000166596	yes
BMgn012505	BMgn012505	BMgn012505	chr9:9915628-9919342	SG	CELL	OK	51.0423	12.3048	-2.05248	-5.10702	5e-05	0.000166596	yes
BMgn015676	BMgn015676	BMgn015676	chr10:15404715-15405366	SG	CELL	OK	11.3653	0	#NAME?	#NAME?	5e-05	0.000166596	yes
BMgn011294	BMgn011294	BMgn011294	chr23:15203485-15207582	SG	CELL	OK	51.1571	14.0841	-1.86086	-3.7692	5e-05	0.000166596	yes
BMgn001648	BMgn001648	BMgn001648	chr11:2644083-2650633	SG	CELL	OK	23.8883	3.0477	-2.97052	-5.1808	5e-05	0.000166596	yes
BMgn009933	BMgn009933	BMgn009933	chr8:15377475-15398398	SG	CELL	OK	21.4427	6.54393	-1.71226	-4.17503	5e-05	0.000166596	yes
BMgn003384	BMgn003384	BMgn003384	chr15:13250108-13251824	SG	CELL	OK	6.94566	1.01569	-2.77365	-3.67706	0.00025	0.000737317	yes
BMgn003334	BMgn003334	BMgn003334	chr15:14587546-14591700	SG	CELL	OK	5.71627	0.512579	-3.47923	-5.35033	5e-05	0.000166596	yes
BMgn005135	BMgn005135	BMgn005135	chr25:10662231-10700193	SG	CELL	OK	22.8183	2.35536	-3.27617	-6.64905	5e-05	0.000166596	yes
BMgn005862	BMgn005862	BMgn005862	chr12:19994030-20000430	SG	CELL	OK	9.6364	1.50539	-2.67835	-3.70298	0.0002	0.000601078	yes
BMgn009073	BMgn009073	BMgn009073	chr3:15152646-15153410	SG	CELL	OK	30.8162	0	#NAME?	#NAME?	5e-05	0.000166596	yes
BMgn013610	BMgn013610	BMgn013610	chr6:3057292-3060237	SG	CELL	OK	17.8407	5.05667	-1.81891	-3.51094	5e-05	0.000166596	yes
BMgn011568	BMgn011568	BMgn011568	chr23:12099266-12102668	SG	CELL	OK	53.3379	14.1532	-1.91404	-4.75068	5e-05	0.000166596	yes
BMgn005955	BMgn005955	BMgn005955	chr4:7112744-7121910	SG	CELL	OK	5.89566	0	#NAME?	#NAME?	5e-05	0.000166596	yes
BMgn011049	BMgn011049	BMgn011049	chr23:3682988-3690955	SG	CELL	OK	34.5283	5.36777	-2.68539	-5.03811	5e-05	0.000166596	yes
BMgn001082	BMgn001082	BMgn001082	chr13:17952652-17956964	SG	CELL	OK	18.2181	3.46722	-2.39352	-3.2857	0.00035	0.00100412	yes
BMgn010266	BMgn010266	BMgn010266	chr7:9714576-9734641	SG	CELL	OK	20.7055	3.9826	-2.37823	-5.41219	5e-05	0.000166596	yes
BMgn004565	BMgn004565	BMgn004565	chr27:10477453-10480447	SG	CELL	OK	3.67525	0	#NAME?	#NAME?	5e-05	0.000166596	yes
BMgn010781	BMgn010781	BMgn010781	chr26:399026-402068	SG	CELL	OK	105.308	0	#NAME?	#NAME?	5e-05	0.000166596	yes
BMgn016257	BMgn016257	BMgn016257	chr15:16110292-16111083	SG	CELL	OK	14.1476	0.819627	-4.10944	-3.03001	0.01865	0.0341238	yes
BMgn016282	BMgn016282	BMgn016282	chr16:1945216-1946919	SG	CELL	OK	68.4322	16.2438	-2.07479	-5.30252	5e-05	0.000166596	yes
BMgn016749	BMgn016749	BMgn016749	chr21:11155666-11163453	SG	CELL	OK	10.8867	2.93399	-1.89163	-2.11543	0.0041	0.00899968	yes
BMgn017281	BMgn017281	BMgn017281	chr27:9042696-9046866	SG	CELL	OK	41.2019	5.25324	-2.97143	-7.16619	5e-05	0.000166596	yes
BMgn016783	BMgn016783	BMgn016783	chr22:3096842-3097754	SG	CELL	OK	153.597	37.3773	-2.03891	-4.97719	5e-05	0.000166596	yes
BMgn007033	BMgn007033	BMgn007033	chr17:11231730-11232108	SG	CELL	OK	38.6605	3.00312	-3.68633	-3.69249	0.00215	0.00507053	yes
BMgn007638	BMgn007638	BMgn007638	chr15:1723176-1723731	SG	CELL	OK	12.7709	1.16862	-3.44998	-3.13744	0.0071	0.0146867	yes
BMgn011964	BMgn011964	BMgn011964	chr11:6760417-6765897	SG	CELL	OK	79.1495	23.0977	-1.77683	-4.55234	5e-05	0.000166596	yes
BMgn016066	BMgn016066	BMgn016066	chr14:6244753-6246409	SG	CELL	OK	49.5609	10.9075	-2.18388	-5.16981	5e-05	0.000166596	yes
BMgn000472	BMgn000472	BMgn000472	chr22:4803140-4813562	SG	CELL	OK	6.81957	1.07479	-2.66563	-4.11915	5e-05	0.000166596	yes
BMgn002485	BMgn002485	BMgn002485	chr9:14144436-14237620	SG	CELL	OK	47.8537	11.0635	-2.11282	-5.3367	5e-05	0.000166596	yes
BMgn007778	BMgn007778	BMgn007778	chr15:9417449-9425377	SG	CELL	OK	74.4224	13.733	-2.43809	-5.87648	5e-05	0.000166596	yes
BMgn001609	BMgn001609	BMgn001609	chr11:4110783-4112244	SG	CELL	OK	66.7959	18.4151	-1.85887	-4.63622	5e-05	0.000166596	yes
BMgn005813	BMgn005813	BMgn005813	chr5:19807428-19810031	SG	CELL	OK	26.2893	6.40661	-2.03684	-4.40959	5e-05	0.000166596	yes
BMgn011144	BMgn011144	BMgn011144	chr23:22338789-22353639	SG	CELL	OK	222.809	40.7001	-2.4527	-6.58449	5e-05	0.000166596	yes
BMgn016121	BMgn016121	BMgn016121	chr15:1863909-1865575	SG	CELL	OK	56.8166	18.9784	-1.58195	-3.85104	5e-05	0.000166596	yes
BMgn011796	BMgn011796	BMgn011796	chr11:12199608-12204389	SG	CELL	OK	9.94752	2.71921	-1.87115	-2.43395	0.004	0.00880465	yes
BMgn010214	BMgn010214	BMgn010214	chr7:7275370-7279076	SG	CELL	OK	2.98583	0.413376	-2.8526	-3.00357	0.00445	0.00968716	yes
BMgn002423	BMgn002423	BMgn002423	chr9:14369701-14373847	SG	CELL	OK	174.482	42.0582	-2.05262	-5.15278	5e-05	0.000166596	yes
BMgn010219	BMgn010219	BMgn010219	chr7:7501066-7501576	SG	CELL	OK	65.1924	10.9375	-2.57542	-4.22303	5e-05	0.000166596	yes
BMgn006642	BMgn006642	BMgn006642	chr10:2473543-2504455	SG	CELL	OK	6.9208	3.69144	-0.906753	-1.59682	0.02275	0.0404691	yes
BMgn010414	BMgn010414	BMgn010414	chr12:5221034-5237581	SG	CELL	OK	7.25372	0	#NAME?	#NAME?	5e-05	0.000166596	yes
BMgn013243	BMgn013243	BMgn013243	chr16:13483622-13485837	SG	CELL	OK	31.2686	4.44338	-2.81499	-4.55776	5e-05	0.000166596	yes
BMgn016437	BMgn016437	BMgn016437	chr17:18255655-18256443	SG	CELL	OK	29.0108	5.88489	-2.30151	-3.98952	5e-05	0.000166596	yes
BMgn006215	BMgn006215	BMgn006215	chr4:8142063-8158247	SG	CELL	OK	114.031	28.5462	-1.99805	-3.77134	5e-05	0.000166596	yes
BMgn008856	BMgn008856	BMgn008856	chr3:8041224-8051038	SG	CELL	OK	30.9685	11.2602	-1.45957	-3.50918	5e-05	0.000166596	yes
BMgn001104	BMgn001104	BMgn001104	chr13:16259030-16259201	SG	CELL	OK	35.0871	185.747	2.40433	4.65307	0.0166	0.0308012	yes
BMgn006973	BMgn006973	BMgn006973	chr17:14861204-14904150	SG	CELL	OK	41.2946	8.28177	-2.31794	-3.98933	5e-05	0.000166596	yes
BMgn006673	BMgn006673	BMgn006673	chr10:9735-12699	SG	CELL	OK	6.30282	1.48646	-2.08412	-2.77053	0.0016	0.00391975	yes
BMgn000527	BMgn000527	BMgn000527	chr1:10803624-10817233	SG	CELL	OK	5.93037	0.382511	-3.95455	-2.01832	0.0113	0.02201	yes
BMgn013591	BMgn013591	BMgn013591	chr6:2652431-2658287	SG	CELL	OK	7.73264	1.25132	-2.62751	-3.93255	5e-05	0.000166596	yes
BMgn013956	BMgn013956	BMgn013956	chr28:422130-461944	SG	CELL	OK	7.57862	0.62261	-3.60553	-3.69862	0.0005	0.00138215	yes
BMgn013011	BMgn013011	BMgn013011	chr16:4418491-4419253	SG	CELL	OK	73.1458	14.3087	-2.35388	-4.95762	5e-05	0.000166596	yes
BMgn009006	BMgn009006	BMgn009006	chr3:9740655-9742102	SG	CELL	OK	10.1168	1.48762	-2.76568	-3.62709	0.00025	0.000737317	yes
BMgn004531	BMgn004531	BMgn004531	chr27:13975222-14122857	SG	CELL	OK	71.4108	16.7156	-2.09495	-4.85859	5e-05	0.000166596	yes
BMgn006526	BMgn006526	BMgn006526	chr6:9641074-9647014	SG	CELL	OK	25.3988	7.27407	-1.80393	-3.51872	5e-05	0.000166596	yes
BMgn013033	BMgn013033	BMgn013033	chr16:3314132-3316675	SG	CELL	OK	16.9126	2.60368	-2.69947	-2.64414	0.01255	0.0241078	yes
BMgn016103	BMgn016103	BMgn016103	chr15:547169-549326	SG	CELL	OK	51.3104	5.59567	-3.19687	-6.76935	5e-05	0.000166596	yes
BMgn014100	BMgn014100	BMgn014100	chr8:3675465-3683781	SG	CELL	OK	16.1535	2.80312	-2.52674	-4.3858	5e-05	0.000166596	yes
BMgn007432	BMgn007432	BMgn007432	chr3:2353317-2359901	SG	CELL	OK	11.9164	1.41704	-3.072	-2.42389	0.0151	0.0283342	yes
BMgn004410	BMgn004410	BMgn004410	chr20:2792497-2793278	SG	CELL	OK	19.7996	0.596978	-5.05165	-3.71156	0.0168	0.0311296	yes
BMgn008878	BMgn008878	BMgn008878	chr3:9609023-9611612	SG	CELL	OK	86.2752	12.5842	-2.77733	-3.90973	5e-05	0.000166596	yes
BMgn004619	BMgn004619	BMgn004619	chr27:12179553-12181239	SG	CELL	OK	28.1771	6.35373	-2.14885	-4.14016	5e-05	0.000166596	yes
BMgn000297	BMgn000297	BMgn000297	chr22:8576042-8621494	SG	CELL	OK	20.8656	3.9045	-2.41792	-5.45859	5e-05	0.000166596	yes
BMgn004783	BMgn004783	BMgn004783	chr25:2298136-2324856	SG	CELL	OK	7.45163	1.06014	-2.81331	-3.02298	0.0035	0.00780376	yes
BMgn014266	BMgn014266	BMgn014266	chr8:1007417-1014870	SG	CELL	OK	2.06799	0	#NAME?	#NAME?	5e-05	0.000166596	yes
BMgn015279	BMgn015279	BMgn015279	chr6:15768533-15771443	SG	CELL	OK	3.0531	0.497639	-2.6171	-3.14655	0.0017	0.00412	yes
BMgn012479	BMgn012479	BMgn012479	chr9:11375205-11384731	SG	CELL	OK	18.3652	4.20754	-2.12593	-4.88896	5e-05	0.000166596	yes
BMgn017261	BMgn017261	BMgn017261	chr26:12199284-12200596	SG	CELL	OK	10.2377	1.63851	-2.64343	-4.00733	5e-05	0.000166596	yes
BMgn001601	BMgn001601	BMgn001601	chr21:14459070-14462042	SG	CELL	OK	29.9324	4.70499	-2.66944	-4.94599	5e-05	0.000166596	yes
BMgn010760	BMgn010760	BMgn010760	chr26:778283-780098	SG	CELL	OK	27.3934	0	#NAME?	#NAME?	5e-05	0.000166596	yes
BMgn015746	BMgn015746	BMgn015746	chr11:5190129-5190953	SG	CELL	OK	20.1678	3.08971	-2.70651	-3.53595	0.0002	0.000601078	yes
BMgn009316	BMgn009316	BMgn009316	chr14:14402277-14426997	SG	CELL	OK	15.7157	2.27303	-2.78952	-6.71387	5e-05	0.000166596	yes
BMgn000786	BMgn000786	BMgn000786	chr25:236037-239937	SG	CELL	OK	28.6036	5.65766	-2.33792	-4.83913	5e-05	0.000166596	yes
BMgn006993	BMgn006993	BMgn006993	chr17:13624790-13643924	SG	CELL	OK	5.31503	0.194252	-4.77408	-3.96981	0.0085	0.0172291	yes
BMgn008223	BMgn008223	BMgn008223	chr18:13966709-14070358	SG	CELL	OK	8.28354	2.61979	-1.6608	-2.52166	0.00165	0.00401732	yes
BMgn001070	BMgn001070	BMgn001070	chr13:17491264-17497280	SG	CELL	OK	119.055	34.0942	-1.80403	-4.71175	5e-05	0.000166596	yes
BMgn002223	BMgn002223	BMgn002223	chr6:17177151-17180546	SG	CELL	OK	52.7453	5.87147	-3.16725	-6.27397	5e-05	0.000166596	yes
BMgn007658	BMgn007658	BMgn007658	chr15:2643063-2644654	SG	CELL	OK	47.6648	0	#NAME?	#NAME?	5e-05	0.000166596	yes
BMgn012839	BMgn012839	BMgn012839	chr16:4955741-4957864	SG	CELL	OK	60.1809	9.64972	-2.64075	-2.99847	0.00195	0.0046615	yes
BMgn015303	BMgn015303	BMgn015303	chr7:2106930-2117142	SG	CELL	OK	12.4207	2.65947	-2.22354	-4.21964	5e-05	0.000166596	yes
BMgn005878	BMgn005878	BMgn005878	chr12:17839763-17895679	SG	CELL	OK	14.1287	3.66724	-1.94586	-2.7756	0.00065	0.00175033	yes
BMgn014761	BMgn014761	BMgn014761	chr2:209540-214605	SG	CELL	OK	26.0648	8.0966	-1.68671	-3.70809	5e-05	0.000166596	yes
BMgn011539	BMgn011539	BMgn011539	chr23:10206257-10207626	SG	CELL	OK	5.42609	0.588671	-3.20438	-3.0855	0.00435	0.00949783	yes
BMgn002287	BMgn002287	BMgn002287	chr26:5579735-5581369	SG	CELL	OK	6.27651	0.278729	-4.49303	-2.6223	0.01125	0.0219352	yes
BMgn016345	BMgn016345	BMgn016345	chr16:13705558-13706001	SG	CELL	OK	26.8464	1.85363	-3.8563	-3.08733	0.0213	0.0383505	yes
BMgn007552	BMgn007552	BMgn007552	chr15:12379858-12397654	SG	CELL	OK	16.3782	3.66248	-2.16088	-3.50432	5e-05	0.000166596	yes
BMgn011723	BMgn011723	BMgn011723	chr11:13348889-13349451	SG	CELL	OK	11.0404	0	#NAME?	#NAME?	5e-05	0.000166596	yes
BMgn001498	BMgn001498	BMgn001498	chr21:6833969-6876629	SG	CELL	OK	2.08412	0.218472	-3.25392	-2.6457	0.0064	0.013373	yes
BMgn016222	BMgn016222	BMgn016222	chr15:11457774-11458707	SG	CELL	OK	107.844	29.6365	-1.8635	-4.46986	5e-05	0.000166596	yes
BMgn013211	BMgn013211	BMgn013211	chr16:15152342-15155743	SG	CELL	OK	4.10313	0	#NAME?	#NAME?	5e-05	0.000166596	yes
BMgn011566	BMgn011566	BMgn011566	chr23:12089483-12093505	SG	CELL	OK	47.002	12.873	-1.86837	-2.64426	0.00015	0.000461494	yes
BMgn010148	BMgn010148	BMgn010148	chr7:7910987-7911935	SG	CELL	OK	36.9647	9.91683	-1.8982	-3.8799	5e-05	0.000166596	yes
BMgn007741	BMgn007741	BMgn007741	chr15:9089226-9092485	SG	CELL	OK	30.168	9.77203	-1.62629	-3.14098	5e-05	0.000166596	yes
BMgn015216	BMgn015216	BMgn015216	chr6:4204661-4206617	SG	CELL	OK	10.7581	1.94087	-2.47065	-3.79101	5e-05	0.000166596	yes
BMgn016301	BMgn016301	BMgn016301	chr16:3413311-3414027	SG	CELL	OK	31.0552	7.45401	-2.05874	-3.45812	5e-05	0.000166596	yes
BMgn011171	BMgn011171	BMgn011171	chr23:21066437-21100796	SG	CELL	OK	17.6284	3.70493	-2.25039	-4.94885	5e-05	0.000166596	yes
BMgn016033	BMgn016033	BMgn016033	chr13:13831492-13833521	SG	CELL	OK	29.8612	9.55597	-1.6438	-1.57757	0.01895	0.0346126	yes
BMgn008894	BMgn008894	BMgn008894	chr3:10144643-10145814	SG	CELL	OK	302.327	78.9472	-1.93715	-4.75273	5e-05	0.000166596	yes
BMgn003909	BMgn003909	BMgn003909	chr17:16169426-16171914	SG	CELL	OK	53.9481	13.5134	-1.99718	-4.08997	5e-05	0.000166596	yes
BMgn011681	BMgn011681	BMgn011681	chr11:12390870-12402650	SG	CELL	OK	218.55	39.0553	-2.48438	-3.35083	5e-05	0.000166596	yes
BMgn006367	BMgn006367	BMgn006367	chr6:8561212-8614445	SG	CELL	OK	2.11359	0.198612	-3.41167	-5.16653	5e-05	0.000166596	yes
BMgn014952	BMgn014952	BMgn014952	chr4:2407531-2408186	SG	CELL	OK	29.3985	7.74958	-1.92355	-3.26364	5e-05	0.000166596	yes
BMgn014872	BMgn014872	BMgn014872	chr3:4235624-4237495	SG	CELL	OK	5.67807	0.936025	-2.60078	-3.04503	0.001	0.00259688	yes
BMgn016522	BMgn016522	BMgn016522	chr18:11078196-11078488	SG	CELL	OK	117.905	5.87797	-4.32616	-4.25304	0.0022	0.00517429	yes
BMgn014778	BMgn014778	BMgn014778	chr2:2549160-2637964	SG	CELL	OK	4.84228	0.803892	-2.59061	-1.90437	0.02155	0.0386464	yes
BMgn008986	BMgn008986	BMgn008986	chr3:11026672-11036390	SG	CELL	OK	2.27845	0.123146	-4.2096	-2.33011	0.01125	0.0219352	yes
BMgn007977	BMgn007977	BMgn007977	chr15:364911-367266	SG	CELL	OK	92.982	28.938	-1.68399	-4.38932	5e-05	0.000166596	yes
BMgn001288	BMgn001288	BMgn001288	chr13:3720746-3730716	SG	CELL	OK	4.49446	0	#NAME?	#NAME?	5e-05	0.000166596	yes
BMgn011609	BMgn011609	BMgn011609	chr11:8161039-8170770	SG	CELL	OK	3.2603	0.459283	-2.82755	-2.91366	0.0021	0.0049749	yes
BMgn012920	BMgn012920	BMgn012920	chr16:8965869-8969249	SG	CELL	OK	27.4415	3.38316	-3.01992	-2.99179	0.0032	0.00720608	yes
BMgn015731	BMgn015731	BMgn015731	chr11:2769404-2773910	SG	CELL	OK	57.5378	15.1903	-1.92136	-2.23893	0.00405	0.0089023	yes
BMgn006821	BMgn006821	BMgn006821	chr10:9480211-9485398	SG	CELL	OK	12.3368	1.59696	-2.94957	-4.02714	0.00045	0.00125862	yes
BMgn008354	BMgn008354	BMgn008354	chr18:6292294-6297135	SG	CELL	OK	5.64796	0	#NAME?	#NAME?	5e-05	0.000166596	yes
BMgn005070	BMgn005070	BMgn005070	chr25:10847038-10854431	SG	CELL	OK	11.2332	2.60225	-2.10995	-3.11641	0.00045	0.00125862	yes
BMgn015858	BMgn015858	BMgn015858	chr12:6357335-6391560	SG	CELL	OK	3.31997	0	#NAME?	#NAME?	5e-05	0.000166596	yes
BMgn005988	BMgn005988	BMgn005988	chr4:5484002-5508499	SG	CELL	OK	3.57626	0.711278	-2.32997	-2.79853	0.0019	0.00454886	yes
BMgn001842	BMgn001842	BMgn001842	chr19:2236802-2249631	SG	CELL	OK	288.559	74.8554	-1.94669	-5.23388	5e-05	0.000166596	yes
BMgn001024	BMgn001024	BMgn001024	chr13:13258918-13269852	SG	CELL	OK	3.48883	0.490155	-2.83143	-3.43751	0.0011	0.00282559	yes
BMgn011295	BMgn011295	BMgn011295	chr23:15200589-15202620	SG	CELL	OK	86.8615	29.821	-1.54239	-2.65584	0.0004	0.00113451	yes
BMgn010174	BMgn010174	BMgn010174	chr7:6367799-6376432	SG	CELL	OK	26.8269	6.186	-2.1166	-4.11766	5e-05	0.000166596	yes
BMgn000881	BMgn000881	BMgn000881	chr13:5649986-5655131	SG	CELL	OK	3.90792	0.569864	-2.77771	-2.71307	0.0051	0.0109487	yes
BMgn016991	BMgn016991	BMgn016991	chr23:17832589-17832999	SG	CELL	OK	14.0097	0	#NAME?	#NAME?	5e-05	0.000166596	yes
BMgn001528	BMgn001528	BMgn001528	chr21:9304279-9308667	SG	CELL	OK	12.2731	2.30817	-2.41068	-4.36069	5e-05	0.000166596	yes
BMgn014797	BMgn014797	BMgn014797	chr2:4326571-4328092	SG	CELL	OK	8.39097	1.91215	-2.13365	-3.09801	0.0005	0.00138215	yes
BMgn016463	BMgn016463	BMgn016463	chr18:3246822-3247422	SG	CELL	OK	12.3268	1.9201	-2.68254	-2.47207	0.0081	0.0165066	yes
BMgn015177	BMgn015177	BMgn015177	chr5:19048817-19050655	SG	CELL	OK	116.601	16.364	-2.83299	-6.91571	5e-05	0.000166596	yes
BMgn007548	BMgn007548	BMgn007548	chr15:12374104-12376409	SG	CELL	OK	23.6298	4.63852	-2.34887	-3.68932	5e-05	0.000166596	yes
BMgn014941	BMgn014941	BMgn014941	chr4:1055557-1056494	SG	CELL	OK	25.9114	2.29686	-3.49585	-4.69917	0.0002	0.000601078	yes
BMgn006503	BMgn006503	BMgn006503	chr6:8258935-8264924	SG	CELL	OK	3.65774	0	#NAME?	#NAME?	5e-05	0.000166596	yes
BMgn011771	BMgn011771	BMgn011771	chr11:13090659-13091431	SG	CELL	OK	108.923	21.4611	-2.34351	-5.28975	5e-05	0.000166596	yes
BMgn007375	BMgn007375	BMgn007375	chr3:404853-405629	SG	CELL	OK	47.9967	0	#NAME?	#NAME?	5e-05	0.000166596	yes
BMgn009351	BMgn009351	BMgn009351	chr14:12358560-12359223	SG	CELL	OK	8.65848	0	#NAME?	#NAME?	5e-05	0.000166596	yes
BMgn015329	BMgn015329	BMgn015329	chr7:8615816-8626114	SG	CELL	OK	527.08	187.796	-1.48886	-2.32652	0.00045	0.00125862	yes
BMgn000159	BMgn000159	BMgn000159	chr24:8577621-8578641	SG	CELL	OK	9.67665	1.73969	-2.47568	-3.16042	0.00035	0.00100412	yes
BMgn007864	BMgn007864	BMgn007864	chr15:6006134-6009848	SG	CELL	OK	3.73027	0.722995	-2.36722	-2.77872	0.0035	0.00780376	yes
BMgn015143	BMgn015143	BMgn015143	chr5:13751603-13787714	SG	CELL	OK	41.9676	13.0012	-1.69063	-2.26109	0.00155	0.003816	yes
BMgn009520	BMgn009520	BMgn009520	chr14:3093086-3108415	SG	CELL	OK	6.51249	1.94816	-1.7411	-2.68825	0.00085	0.00223615	yes
BMgn015588	BMgn015588	BMgn015588	chr10:2449569-2455063	SG	CELL	OK	2.59012	0.301434	-3.10311	-3.78931	0.00025	0.000737317	yes
BMgn006684	BMgn006684	BMgn006684	chr10:1573454-1573736	SG	CELL	OK	41.5436	0	#NAME?	#NAME?	5e-05	0.000166596	yes
BMgn000028	BMgn000028	BMgn000028	chr26:11080908-11083798	SG	CELL	OK	18.587	0	#NAME?	#NAME?	5e-05	0.000166596	yes
BMgn012378	BMgn012378	BMgn012378	chr21:838215-838365	SG	CELL	OK	2239.64	0	#NAME?	#NAME?	5e-05	0.000166596	yes
BMgn009891	BMgn009891	BMgn009891	chr8:17312241-17314227	SG	CELL	OK	2.79005	0.204514	-3.77002	-3.15725	0.0213	0.0383505	yes
BMgn010297	BMgn010297	BMgn010297	chr12:579100-580056	SG	CELL	OK	3.71152	0.292615	-3.66494	-2.05238	0.01135	0.0220893	yes
BMgn009443	BMgn009443	BMgn009443	chr14:3237923-3242611	SG	CELL	OK	3.36891	0.175483	-4.26288	-3.56173	0.0085	0.0172291	yes
BMgn003383	BMgn003383	BMgn003383	chr15:13244165-13245705	SG	CELL	OK	5.13293	0.954519	-2.42694	-2.92089	0.00155	0.003816	yes
BMgn002224	BMgn002224	BMgn002224	chr6:17188944-17195200	SG	CELL	OK	23.0559	6.37456	-1.85474	-3.97883	5e-05	0.000166596	yes
BMgn016203	BMgn016203	BMgn016203	chr15:9255495-9271781	SG	CELL	OK	25.2036	4.4319	-2.50763	-2.54859	0.00125	0.00316288	yes
BMgn011325	BMgn011325	BMgn011325	chr23:16158435-16158726	SG	CELL	OK	44.511	7.15223	-2.6377	-2.88537	0.0036	0.0079985	yes
BMgn008355	BMgn008355	BMgn008355	chr18:6277098-6280122	SG	CELL	OK	6.80896	0	#NAME?	#NAME?	5e-05	0.000166596	yes
BMgn003322	BMgn003322	BMgn003322	chr15:15470633-15475778	SG	CELL	OK	4.59412	0	#NAME?	#NAME?	5e-05	0.000166596	yes
BMgn005450	BMgn005450	BMgn005450	chr8:9398838-9401728	SG	CELL	OK	14.8278	4.57149	-1.69757	-2.88333	0.0002	0.000601078	yes
BMgn015814	BMgn015814	BMgn015814	chr11:18381592-18382166	SG	CELL	OK	26.0986	12.3052	-1.08471	-1.88151	0.00655	0.0136503	yes
BMgn014725	BMgn014725	BMgn014725	chr1:15704827-15709759	SG	CELL	OK	2.30289	0	#NAME?	#NAME?	5e-05	0.000166596	yes
BMgn000385	BMgn000385	BMgn000385	chr22:9251600-9266581	SG	CELL	OK	4.72994	0.625332	-2.91913	-2.57063	0.0087	0.0176006	yes
BMgn001213	BMgn001213	BMgn001213	chr13:8386650-8388948	SG	CELL	OK	53.603	0	#NAME?	#NAME?	5e-05	0.000166596	yes
BMgn003410	BMgn003410	BMgn003410	chr15:14431654-14431996	SG	CELL	OK	35.9188	2.50495	-3.84189	-2.7651	0.0145	0.0273873	yes
BMgn000220	BMgn000220	BMgn000220	chr22:4863808-4881896	SG	CELL	OK	3.73654	0.637066	-2.55219	-3.6744	0.00015	0.000461494	yes
BMgn011449	BMgn011449	BMgn011449	chr23:12104383-12111557	SG	CELL	OK	3.2278	0.662955	-2.28357	-2.37314	0.00615	0.012919	yes
BMgn003180	BMgn003180	BMgn003180	chr4:13335016-13338339	SG	CELL	OK	6.66743	0.713844	-3.22345	-3.11437	0.0028	0.00642596	yes
BMgn002025	BMgn002025	BMgn002025	chr1:1912225-1912825	SG	CELL	OK	8.70294	1.21729	-2.83783	-2.72278	0.0105	0.0206986	yes
BMgn007603	BMgn007603	BMgn007603	chr15:298849-309366	SG	CELL	OK	8.77427	2.72933	-1.68473	-1.98966	0.00925	0.0185627	yes
BMgn016115	BMgn016115	BMgn016115	chr15:1689755-1690607	SG	CELL	OK	12.6709	3.15061	-2.00781	-2.63518	0.00175	0.00423144	yes
BMgn002880	BMgn002880	BMgn002880	chr10:17790303-17791844	SG	CELL	OK	251	121.337	-1.04866	-2.17073	0.00165	0.00401732	yes
BMgn008708	BMgn008708	BMgn008708	chr7:14031735-14033179	SG	CELL	OK	32.3107	0	#NAME?	#NAME?	5e-05	0.000166596	yes
BMgn009350	BMgn009350	BMgn009350	chr14:12353443-12354448	SG	CELL	OK	9.12345	2.53999	-1.84476	-1.83468	0.0182	0.0334037	yes
BMgn002907	BMgn002907	BMgn002907	chr10:17019626-17025126	SG	CELL	OK	4.15212	0	#NAME?	#NAME?	5e-05	0.000166596	yes
BMgn008299	BMgn008299	BMgn008299	chr18:12890377-12891575	SG	CELL	OK	5.09385	0.450148	-3.50029	-2.80369	0.0095	0.019004	yes
BMgn003285	BMgn003285	BMgn003285	chr2:217993-225355	SG	CELL	OK	4.36562	1.15385	-1.91973	-2.18861	0.0119	0.0229991	yes
BMgn011051	BMgn011051	BMgn011051	chr23:3645582-3674955	SG	CELL	OK	5.9297	1.1942	-2.31192	-4.66446	5e-05	0.000166596	yes
BMgn006057	BMgn006057	BMgn006057	chr4:900506-903205	SG	CELL	OK	20.9669	3.53487	-2.56838	-4.08223	5e-05	0.000166596	yes
BMgn002804	BMgn002804	BMgn002804	chr10:17250628-17255723	SG	CELL	OK	10.407	4.49544	-1.21102	-2.22585	0.002	0.0047666	yes
BMgn001713	BMgn001713	BMgn001713	chr11:16129-19801	SG	CELL	OK	5.82787	0.718792	-3.01932	-3.2444	0.00235	0.00548488	yes
BMgn003611	BMgn003611	BMgn003611	chr5:17002142-17002712	SG	CELL	OK	16.317	1.22688	-3.73331	-2.09448	0.01135	0.0220893	yes
BMgn000482	BMgn000482	BMgn000482	chr1:13241511-13242231	SG	CELL	OK	3.31398	0	#NAME?	#NAME?	5e-05	0.000166596	yes
BMgn009143	BMgn009143	BMgn009143	chr20:12617238-12620047	SG	CELL	OK	4.94135	0	#NAME?	#NAME?	5e-05	0.000166596	yes
BMgn005902	BMgn005902	BMgn005902	chr12:17220610-17221296	SG	CELL	OK	23.6748	0	#NAME?	#NAME?	5e-05	0.000166596	yes
BMgn004583	BMgn004583	BMgn004583	chr27:10646536-10650128	SG	CELL	OK	10.3111	1.19733	-3.1063	-2.63599	0.0049	0.0105744	yes
BMgn000156	BMgn000156	BMgn000156	chr24:8366066-8367088	SG	CELL	OK	16.2311	0	#NAME?	#NAME?	5e-05	0.000166596	yes
BMgn012232	BMgn012232	BMgn012232	chr1:18808981-18811885	SG	CELL	OK	2.74824	0.327725	-3.06795	-1.65706	0.0134	0.0255387	yes
BMgn004869	BMgn004869	BMgn004869	chr25:2950994-2952924	SG	CELL	OK	7.03089	0	#NAME?	#NAME?	5e-05	0.000166596	yes
BMgn015364	BMgn015364	BMgn015364	chr8:1142275-1144299	SG	CELL	OK	3.96083	0.588846	-2.74984	-2.36623	0.00875	0.0176942	yes
BMgn003731	BMgn003731	BMgn003731	chr5:11077993-11113404	SG	CELL	OK	2.40434	0.442368	-2.44232	-2.86226	0.00305	0.00689945	yes
BMgn013332	BMgn013332	BMgn013332	chr1:14472622-14474828	SG	CELL	OK	5.35084	0	#NAME?	#NAME?	5e-05	0.000166596	yes
BMgn006236	BMgn006236	BMgn006236	chr6:12277200-12280644	SG	CELL	OK	2.82914	0	#NAME?	#NAME?	5e-05	0.000166596	yes
BMgn001684	BMgn001684	BMgn001684	chr11:866502-868347	SG	CELL	OK	41.7033	8.79718	-2.24505	-4.3555	5e-05	0.000166596	yes
BMgn010455	BMgn010455	BMgn010455	chr12:2539501-2542521	SG	CELL	OK	9.69745	0	#NAME?	#NAME?	5e-05	0.000166596	yes
BMgn001330	BMgn001330	BMgn001330	chr23:495068-495745	SG	CELL	OK	5.27418	1.75803	-1.58499	-1.57611	0.02665	0.0465074	yes
BMgn002604	BMgn002604	BMgn002604	chr5:6110085-6110676	SG	CELL	OK	11.6661	2.08229	-2.48608	-2.3318	0.01355	0.0258038	yes
BMgn011838	BMgn011838	BMgn011838	chr11:10692027-10693450	SG	CELL	OK	160.334	11.1036	-3.85198	-3.33345	0.0213	0.0383505	yes
BMgn014734	BMgn014734	BMgn014734	chr1:17156860-17168167	SG	CELL	OK	5.09078	0	#NAME?	#NAME?	5e-05	0.000166596	yes
BMgn012177	BMgn012177	BMgn012177	chr24:18465942-18469985	SG	CELL	OK	4.1991	1.09993	-1.93267	-1.84829	0.02725	0.0474409	yes
BMgn016380	BMgn016380	BMgn016380	chr17:3550414-3553065	SG	CELL	OK	5.37632	1.73844	-1.62883	-1.59967	0.02805	0.0487263	yes
BMgn002526	BMgn002526	BMgn002526	chr9:17227899-17242347	SG	CELL	OK	2.97963	0.530295	-2.49026	-3.28712	0.00175	0.00423144	yes
BMgn015654	BMgn015654	BMgn015654	chr10:11119963-11168441	SG	CELL	OK	73.8944	28.4804	-1.3755	-1.78467	0.0089	0.0179325	yes
BMgn010780	BMgn010780	BMgn010780	chr26:381397-384099	SG	CELL	OK	16.5069	0	#NAME?	#NAME?	5e-05	0.000166596	yes
BMgn014969	BMgn014969	BMgn014969	chr4:7084375-7095901	SG	CELL	OK	3.97946	0.502859	-2.98435	-2.32043	0.01565	0.0292388	yes
BMgn000273	BMgn000273	BMgn000273	chr22:7277422-7281293	SG	CELL	OK	4.19894	0	#NAME?	#NAME?	5e-05	0.000166596	yes
BMgn009936	BMgn009936	BMgn009936	chr8:15313652-15315570	SG	CELL	OK	4.75925	0.346661	-3.77914	-3.03058	0.00905	0.0182115	yes
BMgn007569	BMgn007569	BMgn007569	chr15:11751331-11765982	SG	CELL	OK	4.37154	0.644598	-2.76167	-2.93357	0.0023	0.00538143	yes

## Sheet: Table S5
Supplemental Table S5. FAIRE DNA quality
Sample	Input(ng/μl)	Faire (ng/μl)	Faire/input
Silk gland(5-3) 1	699.5	16.5	0.0235883
Silk gland(5-3) 2	1084.4	22.1	0.0203799
Silk gland(5-3) 3	847	20.775	0.0245277
BmE Cell Line 1	268.4	9.225	0.0343703
BmE Cell Line 2	352.8	14.025	0.0397534
BmE Cell Line 3	352.8	17.125	0.0485402

## Sheet: Table S6
Supplemental Table S6 RNA-seq quality control and differentially expressed genes (DEGs)
Sample	Raw Reads Number	Clean Reads Number	Reads Mapping Rate(%)	Total Transcripts and Genes	Differentally Expression Genes
Silk gland(5-3) 1	17099033	15272904	0.779	37, 479 (15, 716 genes)	1, 782 (9.3%)
Silk gland(5-3) 2	15666889	13413620	0.7
BmE Cell Line 1	18042382	16394549	0.66
BmE Cell Line 2	17443666	14747019	0.493
Total	68251970	59828092	66.00%

## Sheet: Table S7
Supplemental Table S7 GO annotation of Silk gland Up-regulated DEGs
Molecular Function									Celluar Component									Biological Process
GO ID	Description	GeneRatio (395)	BgRatio (7603)	pvalue	fdr	geneID			GO ID	Description	GeneRatio (214)	BgRatio (3355)	pvalue	fdr	geneID			GO ID	Description	GeneRatio (284)	BgRatio (4954)	pvalue	fdr	geneID
GO:0005215	transporter activity	53	526	1.70493e-06	0.000537052	BMgn013680;BMgn009376;BMgn003180;BMgn000527;BMgn005988;BMgn002400;BMgn001601;BMgn006057;BMgn014265;BMgn004169;BMgn004528;BMgn003739;BMgn016931;BMgn003731;BMgn014266;BMgn005955;BMgn001313;BMgn004313;BMgn017106;BMgn010801;BMgn004511;BMgn000804;BMgn001853;BMgn003959;BMgn012502;BMgn010741;BMgn001498;BMgn011295;BMgn007794;BMgn006642;BMgn011226;BMgn000223;BMgn013511;BMgn012687;BMgn013713;BMgn011013;BMg…			GO:0016020	membrane	120	1398	8.12065e-06	0.00118562	BMgn003966;BMgn014247;BMgn001601;BMgn003739;BMgn001908;BMgn011171;BMgn004891;BMgn002526;BMgn004528;BMgn000188;BMgn009781;BMgn007043;BMgn006057;BMgn013511;BMgn002287;BMgn002527;BMgn010741;BMgn000223;BMgn007735;BMgn000602;BMgn014265;BMgn012502;BMgn005988;BMgn010801;BMgn001498;BMgn012687;BMgn009608;BMgn003731;BMgn010881;BMgn003048;BMgn010177;BMgn003224;BMgn010996;BMgn000788;BMgn013713;BMgn007502;BMg…			GO:0006810	transport	81	843	4.49586e-07	0.000127598	BMgn016931;BMgn003731;BMgn003180;BMgn000788;BMgn010781;BMgn011226;BMgn004528;BMgn002898;BMgn007926;BMgn000527;BMgn015447;BMgn002922;BMgn013713;BMgn012687;BMgn003892;BMgn004538;BMgn006642;BMgn001070;BMgn001908;BMgn013511;BMgn010741;BMgn007971;BMgn014265;BMgn012960;BMgn012935;BMgn014266;BMgn000104;BMgn001664;BMgn008230;BMgn007794;BMgn004313;BMgn004511;BMgn009129;BMgn011294;BMgn000223;BMgn010801;BMg…
GO:0022857	transmembrane transporter activity	41	412	3.77952e-05	0.00583892	BMgn001601;BMgn000527;BMgn011127;BMgn004528;BMgn004511;BMgn002400;BMgn014266;BMgn004559;BMgn016931;BMgn002399;BMgn011295;BMgn010741;BMgn011226;BMgn014265;BMgn013713;BMgn001664;BMgn001600;BMgn013680;BMgn006642;BMgn003959;BMgn013511;BMgn015518;BMgn008019;BMgn011294;BMgn004313;BMgn012904;BMgn000223;BMgn012687;BMgn010881;BMgn006057;BMgn009376;BMgn009781;BMgn000788;BMgn000804;BMgn001853;BMgn007794;BMg…			GO:0044425	membrane part	61	688	0.00244902	0.129066	BMgn007281;BMgn010684;BMgn007552;BMgn013717;BMgn001908;BMgn007043;BMgn010996;BMgn016931;BMgn008019;BMgn001600;BMgn013511;BMgn014247;BMgn002287;BMgn010959;BMgn007639;BMgn001136;BMgn007971;BMgn015694;BMgn005477;BMgn004559;BMgn016749;BMgn001853;BMgn003224;BMgn011226;BMgn003315;BMgn015518;BMgn003718;BMgn001601;BMgn010472;BMgn005328;BMgn004891;BMgn010177;BMgn006655;BMgn000188;BMgn013610;BMgn004858;BMg…			GO:0051234	establishment of localization	81	845	4.98428e-07	0.000127598	BMgn006642;BMgn016931;BMgn001908;BMgn011013;BMgn014247;BMgn004531;BMgn009781;BMgn011127;BMgn011294;BMgn012890;BMgn000104;BMgn001313;BMgn010780;BMgn012981;BMgn003959;BMgn010959;BMgn013511;BMgn011093;BMgn008230;BMgn000804;BMgn014265;BMgn007971;BMgn002898;BMgn003731;BMgn008019;BMgn011226;BMgn013713;BMgn015447;BMgn003180;BMgn010781;BMgn001601;BMgn003739;BMgn005955;BMgn007735;BMgn001600;BMgn012935;BMg…
GO:0003824	catalytic activity	136	1961	5.56088e-05	0.00583892	BMgn001648;BMgn001875;BMgn003910;BMgn011964;BMgn010289;BMgn015522;BMgn001513;BMgn010091;BMgn010260;BMgn001272;BMgn003339;BMgn008521;BMgn011307;BMgn013230;BMgn008010;BMgn001853;BMgn002527;BMgn016099;BMgn001136;BMgn004611;BMgn012390;BMgn014909;BMgn015466;BMgn012512;BMgn007061;BMgn012904;BMgn012839;BMgn003315;BMgn002576;BMgn006993;BMgn009799;BMgn010679;BMgn000132;BMgn002474;BMgn009607;BMgn005931;BMg…			GO:0012505	endomembrane system	11	70	0.00420033	0.129066	BMgn012391;BMgn002570;BMgn012935;BMgn011599;BMgn005328;BMgn011844;BMgn013717;BMgn015447;BMgn001606;BMgn005769;BMgn015481			GO:0051179	localization	81	853	7.48893e-07	0.000127811	BMgn002504;BMgn004559;BMgn001908;BMgn003739;BMgn004169;BMgn014969;BMgn010959;BMgn003597;BMgn007735;BMgn002898;BMgn010801;BMgn001664;BMgn008579;BMgn009781;BMgn000104;BMgn011013;BMgn009129;BMgn004313;BMgn012960;BMgn011180;BMgn003892;BMgn001600;BMgn000786;BMgn012981;BMgn014265;BMgn000527;BMgn001853;BMgn002922;BMgn013713;BMgn000223;BMgn004858;BMgn011093;BMgn012687;BMgn001070;BMgn003731;BMgn010741;BMg…
GO:0008484	sulfuric ester hydrolase activity	4	9	0.000733812	0.0577877	BMgn012510;BMgn007569;BMgn012512;BMgn012509			GO:0044444	cytoplasmic part	33	327	0.00434125	0.129066	BMgn003412;BMgn000002;BMgn008302;BMgn004884;BMgn015447;BMgn012935;BMgn011844;BMgn012904;BMgn007601;BMgn005769;BMgn003309;BMgn012391;BMgn013511;BMgn000104;BMgn007743;BMgn002570;BMgn011599;BMgn002576;BMgn010684;BMgn009182;BMgn013610;BMgn003892;BMgn011144;BMgn016383;BMgn005328;BMgn016099;BMgn013717;BMgn012851;BMgn000867;BMgn011180;BMgn001606;BMgn008983;BMgn000804			GO:1901564	organonitrogen compound metabolic process	34	320	0.000275206	0.0352263	BMgn007637;BMgn003655;BMgn013511;BMgn003273;BMgn016026;BMgn006057;BMgn007119;BMgn007043;BMgn010386;BMgn001194;BMgn011049;BMgn007601;BMgn000804;BMgn001849;BMgn001648;BMgn007858;BMgn014909;BMgn006216;BMgn000297;BMgn001853;BMgn011983;BMgn015518;BMgn011477;BMgn003048;BMgn012904;BMgn009892;BMgn001525;BMgn004875;BMgn000805;BMgn006214;BMgn001136;BMgn007921;BMgn016099;BMgn011774
GO:0000149	SNARE binding	2	2	0.00269265	0.0942429	BMgn010780;BMgn010781			GO:0005737	cytoplasm	44	474	0.00492016	0.129066	BMgn000002;BMgn011180;BMgn001606;BMgn003309;BMgn001525;BMgn008302;BMgn007601;BMgn015447;BMgn012904;BMgn011844;BMgn012935;BMgn000804;BMgn001849;BMgn007858;BMgn011599;BMgn000104;BMgn007637;BMgn013511;BMgn003412;BMgn008983;BMgn011144;BMgn011049;BMgn013610;BMgn001194;BMgn004884;BMgn013717;BMgn002576;BMgn005328;BMgn003230;BMgn009182;BMgn005769;BMgn010684;BMgn016383;BMgn007743;BMgn010352;BMgn003892;BMg…			GO:0044281	small molecule metabolic process	37	374	0.000606648	0.0621208	BMgn007921;BMgn012904;BMgn000805;BMgn011049;BMgn006216;BMgn002576;BMgn015518;BMgn009514;BMgn007858;BMgn012999;BMgn000419;BMgn010091;BMgn011774;BMgn007119;BMgn001853;BMgn000158;BMgn003655;BMgn007601;BMgn012939;BMgn006057;BMgn003315;BMgn004884;BMgn001849;BMgn011844;BMgn014909;BMgn001194;BMgn007637;BMgn013511;BMgn011983;BMgn007586;BMgn000804;BMgn013002;BMgn016099;BMgn009808;BMgn008983;BMgn011477;BMg…
GO:0004611	phosphoenolpyruvate carboxykinase activity	2	2	0.00269265	0.0942429	BMgn004276;BMgn004277			GO:0031301	integral component of organelle membrane	4	12	0.00530408	0.129066	BMgn000002;BMgn005328;BMgn015481;BMgn013610			GO:0071702	organic substance transport	19	152	0.000974453	0.0764583	BMgn000786;BMgn003597;BMgn014266;BMgn012935;BMgn003892;BMgn005328;BMgn012687;BMgn000104;BMgn004169;BMgn002504;BMgn014265;BMgn013713;BMgn010801;BMgn001070;BMgn009004;BMgn013717;BMgn011180;BMgn000150;BMgn015447
GO:0004613	phosphoenolpyruvate carboxykinase (GTP) activity	2	2	0.00269265	0.0942429	BMgn004277;BMgn004276			GO:0016021	integral component of membrane	50	589	0.0155181	0.200414	BMgn002898;BMgn007735;BMgn010472;BMgn014247;BMgn010386;BMgn010091;BMgn004858;BMgn003315;BMgn007281;BMgn004313;BMgn010996;BMgn005328;BMgn007639;BMgn002287;BMgn003718;BMgn012981;BMgn001136;BMgn007971;BMgn012826;BMgn010177;BMgn009494;BMgn004559;BMgn001908;BMgn001601;BMgn015694;BMgn005477;BMgn003959;BMgn013610;BMgn003048;BMgn008579;BMgn015481;BMgn000002;BMgn016749;BMgn005227;BMgn016931;BMgn007502;BMg…			GO:0006886	intracellular protein transport	14	101	0.00167742	0.0764583	BMgn013717;BMgn009004;BMgn000786;BMgn000150;BMgn005328;BMgn015447;BMgn001070;BMgn012935;BMgn003892;BMgn000104;BMgn011180;BMgn003597;BMgn002504;BMgn013713
GO:0019905	syntaxin binding	2	2	0.00269265	0.0942429	BMgn010780;BMgn010781			GO:0044429	mitochondrial part	8	52	0.0158119	0.200414	BMgn004884;BMgn007601;BMgn010684;BMgn000804;BMgn012904;BMgn000002;BMgn016099;BMgn013511			GO:0009311	oligosaccharide metabolic process	3	5	0.00171009	0.0764583	BMgn012142;BMgn004586;BMgn001606
GO:0060072	large conductance calcium-activated potassium channel activity	2	2	0.00269265	0.0942429	BMgn002399;BMgn002400			GO:0031300	intrinsic component of organelle membrane	4	17	0.0198279	0.200414	BMgn000002;BMgn015481;BMgn005328;BMgn013610			GO:0015031	protein transport	15	114	0.00197376	0.0764583	BMgn005328;BMgn000150;BMgn015447;BMgn011180;BMgn003597;BMgn012687;BMgn002504;BMgn012935;BMgn013717;BMgn000104;BMgn013713;BMgn001070;BMgn000786;BMgn009004;BMgn003892
GO:0022891	substrate-specific transmembrane transporter activity	26	296	0.00579936	0.180082	BMgn003180;BMgn013680;BMgn009376;BMgn003731;BMgn012687;BMgn014266;BMgn004511;BMgn006057;BMgn012904;BMgn002399;BMgn009781;BMgn011295;BMgn007034;BMgn000804;BMgn013511;BMgn013713;BMgn003959;BMgn014265;BMgn010801;BMgn002400;BMgn008019;BMgn001664;BMgn000788;BMgn011127;BMgn007794;BMgn011294			GO:0031224	intrinsic component of membrane	50	599	0.0210079	0.200414	BMgn010386;BMgn007552;BMgn010881;BMgn006655;BMgn002898;BMgn012826;BMgn001908;BMgn003718;BMgn015419;BMgn001600;BMgn010996;BMgn003959;BMgn010091;BMgn002287;BMgn005227;BMgn005477;BMgn003048;BMgn010472;BMgn016749;BMgn001601;BMgn016931;BMgn007043;BMgn007971;BMgn000788;BMgn000527;BMgn003315;BMgn009494;BMgn000002;BMgn004891;BMgn001136;BMgn010177;BMgn003224;BMgn007281;BMgn010959;BMgn008579;BMgn004559;BMg…			GO:0008652	cellular amino acid biosynthetic process	5	17	0.00208888	0.0764583	BMgn016099;BMgn011049;BMgn007921;BMgn007601;BMgn011983
GO:0008092	cytoskeletal protein binding	8	54	0.00628857	0.180082	BMgn004607;BMgn011629;BMgn002714;BMgn010472;BMgn011175;BMgn010471;BMgn010177;BMgn009121			GO:0044431	Golgi apparatus part	3	10	0.0219794	0.200414	BMgn001606;BMgn013717;BMgn012391			GO:1901607	alpha-amino acid biosynthetic process	5	17	0.00208888	0.0764583	BMgn011049;BMgn016099;BMgn007921;BMgn011983;BMgn007601
GO:0016740	transferase activity	42	551	0.00718199	0.182183	BMgn012485;BMgn014717;BMgn003564;BMgn011774;BMgn000733;BMgn008391;BMgn001609;BMgn001435;BMgn001606;BMgn012390;BMgn010260;BMgn003802;BMgn007552;BMgn002570;BMgn003800;BMgn009686;BMgn009607;BMgn000141;BMgn009514;BMgn000119;BMgn004965;BMgn014725;BMgn004611;BMgn007921;BMgn004619;BMgn005931;BMgn000602;BMgn010100;BMgn015466;BMgn011983;BMgn007362;BMgn008010;BMgn008983;BMgn010289;BMgn013317;BMgn012391;BMg…			GO:0030117	membrane coat	5	26	0.0220202	0.200414	BMgn003892;BMgn000104;BMgn012935;BMgn011180;BMgn013717			GO:0006082	organic acid metabolic process	19	162	0.00209066	0.0764583	BMgn003655;BMgn006216;BMgn001849;BMgn007858;BMgn007637;BMgn007921;BMgn007586;BMgn011983;BMgn011477;BMgn007601;BMgn016099;BMgn004884;BMgn001525;BMgn002576;BMgn001194;BMgn000419;BMgn008983;BMgn009514;BMgn011049
GO:0008762	UDP-N-acetylmuramate dehydrogenase activity	2	3	0.00779952	0.182183	BMgn005735;BMgn016427			GO:0048475	coated membrane	5	26	0.0220202	0.200414	BMgn013717;BMgn000104;BMgn003892;BMgn011180;BMgn012935			GO:0019752	carboxylic acid metabolic process	19	162	0.00209066	0.0764583	BMgn002576;BMgn008983;BMgn001525;BMgn007921;BMgn001849;BMgn011049;BMgn011477;BMgn001194;BMgn000419;BMgn009514;BMgn004884;BMgn007858;BMgn011983;BMgn007601;BMgn016099;BMgn007637;BMgn006216;BMgn007586;BMgn003655
GO:0022892	substrate-specific transporter activity	27	319	0.00809703	0.182183	BMgn001664;BMgn002399;BMgn000788;BMgn011295;BMgn000804;BMgn003731;BMgn003180;BMgn013680;BMgn014266;BMgn012904;BMgn008019;BMgn004169;BMgn007794;BMgn011294;BMgn002400;BMgn009781;BMgn012687;BMgn003959;BMgn013713;BMgn004511;BMgn013511;BMgn011127;BMgn006057;BMgn014265;BMgn010801;BMgn007034;BMgn009376			GO:0005795	Golgi stack	2	4	0.0223041	0.200414	BMgn012391;BMgn001606			GO:0043436	oxoacid metabolic process	19	162	0.00209066	0.0764583	BMgn003655;BMgn008983;BMgn007586;BMgn009514;BMgn004884;BMgn007601;BMgn006216;BMgn007637;BMgn002576;BMgn007858;BMgn007921;BMgn001194;BMgn000419;BMgn001525;BMgn016099;BMgn011983;BMgn001849;BMgn011049;BMgn011477
GO:0003779	actin binding	7	46	0.00895517	0.182503	BMgn004607;BMgn010472;BMgn010177;BMgn009121;BMgn011175;BMgn010471;BMgn011629			GO:0031984	organelle subcompartment	2	4	0.0223041	0.200414	BMgn001606;BMgn012391			GO:0045184	establishment of protein localization	15	116	0.00235025	0.0802219	BMgn005328;BMgn015447;BMgn003597;BMgn003892;BMgn002504;BMgn012935;BMgn000150;BMgn013713;BMgn009004;BMgn012687;BMgn013717;BMgn001070;BMgn000104;BMgn000786;BMgn011180
GO:0016757	transferase activity, transferring glycosyl groups	13	122	0.0104867	0.182503	BMgn016749;BMgn011774;BMgn004619;BMgn000733;BMgn010289;BMgn002570;BMgn010100;BMgn004965;BMgn001606;BMgn010294;BMgn012391;BMgn009686;BMgn012390			GO:0098791	Golgi subcompartment	2	4	0.0223041	0.200414	BMgn001606;BMgn012391			GO:0034613	cellular protein localization	14	107	0.00291693	0.087851	BMgn000104;BMgn011180;BMgn002504;BMgn005328;BMgn013717;BMgn013713;BMgn001070;BMgn012935;BMgn000786;BMgn015447;BMgn000150;BMgn003597;BMgn003892;BMgn009004
GO:0008324	cation transmembrane transporter activity	17	178	0.0109137	0.182503	BMgn012904;BMgn011294;BMgn003180;BMgn013511;BMgn000804;BMgn003731;BMgn013680;BMgn000788;BMgn006057;BMgn011295;BMgn007034;BMgn002399;BMgn002400;BMgn008019;BMgn007794;BMgn011127;BMgn009781			GO:0044455	mitochondrial membrane part	4	18	0.0242502	0.200414	BMgn000804;BMgn010684;BMgn000002;BMgn013511			GO:0070727	cellular macromolecule localization	14	107	0.00291693	0.087851	BMgn013717;BMgn015447;BMgn011180;BMgn002504;BMgn001070;BMgn012935;BMgn000786;BMgn000150;BMgn000104;BMgn003892;BMgn005328;BMgn003597;BMgn009004;BMgn013713
GO:0015079	potassium ion transmembrane transporter activity	6	37	0.011187	0.182503	BMgn007794;BMgn003731;BMgn002400;BMgn002399;BMgn006057;BMgn007034			GO:0005783	endoplasmic reticulum	6	37	0.027632	0.200414	BMgn015447;BMgn005328;BMgn011844;BMgn005769;BMgn002570;BMgn011599			GO:0006006	glucose metabolic process	3	6	0.00327542	0.0882639	BMgn004276;BMgn004277;BMgn007490
GO:0016875	ligase activity, forming carbon-oxygen bonds	4	18	0.0122826	0.182503	BMgn007637;BMgn006216;BMgn001849;BMgn001194			GO:0008305	integrin complex	3	11	0.0288267	0.200414	BMgn008986;BMgn005477;BMgn006655			GO:0006465	signal peptide processing	3	6	0.00327542	0.0882639	BMgn003048;BMgn007043;BMgn001136
GO:0016876	ligase activity, forming aminoacyl-tRNA and related compounds	4	18	0.0122826	0.182503	BMgn007637;BMgn001194;BMgn001849;BMgn006216			GO:0043235	receptor complex	3	11	0.0288267	0.200414	BMgn006655;BMgn005477;BMgn008986			GO:0044723	single-organism carbohydrate metabolic process	11	76	0.00367617	0.0939385	BMgn007490;BMgn004586;BMgn009514;BMgn011477;BMgn004276;BMgn002570;BMgn001606;BMgn004277;BMgn004619;BMgn012142;BMgn001695
GO:0022890	inorganic cation transmembrane transporter activity	15	152	0.0123015	0.182503	BMgn003731;BMgn000788;BMgn002399;BMgn012904;BMgn013511;BMgn009781;BMgn006057;BMgn013680;BMgn007794;BMgn008019;BMgn007034;BMgn000804;BMgn002400;BMgn003180;BMgn011127			GO:0098636	protein complex involved in cell adhesion	3	11	0.0288267	0.200414	BMgn006655;BMgn008986;BMgn005477			GO:0046907	intracellular transport	15	122	0.00385295	0.0939385	BMgn005328;BMgn009004;BMgn000786;BMgn000104;BMgn015447;BMgn011180;BMgn000150;BMgn001070;BMgn003597;BMgn013717;BMgn003892;BMgn009129;BMgn012935;BMgn013713;BMgn002504
GO:0005227	calcium activated cation channel activity	2	4	0.0150637	0.182503	BMgn002400;BMgn002399			GO:0005739	mitochondrion	9	70	0.0319692	0.211652	BMgn000804;BMgn007601;BMgn004884;BMgn010684;BMgn000002;BMgn009182;BMgn016099;BMgn012904;BMgn013511			GO:0008104	protein localization	15	123	0.00416686	0.094918	BMgn015447;BMgn009004;BMgn013713;BMgn003892;BMgn001070;BMgn011180;BMgn000150;BMgn012687;BMgn012935;BMgn000104;BMgn003597;BMgn005328;BMgn013717;BMgn002504;BMgn000786
GO:0008320	protein transmembrane transporter activity	2	4	0.0150637	0.182503	BMgn012687;BMgn013713			GO:0019866	organelle inner membrane	5	30	0.0388234	0.211652	BMgn000002;BMgn010684;BMgn015481;BMgn013511;BMgn000804			GO:0006520	cellular amino acid metabolic process	12	89	0.00446012	0.094918	BMgn001525;BMgn007921;BMgn007637;BMgn011049;BMgn001194;BMgn006216;BMgn011983;BMgn001849;BMgn016099;BMgn007858;BMgn003655;BMgn007601
GO:0015269	calcium-activated potassium channel activity	2	4	0.0150637	0.182503	BMgn002399;BMgn002400			GO:0005794	Golgi apparatus	3	13	0.0454827	0.211652	BMgn012391;BMgn001606;BMgn013717			GO:0033036	macromolecule localization	16	137	0.0048156	0.094918	BMgn011180;BMgn002504;BMgn000786;BMgn012687;BMgn012935;BMgn005328;BMgn000104;BMgn003892;BMgn015447;BMgn000150;BMgn004169;BMgn001070;BMgn009004;BMgn013717;BMgn013713;BMgn003597
GO:0015450	P-P-bond-hydrolysis-driven protein transmembrane transporter activity	2	4	0.0150637	0.182503	BMgn012687;BMgn013713			GO:0031090	organelle membrane	9	75	0.0469647	0.211652	BMgn005328;BMgn015481;BMgn000804;BMgn013717;BMgn010684;BMgn012391;BMgn000002;BMgn013511;BMgn013610			GO:0055085	transmembrane transport	31	335	0.0048278	0.094918	BMgn004858;BMgn011226;BMgn007926;BMgn011295;BMgn007281;BMgn000788;BMgn000804;BMgn008579;BMgn001600;BMgn001908;BMgn013511;BMgn014265;BMgn008019;BMgn004531;BMgn001601;BMgn004559;BMgn011127;BMgn014266;BMgn011294;BMgn001853;BMgn016931;BMgn010801;BMgn003180;BMgn004313;BMgn009376;BMgn007794;BMgn000527;BMgn010881;BMgn004511;BMgn003731;BMgn014247
GO:0022839	ion gated channel activity	2	4	0.0150637	0.182503	BMgn002400;BMgn002399			GO:0045259	proton-transporting ATP synthase complex	4	22	0.0475248	0.211652	BMgn000804;BMgn013511;BMgn015518;BMgn001853			GO:0005996	monosaccharide metabolic process	4	13	0.00500544	0.094918	BMgn001695;BMgn004277;BMgn007490;BMgn004276
GO:0005267	potassium channel activity	5	30	0.0179524	0.209445	BMgn003731;BMgn002399;BMgn007794;BMgn007034;BMgn002400			GO:0000139	Golgi membrane	2	6	0.0512184	0.211652	BMgn012391;BMgn013717			GO:0019318	hexose metabolic process	4	13	0.00500544	0.094918	BMgn007490;BMgn004277;BMgn001695;BMgn004276
GO:0016616	oxidoreductase activity, acting on the CH-OH group of donors, NAD or NADP as acceptor	5	32	0.0233148	0.262292	BMgn000419;BMgn006246;BMgn012309;BMgn016427;BMgn005735			GO:0005759	mitochondrial matrix	2	6	0.0512184	0.211652	BMgn007601;BMgn016099			GO:0044711	single-organism biosynthetic process	20	195	0.00759572	0.138893	BMgn004277;BMgn016099;BMgn007601;BMgn011049;BMgn003315;BMgn007119;BMgn010091;BMgn009790;BMgn011983;BMgn001926;BMgn001648;BMgn000804;BMgn007921;BMgn013511;BMgn004276;BMgn012939;BMgn016749;BMgn000805;BMgn001606;BMgn001853
GO:0046873	metal ion transmembrane transporter activity	10	96	0.0267767	0.283792	BMgn000788;BMgn006057;BMgn007794;BMgn007034;BMgn002400;BMgn009781;BMgn011127;BMgn002399;BMgn003180;BMgn003731			GO:0005886	plasma membrane	4	23	0.0547597	0.211652	BMgn006655;BMgn008986;BMgn012935;BMgn005477			GO:0006094	gluconeogenesis	2	3	0.0094535	0.156135	BMgn004276;BMgn004277
GO:0016758	transferase activity, transferring hexosyl groups	9	83	0.0276053	0.283792	BMgn010289;BMgn010100;BMgn001606;BMgn012391;BMgn016749;BMgn002570;BMgn004965;BMgn010294;BMgn004619			GO:0044459	plasma membrane part	4	23	0.0547597	0.211652	BMgn006655;BMgn012935;BMgn008986;BMgn005477			GO:0019319	hexose biosynthetic process	2	3	0.0094535	0.156135	BMgn004276;BMgn004277
GO:0016614	oxidoreductase activity, acting on CH-OH group of donors	9	84	0.0295593	0.283792	BMgn016427;BMgn012309;BMgn000419;BMgn012999;BMgn013002;BMgn000158;BMgn005735;BMgn015872;BMgn006246			GO:0005637	nuclear inner membrane	1	1	0.0637854	0.211652	BMgn015481			GO:0046364	monosaccharide biosynthetic process	2	3	0.0094535	0.156135	BMgn004277;BMgn004276
GO:0008289	lipid binding	3	14	0.0330278	0.283792	BMgn012890;BMgn012944;BMgn009790			GO:0005639	integral component of nuclear inner membrane	1	1	0.0637854	0.211652	BMgn015481			GO:0044710	single-organism metabolic process	69	930	0.0102196	0.1579	BMgn004884;BMgn011983;BMgn001926;BMgn001853;BMgn002576;BMgn006057;BMgn007637;BMgn007921;BMgn009790;BMgn015522;BMgn002570;BMgn004586;BMgn001849;BMgn005615;BMgn007858;BMgn013511;BMgn001648;BMgn012939;BMgn000419;BMgn005735;BMgn015518;BMgn004950;BMgn010386;BMgn007324;BMgn001606;BMgn007601;BMgn003655;BMgn006559;BMgn016749;BMgn001194;BMgn016427;BMgn009799;BMgn004276;BMgn009006;BMgn016099;BMgn003315;BMg…
GO:0016829	lyase activity	7	60	0.0348761	0.283792	BMgn003315;BMgn010091;BMgn004277;BMgn001648;BMgn007119;BMgn004276;BMgn004809			GO:0005673	transcription factor TFIIE complex	1	1	0.0637854	0.211652	BMgn005878			GO:0051649	establishment of localization in cell	15	136	0.0104994	0.1579	BMgn013713;BMgn000786;BMgn003597;BMgn011180;BMgn003892;BMgn000104;BMgn002504;BMgn015447;BMgn009129;BMgn012935;BMgn009004;BMgn005328;BMgn000150;BMgn013717;BMgn001070
GO:1901505	carbohydrate derivative transporter activity	2	6	0.0351354	0.283792	BMgn004169;BMgn009781			GO:0005852	eukaryotic translation initiation factor 3 complex	1	1	0.0637854	0.211652	BMgn012851			GO:0007155	cell adhesion	10	76	0.0107939	0.1579	BMgn005477;BMgn012488;BMgn006250;BMgn010267;BMgn001650;BMgn008986;BMgn010477;BMgn010266;BMgn006655;BMgn011171
GO:0016788	hydrolase activity, acting on ester bonds	13	148	0.0437055	0.283792	BMgn007569;BMgn013328;BMgn015772;BMgn008283;BMgn012509;BMgn012512;BMgn006559;BMgn006993;BMgn012343;BMgn001875;BMgn012510;BMgn015522;BMgn013250			GO:0016442	RISC complex	1	1	0.0637854	0.211652	BMgn013328			GO:0022610	biological adhesion	10	76	0.0107939	0.1579	BMgn010267;BMgn012488;BMgn001650;BMgn006250;BMgn008986;BMgn005477;BMgn010477;BMgn006655;BMgn010266;BMgn011171
GO:0004553	hydrolase activity, hydrolyzing O-glycosyl compounds	5	38	0.0451848	0.283792	BMgn010386;BMgn012142;BMgn004586;BMgn000132;BMgn011609			GO:0031229	intrinsic component of nuclear inner membrane	1	1	0.0637854	0.211652	BMgn015481			GO:0016485	protein processing	3	9	0.0120921	0.167329	BMgn003048;BMgn001136;BMgn007043
GO:0005249	voltage-gated potassium channel activity	3	16	0.0470747	0.283792	BMgn007794;BMgn003731;BMgn007034			GO:0031304	intrinsic component of mitochondrial inner membrane	1	1	0.0637854	0.211652	BMgn000002			GO:0051604	protein maturation	3	9	0.0120921	0.167329	BMgn003048;BMgn001136;BMgn007043
GO:0015171	amino acid transmembrane transporter activity	3	16	0.0470747	0.283792	BMgn014265;BMgn010801;BMgn014266			GO:0031305	integral component of mitochondrial inner membrane	1	1	0.0637854	0.211652	BMgn000002			GO:0044765	single-organism transport	40	491	0.0127825	0.172228	BMgn010781;BMgn007502;BMgn004858;BMgn004511;BMgn001908;BMgn004313;BMgn001600;BMgn001601;BMgn003180;BMgn009376;BMgn004531;BMgn009129;BMgn011295;BMgn004559;BMgn014266;BMgn008579;BMgn008019;BMgn007794;BMgn009004;BMgn001853;BMgn000527;BMgn003731;BMgn011226;BMgn000788;BMgn014265;BMgn004169;BMgn011294;BMgn007034;BMgn010881;BMgn007926;BMgn000804;BMgn011127;BMgn007281;BMgn003959;BMgn005328;BMgn010801;BMg…
GO:0022843	voltage-gated cation channel activity	3	16	0.0470747	0.283792	BMgn007034;BMgn003731;BMgn007794			GO:0031332	RNAi effector complex	1	1	0.0637854	0.211652	BMgn013328			GO:0051641	cellular localization	15	142	0.0152579	0.196127	BMgn009129;BMgn009004;BMgn013717;BMgn012935;BMgn015447;BMgn000104;BMgn000786;BMgn011180;BMgn005328;BMgn013713;BMgn003597;BMgn003892;BMgn002504;BMgn001070;BMgn000150
GO:0016801	hydrolase activity, acting on ether bonds	2	7	0.0475239	0.283792	BMgn009808;BMgn009211			GO:0031965	nuclear membrane	1	1	0.0637854	0.211652	BMgn015481			GO:1902578	single-organism localization	40	497	0.0154559	0.196127	BMgn011226;BMgn007034;BMgn011127;BMgn007502;BMgn007794;BMgn001600;BMgn004169;BMgn000788;BMgn000527;BMgn014265;BMgn005328;BMgn004531;BMgn001853;BMgn009376;BMgn007926;BMgn003731;BMgn010781;BMgn009004;BMgn004559;BMgn004511;BMgn010801;BMgn010881;BMgn003959;BMgn013511;BMgn014247;BMgn008579;BMgn009129;BMgn011295;BMgn008019;BMgn001601;BMgn004313;BMgn010780;BMgn016931;BMgn011294;BMgn000804;BMgn003180;BMg…
GO:0022884	macromolecule transmembrane transporter activity	2	7	0.0475239	0.283792	BMgn013713;BMgn012687			GO:0032592	integral component of mitochondrial membrane	1	1	0.0637854	0.211652	BMgn000002			GO:0009126	purine nucleoside monophosphate metabolic process	9	69	0.0160886	0.196127	BMgn011477;BMgn000804;BMgn012939;BMgn012904;BMgn006057;BMgn013511;BMgn001853;BMgn015518;BMgn000805
GO:0015075	ion transmembrane transporter activity	21	277	0.0517545	0.283792	BMgn006057;BMgn003959;BMgn009781;BMgn003731;BMgn011295;BMgn007034;BMgn007794;BMgn013511;BMgn013680;BMgn000804;BMgn008019;BMgn014265;BMgn010801;BMgn014266;BMgn011294;BMgn002399;BMgn012904;BMgn000788;BMgn002400;BMgn011127;BMgn003180			GO:0044453	nuclear membrane part	1	1	0.0637854	0.211652	BMgn015481			GO:0009167	purine ribonucleoside monophosphate metabolic process	9	69	0.0160886	0.196127	BMgn006057;BMgn000804;BMgn012904;BMgn012939;BMgn001853;BMgn015518;BMgn011477;BMgn013511;BMgn000805
GO:0004018	N6-(1,2-dicarboxyethyl)AMP AMP-lyase (fumarate-forming) activity	1	1	0.0519532	0.283792	BMgn007119			GO:0045254	pyruvate dehydrogenase complex	1	1	0.0637854	0.211652	BMgn008983			GO:0032787	monocarboxylic acid metabolic process	7	47	0.0164816	0.196246	BMgn002576;BMgn008983;BMgn000419;BMgn011983;BMgn007921;BMgn009514;BMgn011477
GO:0004325	ferrochelatase activity	1	1	0.0519532	0.283792	BMgn001648			GO:0098573	intrinsic component of mitochondrial membrane	1	1	0.0637854	0.211652	BMgn000002			GO:0018871	1-aminocyclopropane-1-carboxylate metabolic process	2	4	0.0181926	0.206992	BMgn011983;BMgn007921
GO:0004411	homogentisate 1,2-dioxygenase activity	1	1	0.0519532	0.283792	BMgn007324			GO:0031967	organelle envelope	7	57	0.0679791	0.21576	BMgn004884;BMgn010684;BMgn000804;BMgn013511;BMgn000002;BMgn015481;BMgn012904			GO:0042218	1-aminocyclopropane-1-carboxylate biosynthetic process	2	4	0.0181926	0.206992	BMgn007921;BMgn011983
GO:0004418	hydroxymethylbilane synthase activity	1	1	0.0519532	0.283792	BMgn000119			GO:0031975	envelope	7	57	0.0679791	0.21576	BMgn015481;BMgn000002;BMgn013511;BMgn012904;BMgn004884;BMgn010684;BMgn000804			GO:0009161	ribonucleoside monophosphate metabolic process	9	72	0.0208167	0.231699	BMgn013511;BMgn015518;BMgn012904;BMgn000805;BMgn006057;BMgn001853;BMgn012939;BMgn011477;BMgn000804
GO:0004474	malate synthase activity	1	1	0.0519532	0.283792	BMgn009514			GO:0005740	mitochondrial envelope	6	46	0.0694734	0.215811	BMgn000804;BMgn000002;BMgn010684;BMgn012904;BMgn004884;BMgn013511			GO:0009123	nucleoside monophosphate metabolic process	9	73	0.0225949	0.242032	BMgn006057;BMgn012904;BMgn001853;BMgn015518;BMgn013511;BMgn011477;BMgn000805;BMgn000804;BMgn012939
GO:0004573	mannosyl-oligosaccharide glucosidase activity	1	1	0.0519532	0.283792	BMgn012142			GO:0005887	integral component of plasma membrane	3	16	0.077442	0.230746	BMgn006655;BMgn005477;BMgn008986			GO:1901566	organonitrogen compound biosynthetic process	12	110	0.0226905	0.242032	BMgn011049;BMgn007921;BMgn011983;BMgn001648;BMgn004875;BMgn000805;BMgn013511;BMgn000804;BMgn001853;BMgn007119;BMgn016099;BMgn007601
GO:0004648	O-phospho-L-serine:2-oxoglutarate aminotransferase activity	1	1	0.0519532	0.283792	BMgn012485			GO:0031226	intrinsic component of plasma membrane	3	16	0.077442	0.230746	BMgn006655;BMgn008986;BMgn005477			GO:0006518	peptide metabolic process	3	12	0.0278705	0.287519	BMgn001136;BMgn007043;BMgn003048
GO:0004742	dihydrolipoyllysine-residue acetyltransferase activity	1	1	0.0519532	0.283792	BMgn008983			GO:0030118	clathrin coat	2	8	0.0879043	0.256681	BMgn000104;BMgn012935			GO:0009150	purine ribonucleotide metabolic process	9	76	0.0285796	0.287519	BMgn001853;BMgn015518;BMgn000805;BMgn006057;BMgn007119;BMgn011477;BMgn000804;BMgn012904;BMgn013511
GO:0004820	glycine-tRNA ligase activity	1	1	0.0519532	0.283792	BMgn007637			GO:0000276	mitochondrial proton-transporting ATP synthase complex, coupling factor F(o)	2	9	0.108411	0.286253	BMgn000804;BMgn013511			GO:0006561	proline biosynthetic process	2	5	0.029181	0.287519	BMgn016099;BMgn007601
GO:0005415	nucleoside:sodium symporter activity	1	1	0.0519532	0.283792	BMgn009781			GO:0005743	mitochondrial inner membrane	4	29	0.109537	0.286253	BMgn000002;BMgn000804;BMgn010684;BMgn013511			GO:0016053	organic acid biosynthetic process	5	31	0.0297627	0.287519	BMgn011983;BMgn011049;BMgn007601;BMgn016099;BMgn007921
GO:0008455	alpha-1,6-mannosylglycoprotein 2-beta-N-acetylglucosaminyltransferase activity	1	1	0.0519532	0.283792	BMgn001606			GO:0005777	peroxisome	3	19	0.116709	0.286253	BMgn002576;BMgn011144;BMgn013610			GO:0046394	carboxylic acid biosynthetic process	5	31	0.0297627	0.287519	BMgn011049;BMgn016099;BMgn007921;BMgn011983;BMgn007601
GO:0015485	cholesterol binding	1	1	0.0519532	0.283792	BMgn009790			GO:0042579	microbody	3	19	0.116709	0.286253	BMgn013610;BMgn011144;BMgn002576			GO:0034220	ion transmembrane transport	9	77	0.0308009	0.292038	BMgn001853;BMgn013511;BMgn000788;BMgn008019;BMgn014265;BMgn010801;BMgn000804;BMgn014266;BMgn004531
GO:0016417	S-acyltransferase activity	1	1	0.0519532	0.283792	BMgn008983			GO:0005746	mitochondrial respiratory chain	1	2	0.12352	0.286253	BMgn010684			GO:1901605	alpha-amino acid metabolic process	5	32	0.033679	0.313521	BMgn011049;BMgn007921;BMgn016099;BMgn011983;BMgn007601
GO:0016418	S-acetyltransferase activity	1	1	0.0519532	0.283792	BMgn008983			GO:0005798	Golgi-associated vesicle	1	2	0.12352	0.286253	BMgn013717			GO:0005975	carbohydrate metabolic process	17	188	0.040048	0.322545	BMgn001606;BMgn004619;BMgn008391;BMgn014178;BMgn011609;BMgn011477;BMgn012142;BMgn004276;BMgn004277;BMgn004586;BMgn000132;BMgn001695;BMgn000733;BMgn007490;BMgn009514;BMgn011646;BMgn002570
GO:0030523	dihydrolipoamide S-acyltransferase activity	1	1	0.0519532	0.283792	BMgn008983			GO:0030126	COPI vesicle coat	1	2	0.12352	0.286253	BMgn013717			GO:0006163	purine nucleotide metabolic process	9	81	0.0408886	0.322545	BMgn000804;BMgn015518;BMgn007119;BMgn013511;BMgn012904;BMgn001853;BMgn000805;BMgn011477;BMgn006057
GO:0015077	monovalent inorganic cation transmembrane transporter activity	12	137	0.0522537	0.283792	BMgn002400;BMgn007034;BMgn013680;BMgn006057;BMgn007794;BMgn003731;BMgn013511;BMgn012904;BMgn000804;BMgn008019;BMgn002399;BMgn009781			GO:0030137	COPI-coated vesicle	1	2	0.12352	0.286253	BMgn013717			GO:0009058	biosynthetic process	42	563	0.0413391	0.322545	BMgn001853;BMgn000867;BMgn001606;BMgn001876;BMgn007743;BMgn002570;BMgn010260;BMgn001525;BMgn009790;BMgn001194;BMgn003412;BMgn016749;BMgn014725;BMgn004619;BMgn012839;BMgn003315;BMgn008010;BMgn001926;BMgn011964;BMgn000804;BMgn016099;BMgn011049;BMgn004276;BMgn007921;BMgn012851;BMgn008302;BMgn011983;BMgn007637;BMgn007601;BMgn016383;BMgn012939;BMgn004277;BMgn001849;BMgn001648;BMgn010091;BMgn007119;BMg…
GO:0008241	peptidyl-dipeptidase activity	2	8	0.0612295	0.321455	BMgn002527;BMgn002526			GO:0030660	Golgi-associated vesicle membrane	1	2	0.12352	0.286253	BMgn013717			GO:0009144	purine nucleoside triphosphate metabolic process	6	45	0.0416835	0.322545	BMgn015518;BMgn001853;BMgn000804;BMgn012904;BMgn006057;BMgn013511
GO:0016298	lipase activity	2	8	0.0612295	0.321455	BMgn008283;BMgn006559			GO:0030663	COPI-coated vesicle membrane	1	2	0.12352	0.286253	BMgn013717			GO:0009205	purine ribonucleoside triphosphate metabolic process	6	45	0.0416835	0.322545	BMgn000804;BMgn012904;BMgn013511;BMgn015518;BMgn001853;BMgn006057
GO:0016798	hydrolase activity, acting on glycosyl bonds	5	43	0.0703976	0.346975	BMgn012142;BMgn004586;BMgn011609;BMgn000132;BMgn010386			GO:0031985	Golgi cisterna	1	2	0.12352	0.286253	BMgn012391			GO:0046034	ATP metabolic process	6	45	0.0416835	0.322545	BMgn013511;BMgn001853;BMgn012904;BMgn006057;BMgn000804;BMgn015518
GO:0005244	voltage-gated ion channel activity	3	19	0.0726995	0.346975	BMgn007034;BMgn007794;BMgn003731			GO:0032580	Golgi cisterna membrane	1	2	0.12352	0.286253	BMgn012391			GO:0006560	proline metabolic process	2	6	0.0421338	0.322545	BMgn016099;BMgn007601
GO:0005342	organic acid transmembrane transporter activity	3	19	0.0726995	0.346975	BMgn014265;BMgn010801;BMgn014266			GO:0070469	respiratory chain	1	2	0.12352	0.286253	BMgn010684			GO:0016051	carbohydrate biosynthetic process	3	14	0.0423758	0.322545	BMgn001606;BMgn004277;BMgn004276
GO:0008514	organic anion transmembrane transporter activity	3	19	0.0726995	0.346975	BMgn010801;BMgn014266;BMgn014265			GO:0016469	proton-transporting two-sector ATPase complex	5	43	0.135798	0.309789	BMgn001853;BMgn015518;BMgn008019;BMgn013511;BMgn000804			GO:1901135	carbohydrate derivative metabolic process	19	222	0.049997	0.322545	BMgn009892;BMgn007119;BMgn016026;BMgn001853;BMgn013511;BMgn000804;BMgn002570;BMgn012904;BMgn003273;BMgn000297;BMgn015518;BMgn006057;BMgn016749;BMgn011477;BMgn014909;BMgn000805;BMgn004619;BMgn006214;BMgn011774
GO:0022832	voltage-gated channel activity	3	19	0.0726995	0.346975	BMgn007794;BMgn003731;BMgn007034			GO:0033177	proton-transporting two-sector ATPase complex, proton-transporting domain	3	21	0.146224	0.328441	BMgn013511;BMgn000804;BMgn008019			GO:0009127	purine nucleoside monophosphate biosynthetic process	5	36	0.0524383	0.322545	BMgn013511;BMgn001853;BMgn000804;BMgn000805;BMgn012939
GO:0046943	carboxylic acid transmembrane transporter activity	3	19	0.0726995	0.346975	BMgn010801;BMgn014265;BMgn014266			GO:0045261	proton-transporting ATP synthase complex, catalytic core F(1)	2	11	0.152505	0.332325	BMgn015518;BMgn001853			GO:0009168	purine ribonucleoside monophosphate biosynthetic process	5	36	0.0524383	0.322545	BMgn012939;BMgn001853;BMgn013511;BMgn000804;BMgn000805
GO:0016491	oxidoreductase activity	22	308	0.0793134	0.362299	BMgn005735;BMgn016099;BMgn011844;BMgn004950;BMgn007324;BMgn012309;BMgn012999;BMgn000419;BMgn000158;BMgn016427;BMgn009182;BMgn013002;BMgn012904;BMgn007601;BMgn002907;BMgn015872;BMgn009799;BMgn006246;BMgn013680;BMgn000715;BMgn002576;BMgn011307			GO:0045263	proton-transporting ATP synthase complex, coupling factor F(o)	2	11	0.152505	0.332325	BMgn000804;BMgn013511			GO:0009116	nucleoside metabolic process	9	85	0.0530077	0.322545	BMgn012904;BMgn011774;BMgn013511;BMgn014909;BMgn006057;BMgn015518;BMgn001853;BMgn011477;BMgn000804
GO:0008483	transaminase activity	2	10	0.0919273	0.362299	BMgn003564;BMgn012485			GO:0005856	cytoskeleton	10	111	0.167553	0.357268	BMgn001869;BMgn009857;BMgn009131;BMgn011326;BMgn009121;BMgn003044;BMgn010558;BMgn012920;BMgn004414;BMgn007127			GO:0009259	ribonucleotide metabolic process	9	85	0.0530077	0.322545	BMgn012904;BMgn006057;BMgn001853;BMgn015518;BMgn000805;BMgn013511;BMgn007119;BMgn011477;BMgn000804
GO:0016769	transferase activity, transferring nitrogenous groups	2	10	0.0919273	0.362299	BMgn003564;BMgn012485			GO:0005753	mitochondrial proton-transporting ATP synthase complex	2	12	0.175673	0.357268	BMgn000804;BMgn013511			GO:1901657	glycosyl compound metabolic process	9	85	0.0530077	0.322545	BMgn006057;BMgn011477;BMgn011774;BMgn014909;BMgn013511;BMgn001853;BMgn000804;BMgn015518;BMgn012904
GO:0019239	deaminase activity	2	10	0.0919273	0.362299	BMgn012939;BMgn000805			GO:0005853	eukaryotic translation elongation factor 1 complex	1	3	0.17946	0.357268	BMgn008302			GO:0072521	purine-containing compound metabolic process	9	86	0.0563688	0.322545	BMgn001853;BMgn011477;BMgn006057;BMgn012904;BMgn013511;BMgn015518;BMgn000804;BMgn000805;BMgn007119
GO:0003870	5-aminolevulinate synthase activity	1	2	0.101214	0.362299	BMgn008010			GO:0005905	coated pit	1	3	0.17946	0.357268	BMgn012935			GO:0009084	glutamine family amino acid biosynthetic process	2	7	0.0567913	0.322545	BMgn007601;BMgn016099
GO:0004013	adenosylhomocysteinase activity	1	2	0.101214	0.362299	BMgn009808			GO:0030132	clathrin coat of coated pit	1	3	0.17946	0.357268	BMgn012935			GO:0000097	sulfur amino acid biosynthetic process	1	1	0.0573274	0.322545	BMgn011049
GO:0004104	cholinesterase activity	1	2	0.101214	0.362299	BMgn015522			GO:0030176	integral component of endoplasmic reticulum membrane	1	3	0.17946	0.357268	BMgn005328			GO:0001507	acetylcholine catabolic process in synaptic cleft	1	1	0.0573274	0.322545	BMgn015522
GO:0004348	glucosylceramidase activity	1	2	0.101214	0.362299	BMgn010386			GO:0044422	organelle part	19	239	0.183528	0.357268	BMgn012391;BMgn001606;BMgn000002;BMgn015481;BMgn005328;BMgn013511;BMgn009131;BMgn010684;BMgn007601;BMgn004884;BMgn005878;BMgn012920;BMgn000804;BMgn013610;BMgn001869;BMgn009857;BMgn012904;BMgn016099;BMgn013717			GO:0006097	glyoxylate cycle	1	1	0.0573274	0.322545	BMgn009514
GO:0004488	methylenetetrahydrofolate dehydrogenase (NADP+) activity	1	2	0.101214	0.362299	BMgn004950			GO:0044446	intracellular organelle part	19	239	0.183528	0.357268	BMgn000804;BMgn012904;BMgn015481;BMgn010684;BMgn009857;BMgn013610;BMgn009131;BMgn005328;BMgn007601;BMgn013717;BMgn001869;BMgn012391;BMgn004884;BMgn000002;BMgn016099;BMgn012920;BMgn013511;BMgn001606;BMgn005878			GO:0006581	acetylcholine catabolic process	1	1	0.0573274	0.322545	BMgn015522
GO:0004935	adrenergic receptor activity	1	2	0.101214	0.362299	BMgn002287			GO:0031012	extracellular matrix	2	13	0.199344	0.38295	BMgn001435;BMgn001913			GO:0007271	synaptic transmission, cholinergic	1	1	0.0573274	0.322545	BMgn015522
GO:0005126	cytokine receptor binding	1	2	0.101214	0.362299	BMgn003612			GO:0031966	mitochondrial membrane	4	37	0.207622	0.393672	BMgn000804;BMgn000002;BMgn010684;BMgn013511			GO:0008291	acetylcholine metabolic process	1	1	0.0573274	0.322545	BMgn015522
GO:0005164	tumor necrosis factor receptor binding	1	2	0.101214	0.362299	BMgn003612			GO:0030119	AP-type membrane coat adaptor complex	1	4	0.231845	0.428474	BMgn000104			GO:0009086	methionine biosynthetic process	1	1	0.0573274	0.322545	BMgn011049
GO:0005212	structural constituent of eye lens	1	2	0.101214	0.362299	BMgn004103			GO:0030131	clathrin adaptor complex	1	4	0.231845	0.428474	BMgn000104			GO:0009312	oligosaccharide biosynthetic process	1	1	0.0573274	0.322545	BMgn001606
GO:0008172	S-methyltransferase activity	1	2	0.101214	0.362299	BMgn004208			GO:0016459	myosin complex	2	16	0.27189	0.482488	BMgn012920;BMgn009857			GO:0010035	response to inorganic substance	1	1	0.0573274	0.322545	BMgn002398
GO:0008898	S-adenosylmethionine-homocysteine S-methyltransferase activity	1	2	0.101214	0.362299	BMgn004208			GO:0012506	vesicle membrane	1	5	0.280901	0.482488	BMgn013717			GO:0010038	response to metal ion	1	1	0.0573274	0.322545	BMgn002398
GO:0015926	glucosidase activity	1	2	0.101214	0.362299	BMgn012142			GO:0030120	vesicle coat	1	5	0.280901	0.482488	BMgn013717			GO:0018065	protein-cofactor linkage	1	1	0.0573274	0.322545	BMgn000119
GO:0016748	succinyltransferase activity	1	2	0.101214	0.362299	BMgn008010			GO:0030135	coated vesicle	1	5	0.280901	0.482488	BMgn013717			GO:0018160	peptidyl-pyrromethane cofactor linkage	1	1	0.0573274	0.322545	BMgn000119
GO:0016749	N-succinyltransferase activity	1	2	0.101214	0.362299	BMgn008010			GO:0030659	cytoplasmic vesicle membrane	1	5	0.280901	0.482488	BMgn013717			GO:0018198	peptidyl-cysteine modification	1	1	0.0573274	0.322545	BMgn000119
GO:0016802	trialkylsulfonium hydrolase activity	1	2	0.101214	0.362299	BMgn009808			GO:0030662	coated vesicle membrane	1	5	0.280901	0.482488	BMgn013717			GO:0042133	neurotransmitter metabolic process	1	1	0.0573274	0.322545	BMgn015522
GO:0016842	amidine-lyase activity	1	2	0.101214	0.362299	BMgn007119			GO:0098588	bounding membrane of organelle	4	43	0.292886	0.497225	BMgn013717;BMgn005328;BMgn012391;BMgn013610			GO:0042135	neurotransmitter catabolic process	1	1	0.0573274	0.322545	BMgn015522
GO:0017089	glycolipid transporter activity	1	2	0.101214	0.362299	BMgn004169			GO:0005779	integral component of peroxisomal membrane	1	6	0.326837	0.53616	BMgn013610			GO:0043102	amino acid salvage	1	1	0.0573274	0.322545	BMgn011049
GO:0032813	tumor necrosis factor receptor superfamily binding	1	2	0.101214	0.362299	BMgn003612			GO:0031231	intrinsic component of peroxisomal membrane	1	6	0.326837	0.53616	BMgn013610			GO:0046487	glyoxylate metabolic process	1	1	0.0573274	0.322545	BMgn009514
GO:0008237	metallopeptidase activity	6	63	0.107512	0.38052	BMgn002474;BMgn008066;BMgn010352;BMgn008063;BMgn001650;BMgn010679			GO:0044433	cytoplasmic vesicle part	1	6	0.326837	0.53616	BMgn013717			GO:0071265	L-methionine biosynthetic process	1	1	0.0573274	0.322545	BMgn011049
GO:0016874	ligase activity	7	79	0.115121	0.402923	BMgn006216;BMgn001194;BMgn001849;BMgn008875;BMgn007432;BMgn006673;BMgn007637			GO:0033178	proton-transporting two-sector ATPase complex, catalytic domain	2	21	0.391305	0.62374	BMgn015518;BMgn001853			GO:0071267	L-methionine salvage	1	1	0.0573274	0.322545	BMgn011049
GO:0016746	transferase activity, transferring acyl groups	7	80	0.120887	0.418455	BMgn002190;BMgn015466;BMgn005931;BMgn008010;BMgn009514;BMgn013317;BMgn008983			GO:0005778	peroxisomal membrane	1	8	0.41013	0.62374	BMgn013610			GO:1900619	acetate ester metabolic process	1	1	0.0573274	0.322545	BMgn015522
GO:0008509	anion transmembrane transporter activity	4	37	0.123574	0.423105	BMgn010801;BMgn003959;BMgn014265;BMgn014266			GO:0031227	intrinsic component of endoplasmic reticulum membrane	1	8	0.41013	0.62374	BMgn005328			GO:0009199	ribonucleoside triphosphate metabolic process	6	51	0.069519	0.365662	BMgn000804;BMgn001853;BMgn006057;BMgn015518;BMgn013511;BMgn012904
GO:0004866	endopeptidase inhibitor activity	4	38	0.132796	0.431436	BMgn013849;BMgn013565;BMgn010212;BMgn010214			GO:0031903	microbody membrane	1	8	0.41013	0.62374	BMgn013610			GO:0003333	amino acid transmembrane transport	3	17	0.0698099	0.365662	BMgn014266;BMgn014265;BMgn010801
GO:0061135	endopeptidase regulator activity	4	38	0.132796	0.431436	BMgn010212;BMgn010214;BMgn013565;BMgn013849			GO:0044438	microbody part	1	8	0.41013	0.62374	BMgn013610			GO:0006865	amino acid transport	3	17	0.0698099	0.365662	BMgn014266;BMgn010801;BMgn014265
GO:0016787	hydrolase activity	45	737	0.139639	0.431436	BMgn013230;BMgn012142;BMgn000132;BMgn009808;BMgn000385;BMgn006559;BMgn011609;BMgn010679;BMgn013544;BMgn004586;BMgn014909;BMgn001513;BMgn006057;BMgn013250;BMgn007569;BMgn002474;BMgn008066;BMgn015772;BMgn004445;BMgn015518;BMgn012512;BMgn007043;BMgn012509;BMgn010352;BMgn008063;BMgn001913;BMgn001272;BMgn007061;BMgn008283;BMgn001136;BMgn001853;BMgn015522;BMgn013328;BMgn001650;BMgn007375;BMgn012343;BMg…			GO:0044439	peroxisomal part	1	8	0.41013	0.62374	BMgn013610			GO:1903825	organic acid transmembrane transport	3	17	0.0698099	0.365662	BMgn010801;BMgn014266;BMgn014265
GO:0050661	NADP binding	2	13	0.144047	0.431436	BMgn007502;BMgn007490			GO:1990204	oxidoreductase complex	1	8	0.41013	0.62374	BMgn008983			GO:0009156	ribonucleoside monophosphate biosynthetic process	5	39	0.06981	0.365662	BMgn013511;BMgn012939;BMgn001853;BMgn000804;BMgn000805
GO:0004435	phosphatidylinositol phospholipase C activity	1	3	0.147921	0.431436	BMgn008283			GO:0016023	cytoplasmic membrane-bounded vesicle	1	9	0.447845	0.653854	BMgn013717			GO:0044283	small molecule biosynthetic process	5	39	0.06981	0.365662	BMgn007601;BMgn007921;BMgn016099;BMgn011983;BMgn011049
GO:0004470	malic enzyme activity	1	3	0.147921	0.431436	BMgn006246			GO:0031988	membrane-bounded vesicle	1	9	0.447845	0.653854	BMgn013717			GO:0055086	nucleobase-containing small molecule metabolic process	14	159	0.0704728	0.365662	BMgn015518;BMgn014909;BMgn000804;BMgn011774;BMgn001853;BMgn010091;BMgn006057;BMgn013511;BMgn012904;BMgn003315;BMgn011477;BMgn012939;BMgn007119;BMgn000805
GO:0004471	malate dehydrogenase (decarboxylating) (NAD+) activity	1	3	0.147921	0.431436	BMgn006246			GO:0044798	nuclear transcription factor complex	1	9	0.447845	0.653854	BMgn005878			GO:0042278	purine nucleoside metabolic process	7	64	0.0718477	0.365662	BMgn001853;BMgn013511;BMgn012904;BMgn011477;BMgn000804;BMgn015518;BMgn006057
GO:0004555	alpha,alpha-trehalase activity	1	3	0.147921	0.431436	BMgn004586			GO:0090575	RNA polymerase II transcription factor complex	1	9	0.447845	0.653854	BMgn005878			GO:0046128	purine ribonucleoside metabolic process	7	64	0.0718477	0.365662	BMgn012904;BMgn011477;BMgn006057;BMgn013511;BMgn001853;BMgn015518;BMgn000804
GO:0004629	phospholipase C activity	1	3	0.147921	0.431436	BMgn008283			GO:0071944	cell periphery	4	54	0.455184	0.657989	BMgn006655;BMgn012935;BMgn005477;BMgn008986			GO:0009119	ribonucleoside metabolic process	8	77	0.0721326	0.365662	BMgn011477;BMgn014909;BMgn006057;BMgn001853;BMgn000804;BMgn015518;BMgn013511;BMgn012904
GO:0004806	triglyceride lipase activity	1	3	0.147921	0.431436	BMgn006559			GO:0043234	protein complex	21	320	0.480152	0.671822	BMgn005878;BMgn008019;BMgn009131;BMgn012920;BMgn012851;BMgn006655;BMgn015518;BMgn008302;BMgn008983;BMgn001869;BMgn000804;BMgn009857;BMgn013717;BMgn001853;BMgn000104;BMgn011180;BMgn003892;BMgn013511;BMgn008986;BMgn005477;BMgn012935			GO:0009141	nucleoside triphosphate metabolic process	6	52	0.0749975	0.368189	BMgn012904;BMgn015518;BMgn013511;BMgn006057;BMgn001853;BMgn000804
GO:0005158	insulin receptor binding	1	3	0.147921	0.431436	BMgn009089			GO:0016591	DNA-directed RNA polymerase II, holoenzyme	1	10	0.48316	0.671822	BMgn005878			GO:0019693	ribose phosphate metabolic process	9	91	0.0752245	0.368189	BMgn006057;BMgn013511;BMgn015518;BMgn000805;BMgn011477;BMgn012904;BMgn000804;BMgn001853;BMgn007119
GO:0005375	copper ion transmembrane transporter activity	1	3	0.147921	0.431436	BMgn000788			GO:0031410	cytoplasmic vesicle	1	10	0.48316	0.671822	BMgn013717			GO:0009124	nucleoside monophosphate biosynthetic process	5	40	0.0762265	0.368189	BMgn000804;BMgn001853;BMgn013511;BMgn000805;BMgn012939
GO:0015927	trehalase activity	1	3	0.147921	0.431436	BMgn004586			GO:0031982	vesicle	1	10	0.48316	0.671822	BMgn013717			GO:0043038	amino acid activation	5	40	0.0762265	0.368189	BMgn006216;BMgn001194;BMgn007637;BMgn001849;BMgn001525
GO:0016646	oxidoreductase activity, acting on the CH-NH group of donors, NAD or NADP as acceptor	1	3	0.147921	0.431436	BMgn004950			GO:0000428	DNA-directed RNA polymerase complex	1	11	0.516225	0.69786	BMgn005878			GO:0043039	tRNA aminoacylation	5	40	0.0762265	0.368189	BMgn006216;BMgn007637;BMgn001194;BMgn001525;BMgn001849
GO:0016840	carbon-nitrogen lyase activity	1	3	0.147921	0.431436	BMgn007119			GO:0005635	nuclear envelope	1	11	0.516225	0.69786	BMgn015481			GO:0098656	anion transmembrane transport	3	18	0.080356	0.384507	BMgn014265;BMgn010801;BMgn014266
GO:0046915	transition metal ion transmembrane transporter activity	1	3	0.147921	0.431436	BMgn000788			GO:0055029	nuclear DNA-directed RNA polymerase complex	1	11	0.516225	0.69786	BMgn005878			GO:0006818	hydrogen transport	5	41	0.0829512	0.389643	BMgn007502;BMgn013511;BMgn008019;BMgn001853;BMgn000804
GO:0016765	transferase activity, transferring alkyl or aryl (other than methyl) groups	2	14	0.16255	0.451829	BMgn009607;BMgn000119			GO:0015629	actin cytoskeleton	2	28	0.541681	0.725554	BMgn012920;BMgn009857			GO:0015992	proton transport	5	41	0.0829512	0.389643	BMgn001853;BMgn013511;BMgn007502;BMgn008019;BMgn000804
GO:0052689	carboxylic ester hydrolase activity	2	14	0.16255	0.451829	BMgn015522;BMgn006559			GO:0030880	RNA polymerase complex	1	12	0.547184	0.726263	BMgn005878			GO:0015849	organic acid transport	3	19	0.0915449	0.422261	BMgn014265;BMgn014266;BMgn010801
GO:0015399	primary active transmembrane transporter activity	3	27	0.162899	0.451829	BMgn006057;BMgn012687;BMgn013713			GO:0030286	dynein complex	1	13	0.576171	0.757847	BMgn001869			GO:0046942	carboxylic acid transport	3	19	0.0915449	0.422261	BMgn010801;BMgn014266;BMgn014265
GO:0015405	P-P-bond-hydrolysis-driven transmembrane transporter activity	3	27	0.162899	0.451829	BMgn012687;BMgn013713;BMgn006057			GO:0005576	extracellular region	13	209	0.582033	0.758721	BMgn009394;BMgn012939;BMgn016026;BMgn009393;BMgn008164;BMgn004476;BMgn009892;BMgn008165;BMgn013565;BMgn001347;BMgn003273;BMgn000297;BMgn006214			GO:0009152	purine ribonucleotide biosynthetic process	5	43	0.0973069	0.432017	BMgn013511;BMgn000805;BMgn007119;BMgn001853;BMgn000804
GO:0008061	chitin binding	4	42	0.172278	0.451829	BMgn009892;BMgn016026;BMgn000297;BMgn003273			GO:0044430	cytoskeletal part	4	64	0.591215	0.763871	BMgn012920;BMgn001869;BMgn009131;BMgn009857			GO:1901362	organic cyclic compound biosynthetic process	14	169	0.103618	0.432017	BMgn000804;BMgn003315;BMgn000805;BMgn010091;BMgn005878;BMgn001648;BMgn009790;BMgn012939;BMgn007119;BMgn013511;BMgn016099;BMgn007601;BMgn001853;BMgn004875
GO:0016831	carboxy-lyase activity	2	15	0.181445	0.451829	BMgn004277;BMgn004276			GO:0005615	extracellular space	2	34	0.64871	0.804817	BMgn012939;BMgn013565			GO:0006811	ion transport	12	140	0.10425	0.432017	BMgn014265;BMgn008019;BMgn014266;BMgn013511;BMgn007034;BMgn007502;BMgn001853;BMgn010801;BMgn004531;BMgn000804;BMgn000788;BMgn003959
GO:0015078	hydrogen ion transmembrane transporter activity	5	58	0.181753	0.451829	BMgn000804;BMgn013511;BMgn013680;BMgn012904;BMgn008019			GO:0005789	endoplasmic reticulum membrane	1	16	0.652508	0.804817	BMgn005328			GO:0006753	nucleoside phosphate metabolic process	12	141	0.108423	0.432017	BMgn013511;BMgn007119;BMgn000804;BMgn001853;BMgn012939;BMgn010091;BMgn012904;BMgn015518;BMgn006057;BMgn003315;BMgn000805;BMgn011477
GO:0004198	calcium-dependent cysteine-type endopeptidase activity	1	4	0.192206	0.451829	BMgn007375			GO:0042175	nuclear outer membrane-endoplasmic reticulum membrane network	1	16	0.652508	0.804817	BMgn005328			GO:0006414	translational elongation	2	10	0.108731	0.432017	BMgn003412;BMgn008302
GO:0004364	glutathione transferase activity	1	4	0.192206	0.451829	BMgn009607			GO:0098589	membrane region	1	16	0.652508	0.804817	BMgn005328			GO:1901576	organic substance biosynthetic process	37	528	0.110474	0.432017	BMgn011983;BMgn007601;BMgn003412;BMgn002570;BMgn008302;BMgn001194;BMgn016099;BMgn001926;BMgn004276;BMgn011049;BMgn000804;BMgn007119;BMgn013511;BMgn004277;BMgn012851;BMgn001525;BMgn000805;BMgn003315;BMgn001648;BMgn016383;BMgn005061;BMgn012939;BMgn001849;BMgn004875;BMgn005878;BMgn000867;BMgn004619;BMgn016749;BMgn007921;BMgn010091;BMgn001606;BMgn014725;BMgn009790;BMgn014717;BMgn007743;BMgn007637;BMg…
GO:0004579	dolichyl-diphosphooligosaccharide-protein glycotransferase activity	1	4	0.192206	0.451829	BMgn002570			GO:0005667	transcription factor complex	1	17	0.674779	0.804817	BMgn005878			GO:0006122	mitochondrial electron transport, ubiquinol to cytochrome c	1	2	0.111379	0.432017	BMgn012904
GO:0004620	phospholipase activity	1	4	0.192206	0.451829	BMgn008283			GO:0005875	microtubule associated complex	1	17	0.674779	0.804817	BMgn001869			GO:0006216	cytidine catabolic process	1	2	0.111379	0.432017	BMgn014909
GO:0004784	superoxide dismutase activity	1	4	0.192206	0.451829	BMgn002907			GO:0044432	endoplasmic reticulum part	1	17	0.674779	0.804817	BMgn005328			GO:0006694	steroid biosynthetic process	1	2	0.111379	0.432017	BMgn009790
GO:0005044	scavenger receptor activity	1	4	0.192206	0.451829	BMgn004421			GO:0043233	organelle lumen	3	54	0.679938	0.804817	BMgn005878;BMgn007601;BMgn016099			GO:0006783	heme biosynthetic process	1	2	0.111379	0.432017	BMgn001648
GO:0005337	nucleoside transmembrane transporter activity	1	4	0.192206	0.451829	BMgn009781			GO:0070013	intracellular organelle lumen	3	54	0.679938	0.804817	BMgn016099;BMgn007601;BMgn005878			GO:0008202	steroid metabolic process	1	2	0.111379	0.432017	BMgn009790
GO:0005496	steroid binding	1	4	0.192206	0.451829	BMgn009790			GO:0043228	non-membrane-bounded organelle	15	257	0.683543	0.804817	BMgn007127;BMgn007743;BMgn012920;BMgn001869;BMgn000867;BMgn009857;BMgn009131;BMgn004414;BMgn009121;BMgn016383;BMgn010558;BMgn003044;BMgn003309;BMgn003412;BMgn011326			GO:0009067	aspartate family amino acid biosynthetic process	1	2	0.111379	0.432017	BMgn011049
GO:0008121	ubiquinol-cytochrome-c reductase activity	1	4	0.192206	0.451829	BMgn012904			GO:0043232	intracellular non-membrane-bounded organelle	15	257	0.683543	0.804817	BMgn001869;BMgn003309;BMgn007743;BMgn011326;BMgn009121;BMgn007127;BMgn003412;BMgn012920;BMgn016383;BMgn003044;BMgn010558;BMgn009857;BMgn004414;BMgn009131;BMgn000867			GO:0009164	nucleoside catabolic process	1	2	0.111379	0.432017	BMgn014909
GO:0008227	G-protein coupled amine receptor activity	1	4	0.192206	0.451829	BMgn002287			GO:0044421	extracellular region part	2	38	0.708454	0.827474	BMgn013565;BMgn012939			GO:0009972	cytidine deamination	1	2	0.111379	0.432017	BMgn014909
GO:0008440	inositol-1,4,5-trisphosphate 3-kinase activity	1	4	0.192206	0.451829	BMgn007362			GO:0032991	macromolecular complex	27	463	0.72829	0.843892	BMgn009131;BMgn003412;BMgn008983;BMgn000104;BMgn013511;BMgn000867;BMgn013717;BMgn016383;BMgn012920;BMgn008986;BMgn007743;BMgn000804;BMgn003892;BMgn008302;BMgn015518;BMgn012851;BMgn008019;BMgn011180;BMgn001869;BMgn005878;BMgn006655;BMgn013328;BMgn003309;BMgn012935;BMgn009857;BMgn001853;BMgn005477			GO:0042454	ribonucleoside catabolic process	1	2	0.111379	0.432017	BMgn014909
GO:0016615	malate dehydrogenase activity	1	4	0.192206	0.451829	BMgn006246			GO:0031974	membrane-enclosed lumen	3	59	0.737177	0.847464	BMgn016099;BMgn005878;BMgn007601			GO:0046087	cytidine metabolic process	1	2	0.111379	0.432017	BMgn014909
GO:0016679	oxidoreductase activity, acting on diphenols and related substances as donors	1	4	0.192206	0.451829	BMgn012904			GO:0015630	microtubule cytoskeleton	2	44	0.782021	0.891993	BMgn009131;BMgn001869			GO:0046133	pyrimidine ribonucleoside catabolic process	1	2	0.111379	0.432017	BMgn014909
GO:0016681	oxidoreductase activity, acting on diphenols and related substances as donors, cytochrome as acceptor	1	4	0.192206	0.451829	BMgn012904			GO:0005874	microtubule	1	24	0.795561	0.900402	BMgn009131			GO:0046135	pyrimidine nucleoside catabolic process	1	2	0.111379	0.432017	BMgn014909
GO:0016721	oxidoreductase activity, acting on superoxide radicals as acceptor	1	4	0.192206	0.451829	BMgn002907			GO:1902494	catalytic complex	3	80	0.894534	0.985056	BMgn001869;BMgn008983;BMgn005878			GO:0046836	glycolipid transport	1	2	0.111379	0.432017	BMgn004169
GO:0032934	sterol binding	1	4	0.192206	0.451829	BMgn009790			GO:0005840	ribosome	5	121	0.895282	0.985056	BMgn003309;BMgn003412;BMgn007743;BMgn000867;BMgn016383			GO:1901264	carbohydrate derivative transport	1	2	0.111379	0.432017	BMgn004169
GO:0038024	cargo receptor activity	1	4	0.192206	0.451829	BMgn004421			GO:0005654	nucleoplasm	1	35	0.901632	0.985056	BMgn005878			GO:1901658	glycosyl compound catabolic process	1	2	0.111379	0.432017	BMgn014909
GO:0043178	alcohol binding	1	4	0.192206	0.451829	BMgn009790			GO:0044451	nucleoplasm part	1	35	0.901632	0.985056	BMgn005878			GO:0015985	energy coupled proton transport, down electrochemical gradient	3	21	0.115695	0.438786	BMgn013511;BMgn000804;BMgn001853
GO:0051766	inositol trisphosphate kinase activity	1	4	0.192206	0.451829	BMgn007362			GO:0030529	ribonucleoprotein complex	6	143	0.904093	0.985056	BMgn016383;BMgn013328;BMgn003412;BMgn007743;BMgn000867;BMgn003309			GO:0015986	ATP synthesis coupled proton transport	3	21	0.115695	0.438786	BMgn013511;BMgn001853;BMgn000804
GO:0004725	protein tyrosine phosphatase activity	2	16	0.20064	0.466153	BMgn012343;BMgn013250			GO:0044424	intracellular part	67	1207	0.939841	1	BMgn013717;BMgn001849;BMgn006216;BMgn013511;BMgn010684;BMgn015447;BMgn007743;BMgn011049;BMgn007601;BMgn000804;BMgn003412;BMgn002576;BMgn011599;BMgn006391;BMgn009607;BMgn004169;BMgn002570;BMgn009857;BMgn002423;BMgn008302;BMgn012904;BMgn001525;BMgn005061;BMgn007858;BMgn012391;BMgn012851;BMgn006984;BMgn005769;BMgn001853;BMgn003892;BMgn009121;BMgn008983;BMgn009182;BMgn000002;BMgn013328;BMgn003230;BMg…			GO:0043603	cellular amide metabolic process	3	21	0.115695	0.438786	BMgn001136;BMgn003048;BMgn007043
GO:0004721	phosphoprotein phosphatase activity	3	30	0.202618	0.466153	BMgn013250;BMgn012343;BMgn015772			GO:1990234	transferase complex	1	43	0.942309	1	BMgn005878			GO:1901293	nucleoside phosphate biosynthetic process	8	86	0.118038	0.444378	BMgn000804;BMgn003315;BMgn013511;BMgn012939;BMgn001853;BMgn000805;BMgn007119;BMgn010091
GO:0030414	peptidase inhibitor activity	4	45	0.204219	0.466153	BMgn013565;BMgn010212;BMgn013849;BMgn010214			GO:0031981	nuclear lumen	1	47	0.955841	1	BMgn005878			GO:0090407	organophosphate biosynthetic process	10	116	0.126926	0.457157	BMgn000804;BMgn000805;BMgn004875;BMgn010091;BMgn001853;BMgn013511;BMgn003315;BMgn012939;BMgn007119;BMgn016749
GO:0061134	peptidase regulator activity	4	45	0.204219	0.466153	BMgn010214;BMgn013849;BMgn013565;BMgn010212			GO:0044428	nuclear part	2	75	0.958023	1	BMgn015481;BMgn005878			GO:0098655	cation transmembrane transport	6	60	0.12723	0.457157	BMgn000788;BMgn000804;BMgn008019;BMgn013511;BMgn004531;BMgn001853
GO:0005261	cation channel activity	5	61	0.20926	0.474222	BMgn002399;BMgn007034;BMgn007794;BMgn003731;BMgn002400			GO:0043229	intracellular organelle	46	941	0.990185	1	BMgn000804;BMgn015481;BMgn003412;BMgn005769;BMgn005061;BMgn002570;BMgn011326;BMgn012904;BMgn009131;BMgn012920;BMgn006984;BMgn007946;BMgn013717;BMgn001869;BMgn004414;BMgn012391;BMgn011407;BMgn011844;BMgn016383;BMgn010558;BMgn016099;BMgn011144;BMgn007127;BMgn002576;BMgn006391;BMgn011599;BMgn003044;BMgn010684;BMgn007601;BMgn013610;BMgn009857;BMgn009121;BMgn004884;BMgn000002;BMgn007743;BMgn015447;BMg…			GO:0098660	inorganic ion transmembrane transport	6	60	0.12723	0.457157	BMgn000788;BMgn001853;BMgn013511;BMgn004531;BMgn008019;BMgn000804
GO:0020037	heme binding	4	46	0.215233	0.479884	BMgn000553;BMgn012740;BMgn004884;BMgn007603			GO:0043226	organelle	46	942	0.990438	1	BMgn011407;BMgn009643;BMgn012920;BMgn005878;BMgn009182;BMgn000867;BMgn000804;BMgn009121;BMgn009131;BMgn009857;BMgn005769;BMgn006984;BMgn015481;BMgn011144;BMgn012391;BMgn013511;BMgn002570;BMgn001869;BMgn004414;BMgn012904;BMgn013610;BMgn003309;BMgn006391;BMgn011599;BMgn004884;BMgn007601;BMgn016383;BMgn000002;BMgn003044;BMgn002576;BMgn007127;BMgn015447;BMgn016099;BMgn002423;BMgn010684;BMgn013717;BMg…			GO:0098662	inorganic cation transmembrane transport	6	60	0.12723	0.457157	BMgn000788;BMgn013511;BMgn000804;BMgn008019;BMgn001853;BMgn004531
GO:0046906	tetrapyrrole binding	4	46	0.215233	0.479884	BMgn000553;BMgn012740;BMgn007603;BMgn004884			GO:0043227	membrane-bounded organelle	31	695	0.993734	1	BMgn002576;BMgn009643;BMgn016099;BMgn002570;BMgn012904;BMgn015447;BMgn000002;BMgn005769;BMgn001606;BMgn009182;BMgn012391;BMgn006984;BMgn011407;BMgn015481;BMgn004884;BMgn005328;BMgn002423;BMgn011599;BMgn000804;BMgn011844;BMgn005878;BMgn010684;BMgn013511;BMgn013610;BMgn013717;BMgn011144;BMgn007601;BMgn005061;BMgn007946;BMgn006391;BMgn002846			GO:0009064	glutamine family amino acid metabolic process	2	11	0.128047	0.457157	BMgn016099;BMgn007601
GO:0016627	oxidoreductase activity, acting on the CH-CH group of donors	3	31	0.216329	0.479884	BMgn000715;BMgn011307;BMgn002576			GO:0043231	intracellular membrane-bounded organelle	31	695	0.993734	1	BMgn007946;BMgn002423;BMgn004884;BMgn006984;BMgn002846;BMgn009182;BMgn005769;BMgn000002;BMgn009643;BMgn012391;BMgn013717;BMgn002570;BMgn006391;BMgn011844;BMgn010684;BMgn000804;BMgn001606;BMgn005061;BMgn015447;BMgn013610;BMgn013511;BMgn011144;BMgn015481;BMgn005878;BMgn011599;BMgn005328;BMgn012904;BMgn016099;BMgn002576;BMgn007601;BMgn011407			GO:0018193	peptidyl-amino acid modification	2	11	0.128047	0.457157	BMgn000119;BMgn011407
GO:0003743	translation initiation factor activity	2	17	0.220055	0.484737	BMgn005061;BMgn012851			GO:0005622	intracellular	94	1789	0.998228	1	BMgn001606;BMgn001853;BMgn009182;BMgn002576;BMgn004414;BMgn011407;BMgn009857;BMgn012960;BMgn008983;BMgn002804;BMgn005813;BMgn010684;BMgn007375;BMgn005955;BMgn013591;BMgn012391;BMgn010163;BMgn013610;BMgn004169;BMgn000867;BMgn000002;BMgn011844;BMgn005769;BMgn012851;BMgn000104;BMgn005878;BMgn012904;BMgn016099;BMgn009129;BMgn011599;BMgn009131;BMgn016383;BMgn010558;BMgn011326;BMgn007909;BMgn008687;BMg…			GO:0015711	organic anion transport	3	22	0.128576	0.457157	BMgn014265;BMgn014266;BMgn010801
GO:0008375	acetylglucosaminyltransferase activity	1	5	0.234196	0.495112	BMgn001606			GO:0005623	cell	97	1843	0.998567	1	BMgn008983;BMgn007946;BMgn003044;BMgn015712;BMgn005955;BMgn011599;BMgn003230;BMgn013610;BMgn007601;BMgn001869;BMgn005878;BMgn012904;BMgn006655;BMgn005061;BMgn011049;BMgn016099;BMgn012316;BMgn013511;BMgn012960;BMgn003412;BMgn000002;BMgn002576;BMgn013717;BMgn000786;BMgn013591;BMgn008687;BMgn011407;BMgn013328;BMgn002570;BMgn003334;BMgn003011;BMgn008374;BMgn008894;BMgn011326;BMgn014969;BMgn011844;BMg…			GO:0071705	nitrogen compound transport	3	22	0.128576	0.457157	BMgn014265;BMgn010801;BMgn014266
GO:0016645	oxidoreductase activity, acting on the CH-NH group of donors	1	5	0.234196	0.495112	BMgn004950			GO:0044464	cell part	97	1843	0.998567	1	BMgn009643;BMgn008687;BMgn012316;BMgn002423;BMgn011326;BMgn001606;BMgn006984;BMgn006655;BMgn013511;BMgn009121;BMgn011144;BMgn012851;BMgn001525;BMgn007946;BMgn002804;BMgn013591;BMgn010558;BMgn005328;BMgn011180;BMgn011599;BMgn000804;BMgn003011;BMgn012904;BMgn007127;BMgn007375;BMgn009129;BMgn000104;BMgn008983;BMgn002504;BMgn011407;BMgn001869;BMgn012920;BMgn009131;BMgn010352;BMgn006216;BMgn003309;BMg…			GO:0006164	purine nucleotide biosynthetic process	5	47	0.129469	0.457159	BMgn001853;BMgn000805;BMgn000804;BMgn007119;BMgn013511
GO:0016742	hydroxymethyl-, formyl- and related transferase activity	1	5	0.234196	0.495112	BMgn012839			GO:0005634	nucleus	9	537	1	1	BMgn005878;BMgn007946;BMgn002846;BMgn011407;BMgn009643;BMgn005061;BMgn006391;BMgn006984;BMgn015481			GO:0006807	nitrogen compound metabolic process	47	702	0.137102	0.477697	BMgn007601;BMgn001849;BMgn005878;BMgn015522;BMgn010386;BMgn007637;BMgn000074;BMgn001853;BMgn003655;BMgn007119;BMgn000804;BMgn001136;BMgn010091;BMgn011049;BMgn011983;BMgn001525;BMgn003020;BMgn006216;BMgn014725;BMgn000297;BMgn009892;BMgn013511;BMgn001194;BMgn011774;BMgn007043;BMgn011477;BMgn009351;BMgn006057;BMgn001648;BMgn007858;BMgn014717;BMgn003048;BMgn003909;BMgn011188;BMgn016026;BMgn012904;BMg…
GO:0016803	ether hydrolase activity	1	5	0.234196	0.495112	BMgn009211												GO:0009117	nucleotide metabolic process	11	134	0.144577	0.477697	BMgn000804;BMgn012904;BMgn000805;BMgn010091;BMgn006057;BMgn007119;BMgn015518;BMgn011477;BMgn013511;BMgn003315;BMgn001853
GO:0033961	cis-stilbene-oxide hydrolase activity	1	5	0.234196	0.495112	BMgn009211												GO:0006820	anion transport	4	36	0.148614	0.477697	BMgn014265;BMgn010801;BMgn014266;BMgn003959
GO:0051537	2 iron, 2 sulfur cluster binding	1	5	0.234196	0.495112	BMgn002423												GO:0018130	heterocycle biosynthetic process	13	166	0.154968	0.477697	BMgn010091;BMgn004875;BMgn000804;BMgn001853;BMgn007119;BMgn016099;BMgn012939;BMgn000805;BMgn013511;BMgn003315;BMgn005878;BMgn007601;BMgn001648
GO:0016747	transferase activity, transferring acyl groups other than amino-acyl groups	4	48	0.237722	0.496513	BMgn008010;BMgn002190;BMgn015466;BMgn008983												GO:0000041	transition metal ion transport	1	3	0.162342	0.477697	BMgn000788
GO:0022836	gated channel activity	5	64	0.238011	0.496513	BMgn002400;BMgn003731;BMgn002399;BMgn007794;BMgn007034												GO:0001505	regulation of neurotransmitter levels	1	3	0.162342	0.477697	BMgn015522
GO:0016820	hydrolase activity, acting on acid anhydrides, catalyzing transmembrane movement of substances	3	34	0.25847	0.530288	BMgn001853;BMgn006057;BMgn015518												GO:0005984	disaccharide metabolic process	1	3	0.162342	0.477697	BMgn004586
GO:0003964	RNA-directed DNA polymerase activity	2	19	0.259252	0.530288	BMgn014725;BMgn014717												GO:0005991	trehalose metabolic process	1	3	0.162342	0.477697	BMgn004586
GO:0008565	protein transporter activity	2	19	0.259252	0.530288	BMgn012687;BMgn013713												GO:0006102	isocitrate metabolic process	1	3	0.162342	0.477697	BMgn007586
GO:0004867	serine-type endopeptidase inhibitor activity	3	35	0.272764	0.536103	BMgn010214;BMgn010212;BMgn013849												GO:0006188	IMP biosynthetic process	1	3	0.162342	0.477697	BMgn000805
GO:0004576	oligosaccharyl transferase activity	1	6	0.274008	0.536103	BMgn002570												GO:0006370	7-methylguanosine mRNA capping	1	3	0.162342	0.477697	BMgn003230
GO:0005242	inward rectifier potassium channel activity	1	6	0.274008	0.536103	BMgn007034												GO:0006730	one-carbon metabolic process	1	3	0.162342	0.477697	BMgn009808
GO:0008137	NADH dehydrogenase (ubiquinone) activity	1	6	0.274008	0.536103	BMgn009182												GO:0006777	Mo-molybdopterin cofactor biosynthetic process	1	3	0.162342	0.477697	BMgn004875
GO:0016655	oxidoreductase activity, acting on NAD(P)H, quinone or similar compound as acceptor	1	6	0.274008	0.536103	BMgn009182												GO:0006779	porphyrin-containing compound biosynthetic process	1	3	0.162342	0.477697	BMgn001648
GO:0046912	transferase activity, transferring acyl groups, acyl groups converted into alkyl on transfer	1	6	0.274008	0.536103	BMgn009514												GO:0006825	copper ion transport	1	3	0.162342	0.477697	BMgn000788
GO:0050136	NADH dehydrogenase (quinone) activity	1	6	0.274008	0.536103	BMgn009182												GO:0007268	synaptic transmission	1	3	0.162342	0.477697	BMgn015522
GO:0008238	exopeptidase activity	4	52	0.284143	0.5525	BMgn002526;BMgn013544;BMgn002527;BMgn008521												GO:0016559	peroxisome fission	1	3	0.162342	0.477697	BMgn013610
GO:0004857	enzyme inhibitor activity	4	53	0.295967	0.566473	BMgn010212;BMgn010214;BMgn013849;BMgn013565												GO:0016571	histone methylation	1	3	0.162342	0.477697	BMgn011407
GO:0008146	sulfotransferase activity	2	21	0.298522	0.566473	BMgn006972;BMgn007552												GO:0018022	peptidyl-lysine methylation	1	3	0.162342	0.477697	BMgn011407
GO:0016407	acetyltransferase activity	2	21	0.298522	0.566473	BMgn002190;BMgn008983												GO:0019720	Mo-molybdopterin cofactor metabolic process	1	3	0.162342	0.477697	BMgn004875
GO:0016830	carbon-carbon lyase activity	2	21	0.298522	0.566473	BMgn004277;BMgn004276												GO:0032324	molybdopterin cofactor biosynthetic process	1	3	0.162342	0.477697	BMgn004875
GO:0004197	cysteine-type endopeptidase activity	1	7	0.311756	0.574286	BMgn007375												GO:0034968	histone lysine methylation	1	3	0.162342	0.477697	BMgn011407
GO:0005391	sodium:potassium-exchanging ATPase activity	1	7	0.311756	0.574286	BMgn006057												GO:0035434	copper ion transmembrane transport	1	3	0.162342	0.477697	BMgn000788
GO:0008556	potassium-transporting ATPase activity	1	7	0.311756	0.574286	BMgn006057												GO:0042168	heme metabolic process	1	3	0.162342	0.477697	BMgn001648
GO:0015932	nucleobase-containing compound transmembrane transporter activity	1	7	0.311756	0.574286	BMgn009781												GO:0042775	mitochondrial ATP synthesis coupled electron transport	1	3	0.162342	0.477697	BMgn012904
GO:0032403	protein complex binding	1	7	0.311756	0.574286	BMgn009089												GO:0043545	molybdopterin cofactor metabolic process	1	3	0.162342	0.477697	BMgn004875
GO:0016849	phosphorus-oxygen lyase activity	2	22	0.318051	0.582478	BMgn003315;BMgn010091												GO:0046040	IMP metabolic process	1	3	0.162342	0.477697	BMgn000805
GO:0016791	phosphatase activity	4	56	0.331749	0.604052	BMgn013250;BMgn012343;BMgn006993;BMgn015772												GO:0051189	prosthetic group metabolic process	1	3	0.162342	0.477697	BMgn004875
GO:0016410	N-acyltransferase activity	2	23	0.33745	0.60741	BMgn008010;BMgn002190												GO:0072529	pyrimidine-containing compound catabolic process	1	3	0.162342	0.477697	BMgn014909
GO:0016782	transferase activity, transferring sulfur-containing groups	2	23	0.33745	0.60741	BMgn007552;BMgn006972												GO:0072522	purine-containing compound biosynthetic process	5	51	0.165796	0.485071	BMgn001853;BMgn007119;BMgn013511;BMgn000804;BMgn000805
GO:0030246	carbohydrate binding	3	40	0.344987	0.611601	BMgn012705;BMgn001695;BMgn012488												GO:0006418	tRNA aminoacylation for protein translation	4	38	0.170891	0.497138	BMgn001849;BMgn001194;BMgn007637;BMgn001525
GO:0004143	diacylglycerol kinase activity	1	8	0.347545	0.611601	BMgn001435												GO:0009165	nucleotide biosynthetic process	7	80	0.172953	0.500294	BMgn007119;BMgn013511;BMgn000805;BMgn001853;BMgn010091;BMgn000804;BMgn003315
GO:0008194	UDP-glycosyltransferase activity	1	8	0.347545	0.611601	BMgn001606												GO:0009260	ribonucleotide biosynthetic process	5	52	0.175455	0.501861	BMgn000805;BMgn000804;BMgn001853;BMgn007119;BMgn013511
GO:0016702	oxidoreductase activity, acting on single donors with incorporation of molecular oxygen, incorporation of two atoms of oxygen	1	8	0.347545	0.611601	BMgn007324												GO:0046390	ribose phosphate biosynthetic process	5	52	0.175455	0.501861	BMgn001853;BMgn000804;BMgn007119;BMgn000805;BMgn013511
GO:0003954	NADH dehydrogenase activity	1	9	0.381478	0.646289	BMgn009182												GO:1902600	hydrogen ion transmembrane transport	4	39	0.182443	0.510139	BMgn013511;BMgn001853;BMgn000804;BMgn008019
GO:0005319	lipid transporter activity	1	9	0.381478	0.646289	BMgn004169												GO:1901137	carbohydrate derivative biosynthetic process	8	96	0.183474	0.510139	BMgn001853;BMgn002570;BMgn000805;BMgn004619;BMgn016749;BMgn007119;BMgn013511;BMgn000804
GO:0008378	galactosyltransferase activity	1	9	0.381478	0.646289	BMgn004619												GO:0044712	single-organism catabolic process	6	67	0.184042	0.510139	BMgn003655;BMgn014909;BMgn011477;BMgn002576;BMgn015522;BMgn012910
GO:0015116	sulfate transmembrane transporter activity	1	9	0.381478	0.646289	BMgn003959												GO:0006754	ATP biosynthetic process	3	26	0.184482	0.510139	BMgn001853;BMgn000804;BMgn013511
GO:0015662	ATPase activity, coupled to transmembrane movement of ions, phosphorylative mechanism	1	9	0.381478	0.646289	BMgn006057												GO:0009145	purine nucleoside triphosphate biosynthetic process	3	26	0.184482	0.510139	BMgn013511;BMgn000804;BMgn001853
GO:1901682	sulfur compound transmembrane transporter activity	1	9	0.381478	0.646289	BMgn003959												GO:0009206	purine ribonucleoside triphosphate biosynthetic process	3	26	0.184482	0.510139	BMgn000804;BMgn013511;BMgn001853
GO:0042578	phosphoric ester hydrolase activity	5	78	0.381618	0.646289	BMgn008283;BMgn015772;BMgn012343;BMgn013250;BMgn006993												GO:0006030	chitin metabolic process	5	53	0.185324	0.510139	BMgn000297;BMgn016026;BMgn003273;BMgn009892;BMgn006214
GO:0016773	phosphotransferase activity, alcohol group as acceptor	8	133	0.387249	0.652318	BMgn003802;BMgn001435;BMgn007362;BMgn004611;BMgn000141;BMgn008391;BMgn000602;BMgn003800												GO:0048193	Golgi vesicle transport	2	14	0.189745	0.519516	BMgn009129;BMgn009004
GO:0008234	cysteine-type peptidase activity	2	26	0.394493	0.657489	BMgn007061;BMgn007375												GO:0006040	amino sugar metabolic process	5	55	0.205644	0.529877	BMgn000297;BMgn006214;BMgn003273;BMgn016026;BMgn009892
GO:0034061	DNA polymerase activity	2	26	0.394493	0.657489	BMgn014717;BMgn014725												GO:0006399	tRNA metabolic process	5	55	0.205644	0.529877	BMgn007637;BMgn001525;BMgn001849;BMgn001194;BMgn006216
GO:0008135	translation factor activity, RNA binding	2	27	0.413021	0.675128	BMgn012851;BMgn005061												GO:1901071	glucosamine-containing compound metabolic process	5	55	0.205644	0.529877	BMgn009892;BMgn016026;BMgn003273;BMgn000297;BMgn006214
GO:0016209	antioxidant activity	1	10	0.41365	0.675128	BMgn002907												GO:0000096	sulfur amino acid metabolic process	1	4	0.210392	0.529877	BMgn011049
GO:0051536	iron-sulfur cluster binding	1	10	0.41365	0.675128	BMgn002423												GO:0006555	methionine metabolic process	1	4	0.210392	0.529877	BMgn011049
GO:0051540	metal cluster binding	1	10	0.41365	0.675128	BMgn002423												GO:0006778	porphyrin-containing compound metabolic process	1	4	0.210392	0.529877	BMgn001648
GO:0050662	coenzyme binding	2	28	0.431263	0.700246	BMgn007502;BMgn007490												GO:0006888	ER to Golgi vesicle-mediated transport	1	4	0.210392	0.529877	BMgn009129
GO:0016779	nucleotidyltransferase activity	4	65	0.439098	0.709312	BMgn014725;BMgn014717;BMgn001609;BMgn010260												GO:0007050	cell cycle arrest	1	4	0.210392	0.529877	BMgn013088
GO:0016884	carbon-nitrogen ligase activity, with glutamine as amido-N-donor	1	11	0.444153	0.710194	BMgn008875												GO:0009452	7-methylguanosine RNA capping	1	4	0.210392	0.529877	BMgn003230
GO:0044877	macromolecular complex binding	1	11	0.444153	0.710194	BMgn009089												GO:0018205	peptidyl-lysine modification	1	4	0.210392	0.529877	BMgn011407
GO:0048037	cofactor binding	2	29	0.449199	0.711778	BMgn007490;BMgn007502												GO:0031047	gene silencing by RNA	1	4	0.210392	0.529877	BMgn013328
GO:0009055	electron carrier activity	7	122	0.449663	0.711778	BMgn008268;BMgn013680;BMgn009006;BMgn015382;BMgn003924;BMgn010684;BMgn012089												GO:0036260	RNA capping	1	4	0.210392	0.529877	BMgn003230
GO:0008233	peptidase activity	20	369	0.455607	0.717581	BMgn002526;BMgn007375;BMgn013544;BMgn002527;BMgn003048;BMgn007061;BMgn001650;BMgn007043;BMgn010352;BMgn010679;BMgn008521;BMgn008063;BMgn001272;BMgn000385;BMgn001913;BMgn004445;BMgn001513;BMgn008066;BMgn002474;BMgn001136												GO:0043094	cellular metabolic compound salvage	1	4	0.210392	0.529877	BMgn011049
GO:0022804	active transmembrane transporter activity	4	67	0.462419	0.724686	BMgn006057;BMgn009781;BMgn012687;BMgn013713												GO:0045786	negative regulation of cell cycle	1	4	0.210392	0.529877	BMgn013088
GO:0016301	kinase activity	7	124	0.466728	0.726917	BMgn007362;BMgn004611;BMgn000602;BMgn001435;BMgn003802;BMgn003800;BMgn000141												GO:0046148	pigment biosynthetic process	1	4	0.210392	0.529877	BMgn001648
GO:0004177	aminopeptidase activity	1	12	0.473073	0.726917	BMgn008521												GO:0006090	pyruvate metabolic process	2	15	0.211123	0.529877	BMgn008983;BMgn011477
GO:0008138	protein tyrosine/serine/threonine phosphatase activity	1	12	0.473073	0.726917	BMgn015772												GO:0042221	response to chemical	2	15	0.211123	0.529877	BMgn009211;BMgn002398
GO:0016701	oxidoreductase activity, acting on single donors with incorporation of molecular oxygen	1	12	0.473073	0.726917	BMgn007324												GO:0019637	organophosphate metabolic process	14	193	0.215448	0.538094	BMgn001853;BMgn003315;BMgn016749;BMgn011477;BMgn000805;BMgn015518;BMgn012904;BMgn010091;BMgn006057;BMgn000804;BMgn004875;BMgn012939;BMgn013511;BMgn007119
GO:0016620	oxidoreductase activity, acting on the aldehyde or oxo group of donors, NAD or NADP as acceptor	2	31	0.484087	0.740164	BMgn007601;BMgn016099												GO:0034660	ncRNA metabolic process	6	71	0.220311	0.546779	BMgn001849;BMgn001194;BMgn001525;BMgn006216;BMgn007637;BMgn000074
GO:0004129	cytochrome-c oxidase activity	1	13	0.500492	0.740164	BMgn013680												GO:0006812	cation transport	8	101	0.221061	0.546779	BMgn004531;BMgn007502;BMgn008019;BMgn000804;BMgn001853;BMgn007034;BMgn013511;BMgn000788
GO:0004674	protein serine/threonine kinase activity	1	13	0.500492	0.740164	BMgn004611												GO:0006278	RNA-dependent DNA replication	2	16	0.23272	0.572849	BMgn014717;BMgn014725
GO:0004812	aminoacyl-tRNA ligase activity	1	13	0.500492	0.740164	BMgn007637												GO:0044763	single-organism cellular process	86	1404	0.246878	0.592379	BMgn012505;BMgn012904;BMgn000804;BMgn008019;BMgn004619;BMgn007601;BMgn008983;BMgn007794;BMgn001525;BMgn016099;BMgn004511;BMgn011295;BMgn010386;BMgn016749;BMgn014247;BMgn015518;BMgn007858;BMgn000419;BMgn012939;BMgn007281;BMgn005328;BMgn011127;BMgn013088;BMgn001194;BMgn013511;BMgn001869;BMgn006057;BMgn001648;BMgn002570;BMgn006216;BMgn000805;BMgn004858;BMgn007921;BMgn014265;BMgn009376;BMgn003731;BMg…
GO:0015002	heme-copper terminal oxidase activity	1	13	0.500492	0.740164	BMgn013680												GO:0006413	translational initiation	2	17	0.254441	0.592379	BMgn012851;BMgn005061
GO:0015103	inorganic anion transmembrane transporter activity	1	13	0.500492	0.740164	BMgn003959												GO:0016054	organic acid catabolic process	2	17	0.254441	0.592379	BMgn002576;BMgn003655
GO:0016675	oxidoreductase activity, acting on a heme group of donors	1	13	0.500492	0.740164	BMgn013680												GO:0046395	carboxylic acid catabolic process	2	17	0.254441	0.592379	BMgn002576;BMgn003655
GO:0016676	oxidoreductase activity, acting on a heme group of donors, oxygen as acceptor	1	13	0.500492	0.740164	BMgn013680												GO:0002376	immune system process	1	5	0.255695	0.592379	BMgn003612
GO:0016879	ligase activity, forming carbon-nitrogen bonds	3	52	0.511905	0.753506	BMgn007432;BMgn006673;BMgn008875												GO:0006955	immune response	1	5	0.255695	0.592379	BMgn003612
GO:0016881	acid-amino acid ligase activity	2	33	0.517574	0.758306	BMgn007432;BMgn006673												GO:0007156	homophilic cell adhesion via plasma membrane adhesion molecules	1	5	0.255695	0.592379	BMgn010267
GO:0016772	transferase activity, transferring phosphorus-containing groups	12	228	0.524659	0.76075	BMgn000602;BMgn010260;BMgn008391;BMgn000141;BMgn001435;BMgn007362;BMgn003800;BMgn014725;BMgn003802;BMgn004611;BMgn014717;BMgn001609												GO:0009066	aspartate family amino acid metabolic process	1	5	0.255695	0.592379	BMgn011049
GO:0005085	guanyl-nucleotide exchange factor activity	1	14	0.526487	0.76075	BMgn003011												GO:0016458	gene silencing	1	5	0.255695	0.592379	BMgn013328
GO:0016763	transferase activity, transferring pentosyl groups	1	14	0.526487	0.76075	BMgn011774												GO:0033014	tetrapyrrole biosynthetic process	1	5	0.255695	0.592379	BMgn001648
GO:0004222	metalloendopeptidase activity	2	34	0.533768	0.767748	BMgn001650;BMgn002474												GO:0042440	pigment metabolic process	1	5	0.255695	0.592379	BMgn001648
GO:0004713	protein tyrosine kinase activity	4	74	0.540964	0.771586	BMgn000602;BMgn003802;BMgn003800;BMgn000141												GO:0098609	cell-cell adhesion	1	5	0.255695	0.592379	BMgn010267
GO:0004672	protein kinase activity	5	94	0.544042	0.771586	BMgn000602;BMgn003802;BMgn000141;BMgn003800;BMgn004611												GO:0098742	cell-cell adhesion via plasma-membrane adhesion molecules	1	5	0.255695	0.592379	BMgn010267
GO:0008757	S-adenosylmethionine-dependent methyltransferase activity	1	15	0.551133	0.771586	BMgn004208												GO:0042451	purine nucleoside biosynthetic process	3	31	0.261155	0.599603	BMgn013511;BMgn000804;BMgn001853
GO:0015035	protein disulfide oxidoreductase activity	1	15	0.551133	0.771586	BMgn011844												GO:0046129	purine ribonucleoside biosynthetic process	3	31	0.261155	0.599603	BMgn013511;BMgn000804;BMgn001853
GO:0015036	disulfide oxidoreductase activity	1	15	0.551133	0.771586	BMgn011844												GO:0072330	monocarboxylic acid biosynthetic process	2	18	0.276202	0.627561	BMgn011983;BMgn007921
GO:0051213	dioxygenase activity	1	15	0.551133	0.771586	BMgn007324												GO:0009142	nucleoside triphosphate biosynthetic process	3	32	0.277009	0.627561	BMgn013511;BMgn000804;BMgn001853
GO:0016817	hydrolase activity, acting on acid anhydrides	3	56	0.56256	0.784065	BMgn015518;BMgn006057;BMgn001853												GO:0009201	ribonucleoside triphosphate biosynthetic process	3	32	0.277009	0.627561	BMgn000804;BMgn001853;BMgn013511
GO:0016903	oxidoreductase activity, acting on the aldehyde or oxo group of donors	2	36	0.565024	0.784065	BMgn007601;BMgn016099												GO:0044249	cellular biosynthetic process	33	519	0.286246	0.64466	BMgn011049;BMgn013511;BMgn012939;BMgn010091;BMgn003315;BMgn014725;BMgn016383;BMgn016099;BMgn001849;BMgn001853;BMgn001648;BMgn007119;BMgn012851;BMgn016749;BMgn001525;BMgn003412;BMgn000805;BMgn000867;BMgn001926;BMgn007601;BMgn004875;BMgn004619;BMgn005878;BMgn005061;BMgn011983;BMgn014717;BMgn007921;BMgn002570;BMgn008302;BMgn000804;BMgn001194;BMgn007743;BMgn007637
GO:0008081	phosphoric diester hydrolase activity	1	16	0.574499	0.793716	BMgn008283												GO:0000042	protein targeting to Golgi	1	6	0.298407	0.64466	BMgn009004
GO:0000287	magnesium ion binding	2	39	0.609031	0.83775	BMgn004858;BMgn007586												GO:0000301	retrograde transport, vesicle recycling within Golgi	1	6	0.298407	0.64466	BMgn009004
GO:0019829	cation-transporting ATPase activity	1	18	0.617654	0.845918	BMgn006057												GO:0006013	mannose metabolic process	1	6	0.298407	0.64466	BMgn001695
GO:0005525	GTP binding	6	125	0.637712	0.862142	BMgn001070;BMgn003597;BMgn002504;BMgn008894;BMgn000786;BMgn000150												GO:0006612	protein targeting to membrane	1	6	0.298407	0.64466	BMgn005328
GO:0032561	guanyl ribonucleotide binding	6	125	0.637712	0.862142	BMgn000786;BMgn000150;BMgn001070;BMgn003597;BMgn002504;BMgn008894												GO:0006613	cotranslational protein targeting to membrane	1	6	0.298407	0.64466	BMgn005328
GO:0098772	molecular function regulator	6	125	0.637712	0.862142	BMgn003011;BMgn010214;BMgn013849;BMgn013565;BMgn010212;BMgn007909												GO:0009636	response to toxic substance	1	6	0.298407	0.64466	BMgn009211
GO:0001071	nucleic acid binding transcription factor activity	1	20	0.656442	0.86882	BMgn002707												GO:0033013	tetrapyrrole metabolic process	1	6	0.298407	0.64466	BMgn001648
GO:0003700	sequence-specific DNA binding transcription factor activity	1	20	0.656442	0.86882	BMgn002707												GO:0034067	protein localization to Golgi apparatus	1	6	0.298407	0.64466	BMgn009004
GO:0003993	acid phosphatase activity	1	20	0.656442	0.86882	BMgn006993												GO:0040007	growth	1	6	0.298407	0.64466	BMgn005724
GO:0008080	N-acetyltransferase activity	1	20	0.656442	0.86882	BMgn002190												GO:0072600	establishment of protein localization to Golgi	1	6	0.298407	0.64466	BMgn009004
GO:0042625	ATPase activity, coupled to transmembrane movement of ions	1	20	0.656442	0.86882	BMgn006057												GO:0044262	cellular carbohydrate metabolic process	2	20	0.319547	0.676724	BMgn004586;BMgn009514
GO:0005102	receptor binding	3	65	0.664081	0.875253	BMgn009089;BMgn003612;BMgn005724												GO:0051188	cofactor biosynthetic process	2	20	0.319547	0.676724	BMgn001648;BMgn004875
GO:0019001	guanyl nucleotide binding	6	131	0.682417	0.895672	BMgn008894;BMgn000150;BMgn001070;BMgn003597;BMgn000786;BMgn002504												GO:0006022	aminoglycan metabolic process	5	66	0.327283	0.676724	BMgn000297;BMgn016026;BMgn006214;BMgn003273;BMgn009892
GO:0030234	enzyme regulator activity	5	111	0.69118	0.899838	BMgn013849;BMgn007909;BMgn010212;BMgn013565;BMgn010214												GO:0006119	oxidative phosphorylation	1	7	0.338676	0.676724	BMgn012904
GO:0015370	solute:sodium symporter activity	1	22	0.691304	0.899838	BMgn009781												GO:0006801	superoxide metabolic process	1	7	0.338676	0.676724	BMgn002907
GO:0036094	small molecule binding	41	845	0.707375	0.905802	BMgn000472;BMgn010557;BMgn005828;BMgn000786;BMgn011785;BMgn001525;BMgn002685;BMgn010512;BMgn009790;BMgn008894;BMgn005831;BMgn001070;BMgn005827;BMgn012888;BMgn015224;BMgn009002;BMgn010511;BMgn006526;BMgn011477;BMgn002943;BMgn005227;BMgn007502;BMgn003909;BMgn009099;BMgn000220;BMgn008284;BMgn006973;BMgn006160;BMgn005615;BMgn000150;BMgn001869;BMgn012920;BMgn003597;BMgn005323;BMgn002922;BMgn010431;BMg…												GO:0006816	calcium ion transport	1	7	0.338676	0.676724	BMgn004531
GO:0016667	oxidoreductase activity, acting on a sulfur group of donors	1	23	0.707388	0.905802	BMgn011844												GO:0007160	cell-matrix adhesion	1	7	0.338676	0.676724	BMgn008986
GO:0042626	ATPase activity, coupled to transmembrane movement of substances	1	23	0.707388	0.905802	BMgn006057												GO:0007267	cell-cell signaling	1	7	0.338676	0.676724	BMgn015522
GO:0043492	ATPase activity, coupled to movement of substances	1	23	0.707388	0.905802	BMgn006057												GO:0009072	aromatic amino acid family metabolic process	1	7	0.338676	0.676724	BMgn007858
GO:0016651	oxidoreductase activity, acting on NAD(P)H	1	24	0.722637	0.914179	BMgn009182												GO:0016569	covalent chromatin modification	1	7	0.338676	0.676724	BMgn011407
GO:0016887	ATPase activity	1	24	0.722637	0.914179	BMgn006057												GO:0016570	histone modification	1	7	0.338676	0.676724	BMgn011407
GO:0042623	ATPase activity, coupled	1	24	0.722637	0.914179	BMgn006057												GO:0031589	cell-substrate adhesion	1	7	0.338676	0.676724	BMgn008986
GO:0005509	calcium ion binding	5	116	0.727703	0.916906	BMgn002485;BMgn012910;BMgn010267;BMgn005345;BMgn010266												GO:0042773	ATP synthesis coupled electron transport	1	7	0.338676	0.676724	BMgn012904
GO:0000166	nucleotide binding	40	838	0.74386	0.924414	BMgn008284;BMgn012888;BMgn003597;BMgn000150;BMgn006973;BMgn002504;BMgn005952;BMgn009099;BMgn010511;BMgn009002;BMgn011477;BMgn002922;BMgn007490;BMgn010512;BMgn000472;BMgn005831;BMgn006160;BMgn015224;BMgn005827;BMgn005828;BMgn001525;BMgn003230;BMgn010431;BMgn002685;BMgn012920;BMgn005227;BMgn005323;BMgn003909;BMgn001869;BMgn007502;BMgn000220;BMgn002943;BMgn008894;BMgn005615;BMgn011785;BMgn010557;BMg…												GO:0048285	organelle fission	1	7	0.338676	0.676724	BMgn013610
GO:1901265	nucleoside phosphate binding	40	838	0.74386	0.924414	BMgn005227;BMgn000472;BMgn007735;BMgn003230;BMgn005615;BMgn003597;BMgn001869;BMgn002922;BMgn007490;BMgn006526;BMgn002685;BMgn003909;BMgn009002;BMgn006973;BMgn005323;BMgn010511;BMgn011785;BMgn012920;BMgn008284;BMgn015224;BMgn009099;BMgn010557;BMgn005831;BMgn011477;BMgn012888;BMgn007502;BMgn010512;BMgn010431;BMgn002943;BMgn005828;BMgn001525;BMgn008894;BMgn005952;BMgn001070;BMgn002504;BMgn006160;BMg…												GO:0070588	calcium ion transmembrane transport	1	7	0.338676	0.676724	BMgn004531
GO:0004180	carboxypeptidase activity	1	26	0.750796	0.924414	BMgn013544												GO:0070838	divalent metal ion transport	1	7	0.338676	0.676724	BMgn004531
GO:0015293	symporter activity	1	26	0.750796	0.924414	BMgn009781												GO:0072511	divalent inorganic cation transport	1	7	0.338676	0.676724	BMgn004531
GO:0015294	solute:cation symporter activity	1	26	0.750796	0.924414	BMgn009781												GO:0097164	ammonium ion metabolic process	1	7	0.338676	0.676724	BMgn015522
GO:0015081	sodium ion transmembrane transporter activity	2	51	0.75127	0.924414	BMgn006057;BMgn009781												GO:0015672	monovalent inorganic cation transport	6	83	0.339916	0.676724	BMgn007502;BMgn007034;BMgn008019;BMgn000804;BMgn013511;BMgn001853
GO:0070011	peptidase activity, acting on L-amino acid peptides	16	355	0.75955	0.930966	BMgn008063;BMgn002526;BMgn013544;BMgn001650;BMgn010679;BMgn007375;BMgn002474;BMgn000385;BMgn001513;BMgn008521;BMgn004445;BMgn007061;BMgn008066;BMgn001272;BMgn010352;BMgn002527												GO:0006643	membrane lipid metabolic process	2	21	0.341005	0.676724	BMgn010386;BMgn016749
GO:0003735	structural constituent of ribosome	4	103	0.790337	0.964946	BMgn003412;BMgn007743;BMgn016383;BMgn003309												GO:0072350	tricarboxylic acid metabolic process	2	21	0.341005	0.676724	BMgn007586;BMgn004884
GO:0005216	ion channel activity	5	130	0.813109	0.977555	BMgn002400;BMgn007034;BMgn007794;BMgn002399;BMgn003731												GO:0044699	single-organism process	122	2065	0.348593	0.68911	BMgn016033;BMgn004277;BMgn011844;BMgn011049;BMgn007926;BMgn012910;BMgn010996;BMgn000788;BMgn007281;BMgn000804;BMgn010801;BMgn012142;BMgn010881;BMgn004276;BMgn009006;BMgn015382;BMgn004858;BMgn008268;BMgn013328;BMgn008894;BMgn004511;BMgn001869;BMgn001853;BMgn003731;BMgn001435;BMgn012999;BMgn013002;BMgn007601;BMgn008019;BMgn007034;BMgn004169;BMgn011774;BMgn007490;BMgn006216;BMgn001926;BMgn012826;BMg…
GO:0015267	channel activity	5	130	0.813109	0.977555	BMgn002399;BMgn002400;BMgn007794;BMgn003731;BMgn007034												GO:0006836	neurotransmitter transport	2	22	0.362248	0.708973	BMgn010780;BMgn010781
GO:0022803	passive transmembrane transporter activity	5	130	0.813109	0.977555	BMgn002399;BMgn002400;BMgn003731;BMgn007794;BMgn007034												GO:0044282	small molecule catabolic process	2	22	0.362248	0.708973	BMgn002576;BMgn003655
GO:0022838	substrate-specific channel activity	5	130	0.813109	0.977555	BMgn002400;BMgn003731;BMgn007794;BMgn002399;BMgn007034												GO:1902582	single-organism intracellular transport	3	38	0.372992	0.708973	BMgn005328;BMgn009129;BMgn009004
GO:0008083	growth factor activity	1	32	0.819284	0.977555	BMgn005724												GO:0006891	intra-Golgi vesicle-mediated transport	1	8	0.376642	0.708973	BMgn009004
GO:0051082	unfolded protein binding	1	32	0.819284	0.977555	BMgn009967												GO:0007205	protein kinase C-activating G-protein coupled receptor signaling pathway	1	8	0.376642	0.708973	BMgn001435
GO:0017111	nucleoside-triphosphatase activity	1	33	0.828713	0.98365	BMgn006057												GO:0008272	sulfate transport	1	8	0.376642	0.708973	BMgn003959
GO:0097367	carbohydrate derivative binding	26	586	0.830638	0.98365	BMgn012920;BMgn000786;BMgn000220;BMgn005952;BMgn006526;BMgn005227;BMgn011477;BMgn002922;BMgn000472;BMgn003597;BMgn007735;BMgn009892;BMgn000297;BMgn000150;BMgn009099;BMgn010557;BMgn016026;BMgn003230;BMgn001525;BMgn006973;BMgn003273;BMgn008894;BMgn001869;BMgn002504;BMgn003909;BMgn001070												GO:0009063	cellular amino acid catabolic process	1	8	0.376642	0.708973	BMgn003655
GO:0016462	pyrophosphatase activity	1	35	0.846123	0.998235	BMgn006057												GO:0022904	respiratory electron transport chain	1	8	0.376642	0.708973	BMgn012904
GO:0016741	transferase activity, transferring one-carbon groups	2	64	0.852892	0.998403	BMgn004208;BMgn012839												GO:0044272	sulfur compound biosynthetic process	1	8	0.376642	0.708973	BMgn011049
GO:0005096	GTPase activator activity	1	37	0.861767	0.998403	BMgn007909												GO:0072348	sulfur compound transport	1	8	0.376642	0.708973	BMgn003959
GO:0016818	hydrolase activity, acting on acid anhydrides, in phosphorus-containing anhydrides	1	37	0.861767	0.998403	BMgn006057												GO:0072593	reactive oxygen species metabolic process	1	8	0.376642	0.708973	BMgn002907
GO:0005549	odorant binding	3	92	0.864136	0.998403	BMgn008354;BMgn015089;BMgn008355												GO:0072657	protein localization to membrane	1	8	0.376642	0.708973	BMgn005328
GO:0005198	structural molecule activity	13	329	0.881547	0.998403	BMgn000336;BMgn016383;BMgn000273;BMgn011180;BMgn010231;BMgn003412;BMgn003309;BMgn009131;BMgn013717;BMgn004103;BMgn007743;BMgn001347;BMgn002549												GO:0090150	establishment of protein localization to membrane	1	8	0.376642	0.708973	BMgn005328
GO:0008047	enzyme activator activity	1	40	0.88231	0.998403	BMgn007909												GO:0006486	protein glycosylation	2	23	0.383231	0.713506	BMgn002570;BMgn004619
GO:0015291	secondary active transmembrane transporter activity	1	40	0.88231	0.998403	BMgn009781												GO:0009101	glycoprotein biosynthetic process	2	23	0.383231	0.713506	BMgn002570;BMgn004619
GO:0003723	RNA binding	5	146	0.883012	0.998403	BMgn005061;BMgn012851;BMgn000074;BMgn000867;BMgn003020												GO:0043413	macromolecule glycosylation	2	23	0.383231	0.713506	BMgn002570;BMgn004619
GO:0035639	purine ribonucleoside triphosphate binding	22	536	0.903388	0.998403	BMgn009099;BMgn005952;BMgn008894;BMgn011477;BMgn001869;BMgn012920;BMgn003909;BMgn006526;BMgn010557;BMgn007735;BMgn005227;BMgn006973;BMgn002922;BMgn000472;BMgn000220;BMgn001525;BMgn003230;BMgn002504;BMgn000786;BMgn001070;BMgn003597;BMgn000150												GO:0019438	aromatic compound biosynthetic process	10	154	0.388779	0.721214	BMgn001648;BMgn000805;BMgn000804;BMgn013511;BMgn003315;BMgn007119;BMgn010091;BMgn012939;BMgn001853;BMgn005878
GO:0001882	nucleoside binding	22	537	0.9051	0.998403	BMgn000786;BMgn005952;BMgn008894;BMgn002922;BMgn003230;BMgn005227;BMgn011477;BMgn007735;BMgn003909;BMgn010557;BMgn001525;BMgn009099;BMgn001869;BMgn003597;BMgn000150;BMgn006526;BMgn012920;BMgn006973;BMgn001070;BMgn000472;BMgn000220;BMgn002504												GO:0034654	nucleobase-containing compound biosynthetic process	9	139	0.402693	0.730681	BMgn010091;BMgn005878;BMgn000804;BMgn003315;BMgn001853;BMgn007119;BMgn012939;BMgn000805;BMgn013511
GO:0001883	purine nucleoside binding	22	537	0.9051	0.998403	BMgn009099;BMgn005952;BMgn002504;BMgn001525;BMgn001869;BMgn000472;BMgn005227;BMgn006973;BMgn000786;BMgn000150;BMgn003230;BMgn001070;BMgn002922;BMgn006526;BMgn012920;BMgn007735;BMgn010557;BMgn011477;BMgn008894;BMgn000220;BMgn003597;BMgn003909												GO:0006631	fatty acid metabolic process	2	24	0.403912	0.730681	BMgn002576;BMgn000419
GO:0032549	ribonucleoside binding	22	537	0.9051	0.998403	BMgn001070;BMgn000786;BMgn000150;BMgn000472;BMgn003909;BMgn000220;BMgn003597;BMgn002504;BMgn010557;BMgn011477;BMgn012920;BMgn007735;BMgn006526;BMgn008894;BMgn009099;BMgn003230;BMgn005952;BMgn001869;BMgn005227;BMgn006973;BMgn002922;BMgn001525												GO:0009100	glycoprotein metabolic process	2	24	0.403912	0.730681	BMgn004619;BMgn002570
GO:0032550	purine ribonucleoside binding	22	537	0.9051	0.998403	BMgn006973;BMgn012920;BMgn001525;BMgn000150;BMgn009099;BMgn002504;BMgn005952;BMgn001070;BMgn000472;BMgn003597;BMgn002922;BMgn005227;BMgn011477;BMgn003909;BMgn000786;BMgn008894;BMgn010557;BMgn000220;BMgn003230;BMgn006526;BMgn001869;BMgn007735												GO:0070085	glycosylation	2	24	0.403912	0.730681	BMgn004619;BMgn002570
GO:0032555	purine ribonucleotide binding	22	537	0.9051	0.998403	BMgn012920;BMgn000220;BMgn003230;BMgn010557;BMgn000150;BMgn002922;BMgn000786;BMgn011477;BMgn006973;BMgn008894;BMgn001070;BMgn003597;BMgn005227;BMgn000472;BMgn007735;BMgn009099;BMgn002504;BMgn001525;BMgn005952;BMgn003909;BMgn001869;BMgn006526												GO:0006367	transcription initiation from RNA polymerase II promoter	1	9	0.412435	0.730681	BMgn005878
GO:0030695	GTPase regulator activity	1	45	0.910003	0.998403	BMgn007909												GO:0006635	fatty acid beta-oxidation	1	9	0.412435	0.730681	BMgn002576
GO:0032553	ribonucleotide binding	22	540	0.910092	0.998403	BMgn003230;BMgn010557;BMgn005227;BMgn005952;BMgn003909;BMgn001525;BMgn000472;BMgn006526;BMgn011477;BMgn012920;BMgn002922;BMgn003597;BMgn006973;BMgn007735;BMgn000150;BMgn001869;BMgn009099;BMgn001070;BMgn008894;BMgn000220;BMgn000786;BMgn002504												GO:0007031	peroxisome organization	1	9	0.412435	0.730681	BMgn013610
GO:0005524	ATP binding	16	411	0.914163	0.998403	BMgn006973;BMgn001525;BMgn003909;BMgn009099;BMgn005227;BMgn005952;BMgn007735;BMgn000220;BMgn012920;BMgn001869;BMgn000472;BMgn003230;BMgn002922;BMgn010557;BMgn006526;BMgn011477												GO:0009062	fatty acid catabolic process	1	9	0.412435	0.730681	BMgn002576
GO:0060589	nucleoside-triphosphatase regulator activity	1	46	0.914706	0.998403	BMgn007909												GO:0019395	fatty acid oxidation	1	9	0.412435	0.730681	BMgn002576
GO:0017076	purine nucleotide binding	22	543	0.91487	0.998403	BMgn006973;BMgn005952;BMgn001070;BMgn001869;BMgn002922;BMgn000786;BMgn000472;BMgn010557;BMgn001525;BMgn012920;BMgn003909;BMgn003597;BMgn007735;BMgn002504;BMgn011477;BMgn008894;BMgn000150;BMgn006526;BMgn000220;BMgn003230;BMgn009099;BMgn005227												GO:0022402	cell cycle process	1	9	0.412435	0.730681	BMgn013088
GO:0030554	adenyl nucleotide binding	16	412	0.915919	0.998403	BMgn010557;BMgn005227;BMgn000220;BMgn007735;BMgn003230;BMgn005952;BMgn001869;BMgn006973;BMgn009099;BMgn003909;BMgn012920;BMgn002922;BMgn001525;BMgn006526;BMgn011477;BMgn000472												GO:0022900	electron transport chain	1	9	0.412435	0.730681	BMgn012904
GO:0032559	adenyl ribonucleotide binding	16	412	0.915919	0.998403	BMgn002922;BMgn006526;BMgn010557;BMgn011477;BMgn000472;BMgn006973;BMgn003230;BMgn001525;BMgn009099;BMgn007735;BMgn005227;BMgn005952;BMgn001869;BMgn012920;BMgn000220;BMgn003909												GO:0034440	lipid oxidation	1	9	0.412435	0.730681	BMgn002576
GO:0015276	ligand-gated ion channel activity	1	47	0.919165	0.998403	BMgn007034												GO:0072329	monocarboxylic acid catabolic process	1	9	0.412435	0.730681	BMgn002576
GO:0022834	ligand-gated channel activity	1	47	0.919165	0.998403	BMgn007034												GO:0016311	dephosphorylation	3	41	0.420313	0.74207	BMgn015772;BMgn013250;BMgn012343
GO:0043565	sequence-specific DNA binding	1	49	0.927396	1	BMgn010297												GO:0006605	protein targeting	2	25	0.424258	0.744118	BMgn009004;BMgn005328
GO:0004930	G-protein coupled receptor activity	1	51	0.934791	1	BMgn002287												GO:0009163	nucleoside biosynthetic process	3	42	0.435836	0.744118	BMgn013511;BMgn001853;BMgn000804
GO:0043168	anion binding	22	561	0.939375	1	BMgn000220;BMgn001070;BMgn005952;BMgn009099;BMgn003909;BMgn002504;BMgn007735;BMgn008894;BMgn003230;BMgn011477;BMgn012920;BMgn000150;BMgn005227;BMgn006526;BMgn001525;BMgn006973;BMgn002922;BMgn001869;BMgn010557;BMgn003597;BMgn000786;BMgn000472												GO:0042455	ribonucleoside biosynthetic process	3	42	0.435836	0.744118	BMgn000804;BMgn001853;BMgn013511
GO:0008168	methyltransferase activity	1	58	0.955236	1	BMgn004208												GO:1901659	glycosyl compound biosynthetic process	3	42	0.435836	0.744118	BMgn000804;BMgn001853;BMgn013511
GO:0042302	structural constituent of cuticle	4	154	0.962712	1	BMgn010231;BMgn000336;BMgn000273;BMgn002549												GO:0006979	response to oxidative stress	2	26	0.444239	0.744118	BMgn000553;BMgn012740
GO:0004872	receptor activity	2	96	0.963462	1	BMgn004421;BMgn002287												GO:0009187	cyclic nucleotide metabolic process	2	26	0.444239	0.744118	BMgn010091;BMgn003315
GO:0004888	transmembrane signaling receptor activity	1	64	0.967584	1	BMgn002287												GO:0009190	cyclic nucleotide biosynthetic process	2	26	0.444239	0.744118	BMgn003315;BMgn010091
GO:0060089	molecular transducer activity	2	106	0.976832	1	BMgn004421;BMgn002287												GO:0045333	cellular respiration	2	26	0.444239	0.744118	BMgn004884;BMgn012904
GO:0005515	protein binding	77	1800	0.982287	1	BMgn010781;BMgn006908;BMgn002165;BMgn003681;BMgn012464;BMgn012918;BMgn007477;BMgn003892;BMgn010414;BMgn006856;BMgn009089;BMgn008133;BMgn006503;BMgn011629;BMgn003655;BMgn005584;BMgn010471;BMgn002413;BMgn009437;BMgn012239;BMgn009857;BMgn008687;BMgn013633;BMgn013583;BMgn009312;BMgn005724;BMgn015303;BMgn003225;BMgn011823;BMgn010177;BMgn003086;BMgn009829;BMgn013088;BMgn011175;BMgn000816;BMgn013562;BMg…												GO:0006081	cellular aldehyde metabolic process	1	10	0.44618	0.744118	BMgn009514
GO:0004175	endopeptidase activity	6	240	0.987738	1	BMgn001650;BMgn002474;BMgn000385;BMgn007375;BMgn001513;BMgn004445												GO:0006479	protein methylation	1	10	0.44618	0.744118	BMgn011407
GO:0097159	organic cyclic compound binding	64	1555	0.988232	1	BMgn004884;BMgn012920;BMgn000074;BMgn005952;BMgn005831;BMgn006973;BMgn010297;BMgn005615;BMgn010511;BMgn009351;BMgn007502;BMgn011407;BMgn002504;BMgn005813;BMgn009643;BMgn005323;BMgn010512;BMgn002943;BMgn003888;BMgn001070;BMgn002685;BMgn000786;BMgn003597;BMgn001869;BMgn011477;BMgn007490;BMgn008965;BMgn010557;BMgn012740;BMgn006160;BMgn012888;BMgn000150;BMgn006526;BMgn015937;BMgn008284;BMgn000553;BMg…												GO:0006662	glycerol ether metabolic process	1	10	0.44618	0.744118	BMgn011844
GO:0008270	zinc ion binding	16	504	0.990671	1	BMgn009971;BMgn003334;BMgn012479;BMgn008374;BMgn011048;BMgn006678;BMgn013961;BMgn006664;BMgn001684;BMgn015712;BMgn012316;BMgn013591;BMgn014241;BMgn005450;BMgn007864;BMgn003970												GO:0006665	sphingolipid metabolic process	1	10	0.44618	0.744118	BMgn010386
GO:1901363	heterocyclic compound binding	63	1551	0.99122	1	BMgn011785;BMgn005813;BMgn008965;BMgn002922;BMgn000074;BMgn000472;BMgn012740;BMgn010511;BMgn010557;BMgn011407;BMgn005952;BMgn005828;BMgn008894;BMgn002504;BMgn001002;BMgn001869;BMgn015224;BMgn010431;BMgn006391;BMgn005061;BMgn009002;BMgn012851;BMgn009351;BMgn002943;BMgn000150;BMgn005227;BMgn000786;BMgn009643;BMgn003020;BMgn005831;BMgn007735;BMgn008284;BMgn003230;BMgn001070;BMgn010297;BMgn000867;BMg…												GO:0006952	defense response	1	10	0.44618	0.744118	BMgn000861
[truncated: 209 more rows]

## Sheet: Table S8
Supplemental Table S8 GO annotation of BmE Up-regulated DEGs
[truncated: 524 more rows]
